# Supplementary material for: 5,8-Dimeth­oxy-3,9-dimethyl-3a,4,9,9a-tetra­hydro-4,9-ep­oxy­naphtho­[2,3-d]isoxazole
Source: Acta Crystallogr Sect E Struct Rep Online. 2014 Apr 12;70(Pt 5):o544. doi: 10.1107/S1600536814007752 (PMC4011229; doi:10.1107/S1600536814007752)
Supplement: Supplementary file 1 [file e-70-0o544-sup1.cif]

##############################################################################
#                                                                            #
# This CIF contains the data in a paper accepted for publication in          #
# Acta Crystallographica Section E. It conforms to the requirements of       #
# Notes for Authors for Acta Crystallographica Section E, and has been       #
# peer reviewed under the auspices of the IUCr Commission on Journals.       #
#                                                                            #
# Full details of the Crystallographic Information File format               #
# are given in the paper "The Crystallographic Information File (CIF):       #
# a New Standard Archive File for Crystallography" by S. R. Hall, F. H.      #
# Allen and I. D. Brown [Acta Cryst. (1991), A47, 655-685].                  #
#                                                                            #
# The current version of the core CIF dictionary is obtainable from          #
# ftp://ftp.iucr.org/pub/cif_core.dic.                                       #
#                                                                            #
# Software is freely available for graphical display of the structure(s)     #
# in this CIF. For information consult the CIF software page                 #
# http://www.iucr.org/resources/cif/software.                                #
#                                                                            #
# This file may be used for bona fide research purposes within the           #
# scientific community so long as proper attribution is given to the journal # 
# article from which it was obtained.                                        #
#                                                                            #
##############################################################################
data_I
_audit_creation_method     SHELXL-2013
_journal_date_recd_electronic     2014-03-19
_journal_date_accepted     2014-04-07
_journal_name_full     'Acta Crystallographica, Section E'
_journal_year     2014
_journal_volume     70
_journal_issue      5
_journal_page_first     o544
_journal_page_last     o544
_journal_paper_category     QO
_journal_paper_doi     10.1107/S1600536814007752
_journal_coeditor_code     IS5351
_publ_contact_author_name
;
Lough, Alan J.
;
_publ_contact_author_address
;
 Department of Chemistry
 University of Toronto
 Toronto
 Ontario
 Canada M5S 3H6
;
_publ_contact_author_email     alough@chem.utoronto.ca
_publ_contact_author_fax     (416)-978-8775
_publ_contact_author_phone     (416)-978-6275
_publ_section_title
;\
5,8-Dimethoxy-3,9-dimethyl-3a,4,9,9a-tetrahydro-4,9-epoxynaphtho[2,3-<i>d</i>]\
isoxazole
;
loop_
    _publ_author_name
    _publ_author_address
    'Lough, Alan J. '
;
Department of Chemistry,
University of Toronto,
Toronto, Ontario, Canada M5S 3H6
;
    'Nagireddy, Jaipal R.'
;
Department of Chemistry,
University of Guelph,
Guelph, Ontario, Canada N1G 2W1
;
    'Tam, William'
;
Department of Chemistry,
University of Guelph,
Guelph, Ontario, Canada N1G 2W1
;
_database_code_depnum_ccdc_archive     'CCDC 995953'
_chemical_name_systematic
;\
5,8-Dimethoxy-3,9-dimethyl-3a,4,9,9a-tetrahydro-4,9-\
epoxynaphtho[2,3-<i>d</i>]isoxazole
;
_chemical_name_common     ?
_chemical_formula_moiety     'C15 H17 N O4'
_chemical_formula_sum     'C15 H17 N O4'
_chemical_formula_iupac     'C15 H17 N O4'
_chemical_formula_weight     275.29
_chemical_melting_point     ?
_shelx_space_group_comment
;
The symmetry employed for this shelxl refinement is uniquely defined
by the following loop, which should always be used as a source of
symmetry information in preference to the above space-group names.
They are only intended as comments.
;
_space_group_crystal_system     monoclinic
_space_group_name_H-M_alt     'P 21/n'
_space_group_name_Hall     '-P 2yn'
loop_
    _space_group_symop_operation_xyz
    'x, y, z'
    '-x+1/2, y+1/2, -z+1/2'
    '-x, -y, -z'
    'x-1/2, -y-1/2, z-1/2'
_cell_length_a     9.0608(12)
_cell_length_b     14.3998(17)
_cell_length_c     10.1631(12)
_cell_angle_alpha     90
_cell_angle_beta     104.835(3)
_cell_angle_gamma     90
_cell_volume     1281.8(3)
_cell_formula_units_Z     4
_cell_measurement_reflns_used     2761
_cell_measurement_theta_min     2.51
_cell_measurement_theta_max     27.49
_cell_measurement_temperature     147(2)
_exptl_crystal_description     needle
_exptl_crystal_colour     colourless
_exptl_crystal_size_max     0.320
_exptl_crystal_size_mid     0.160
_exptl_crystal_size_min     0.140
_exptl_crystal_density_diffrn     1.427
_exptl_crystal_density_meas     ?
_exptl_crystal_density_method     ?
_exptl_crystal_F_000     584
_exptl_absorpt_coefficient_mu     0.104
_exptl_absorpt_correction_type     multi-scan
_exptl_absorpt_process_details     '(SADABS; Bruker, 2012)'
_shelx_estimated_absorpt_T_min     0.968
_shelx_estimated_absorpt_T_max     0.986
_exptl_absorpt_correction_T_min     0.6603
_exptl_absorpt_correction_T_max     0.7456
_exptl_special_details     ?
_diffrn_ambient_temperature     147(2)
_diffrn_radiation_type     MoK\a
_diffrn_radiation_wavelength     0.71073
_diffrn_measurement_device_type     'Bruker Kappa APEX DUO CCD'
_diffrn_measurement_method     '\f and \w scans'
_diffrn_detector_area_resol_mean     ?
_diffrn_reflns_number     11844
_diffrn_reflns_av_R_equivalents     0.0410
_diffrn_reflns_theta_min     2.510
_diffrn_reflns_theta_max     27.496
_diffrn_reflns_theta_full     25.242
_diffrn_measured_fraction_theta_max     0.999
_diffrn_measured_fraction_theta_full     1.000
_diffrn_reflns_limit_h_min     -11
_diffrn_reflns_limit_h_max     11
_diffrn_reflns_limit_k_min     -18
_diffrn_reflns_limit_k_max     17
_diffrn_reflns_limit_l_min     -11
_diffrn_reflns_limit_l_max     13
_refine_special_details     ?
_reflns_number_total     2937
_reflns_number_gt     2271
_reflns_threshold_expression     I>2\s(I)
_refine_ls_structure_factor_coef     Fsqd
_refine_ls_matrix_type     full
_refine_ls_R_factor_all     0.0554
_refine_ls_R_factor_gt     0.0393
_refine_ls_wR_factor_gt     0.0899
_refine_ls_wR_factor_ref     0.0967
_refine_ls_goodness_of_fit_ref     1.046
_refine_ls_restrained_S_all     1.046
_refine_ls_number_reflns     2937
_refine_ls_number_parameters     185
_refine_ls_number_restraints     0
_refine_ls_hydrogen_treatment     constr
_refine_ls_weighting_scheme     calc
_refine_ls_weighting_details
              'w=1/[\s^2^(Fo^2^)+(0.0459P)^2^+0.2574P] where P=(Fo^2^+2Fc^2^)/3'
_atom_sites_solution_hydrogens     geom
_atom_sites_solution_primary     ?
_atom_sites_solution_secondary     ?
_refine_ls_shift/su_max     0.000
_refine_ls_shift/su_mean     0.000
_refine_diff_density_max     0.277
_refine_diff_density_min     -0.218
_refine_ls_extinction_method     none
_refine_ls_extinction_coef     .
loop_
    _atom_type_symbol
    _atom_type_description
    _atom_type_scat_dispersion_real
    _atom_type_scat_dispersion_imag
    _atom_type_scat_source
    'C' 'C' 0.0033 0.0016
                         'International Tables Vol C Tables 4.2.6.8 and 6.1.1.4'
    'H' 'H' 0.0000 0.0000
                         'International Tables Vol C Tables 4.2.6.8 and 6.1.1.4'
    'N' 'N' 0.0061 0.0033
                         'International Tables Vol C Tables 4.2.6.8 and 6.1.1.4'
    'O' 'O' 0.0106 0.0060
                         'International Tables Vol C Tables 4.2.6.8 and 6.1.1.4'
_computing_data_collection     'APEX2 (Bruker, 2012)'
_computing_cell_refinement     'SAINT (Bruker, 2012)'
_computing_data_reduction     'SAINT (Bruker, 2012)'
_computing_structure_solution     'SHELXS97 (Sheldrick, 2008)'
_computing_structure_refinement     'SHELXL2013 (Sheldrick, 2008)'
_computing_molecular_graphics     'PLATON (Spek, 2009)'
_computing_publication_material     'SHELXTL (Sheldrick, 2008)'
loop_
    _atom_site_type_symbol
    _atom_site_label
    _atom_site_fract_x
    _atom_site_fract_y
    _atom_site_fract_z
    _atom_site_U_iso_or_equiv
    _atom_site_adp_type
    _atom_site_calc_flag
    _atom_site_occupancy
    _atom_site_disorder_assembly
    _atom_site_disorder_group
    O O1 0.50314(11) 0.25637(7) 0.36251(9) 0.0158(2) Uani d 1 . .
    O O2 0.59142(11) 0.27152(7) 0.66027(10) 0.0199(2) Uani d 1 . .
    O O3 0.27204(11) 0.49102(7) 0.15675(10) 0.0217(2) Uani d 1 . .
    O O4 0.89378(11) 0.43196(7) 0.37701(10) 0.0205(2) Uani d 1 . .
    N N1 0.44029(14) 0.24274(9) 0.65909(12) 0.0200(3) Uani d 1 . .
    C C1 0.39743(15) 0.33293(10) 0.34640(13) 0.0147(3) Uani d 1 . .
    H H1A 0.2909 0.3190 0.2927 0.018 Uiso calc 1 . .
    C C2 0.63942(15) 0.30606(9) 0.43544(13) 0.0147(3) Uani d 1 . .
    C C3 0.77661(17) 0.24375(10) 0.46760(15) 0.0201(3) Uani d 1 . .
    H H3A 0.8081 0.2309 0.3841 0.030 Uiso calc 1 . .
    H H3B 0.7510 0.1853 0.5060 0.030 Uiso calc 1 . .
    H H3C 0.8603 0.2743 0.5338 0.030 Uiso calc 1 . .
    C C4 0.58557(15) 0.34340(10) 0.55933(13) 0.0148(3) Uani d 1 . .
    H H4A 0.6418 0.4007 0.5992 0.018 Uiso calc 1 . .
    C C5 0.41454(15) 0.36162(10) 0.49764(13) 0.0141(3) Uani d 1 . .
    H H5A 0.3833 0.4272 0.5086 0.017 Uiso calc 1 . .
    C C6 0.34470(16) 0.29242(10) 0.57416(14) 0.0162(3) Uani d 1 . .
    C C7 0.17703(16) 0.27995(11) 0.55319(15) 0.0203(3) Uani d 1 . .
    H H7A 0.1580 0.2282 0.6092 0.030 Uiso calc 1 . .
    H H7B 0.1300 0.2665 0.4570 0.030 Uiso calc 1 . .
    H H7C 0.1328 0.3369 0.5795 0.030 Uiso calc 1 . .
    C C8 0.47998(16) 0.40647(10) 0.28645(13) 0.0145(3) Uani d 1 . .
    C C9 0.42749(16) 0.48105(10) 0.20091(14) 0.0163(3) Uani d 1 . .
    C C10 0.53678(17) 0.53792(10) 0.16776(14) 0.0178(3) Uani d 1 . .
    H H10A 0.5052 0.5885 0.1070 0.021 Uiso calc 1 . .
    C C11 0.69228(17) 0.52157(10) 0.22265(14) 0.0182(3) Uani d 1 . .
    H H11A 0.7647 0.5609 0.1976 0.022 Uiso calc 1 . .
    C C12 0.74383(16) 0.44869(10) 0.31354(13) 0.0153(3) Uani d 1 . .
    C C13 0.63422(15) 0.39029(9) 0.34279(13) 0.0144(3) Uani d 1 . .
    C C14 0.21634(18) 0.57380(10) 0.08270(15) 0.0220(3) Uani d 1 . .
    H H14A 0.1046 0.5751 0.0622 0.033 Uiso calc 1 . .
    H H14B 0.2481 0.5748 -0.0025 0.033 Uiso calc 1 . .
    H H14C 0.2581 0.6282 0.1376 0.033 Uiso calc 1 . .
    C C15 1.00530(17) 0.47219(11) 0.31725(16) 0.0227(3) Uani d 1 . .
    H H15A 1.1070 0.4499 0.3652 0.034 Uiso calc 1 . .
    H H15B 1.0019 0.5400 0.3244 0.034 Uiso calc 1 . .
    H H15C 0.9835 0.4543 0.2212 0.034 Uiso calc 1 . .
loop_
    _atom_site_aniso_label
    _atom_site_aniso_U_11
    _atom_site_aniso_U_22
    _atom_site_aniso_U_33
    _atom_site_aniso_U_12
    _atom_site_aniso_U_13
    _atom_site_aniso_U_23
    O1 0.0159(5) 0.0130(5) 0.0180(5) -0.0010(4) 0.0035(4) -0.0021(4)
    O2 0.0152(5) 0.0255(6) 0.0188(5) 0.0024(4) 0.0042(4) 0.0073(4)
    O3 0.0169(5) 0.0212(6) 0.0255(5) 0.0018(4) 0.0029(4) 0.0078(4)
    O4 0.0145(5) 0.0259(6) 0.0217(5) -0.0024(4) 0.0057(4) 0.0032(4)
    N1 0.0188(6) 0.0216(7) 0.0211(6) -0.0009(5) 0.0077(5) 0.0020(5)
    C1 0.0149(7) 0.0139(7) 0.0149(6) -0.0003(5) 0.0031(5) -0.0003(5)
    C2 0.0140(7) 0.0143(7) 0.0161(6) -0.0012(5) 0.0044(5) -0.0019(5)
    C3 0.0192(8) 0.0183(7) 0.0240(7) 0.0035(6) 0.0077(6) 0.0010(6)
    C4 0.0161(7) 0.0142(7) 0.0144(6) 0.0005(5) 0.0043(5) 0.0010(5)
    C5 0.0140(7) 0.0133(7) 0.0153(6) -0.0003(5) 0.0044(5) -0.0005(5)
    C6 0.0197(7) 0.0140(7) 0.0159(6) -0.0006(6) 0.0065(5) -0.0013(5)
    C7 0.0180(8) 0.0220(8) 0.0228(7) -0.0016(6) 0.0088(6) 0.0004(6)
    C8 0.0171(7) 0.0139(7) 0.0135(6) -0.0013(5) 0.0055(5) -0.0025(5)
    C9 0.0171(7) 0.0177(7) 0.0140(6) 0.0011(6) 0.0035(5) -0.0008(5)
    C10 0.0241(8) 0.0148(7) 0.0149(6) 0.0005(6) 0.0058(6) 0.0009(5)
    C11 0.0219(8) 0.0173(7) 0.0176(7) -0.0046(6) 0.0092(6) -0.0027(6)
    C12 0.0151(7) 0.0175(7) 0.0144(6) -0.0007(6) 0.0060(5) -0.0031(5)
    C13 0.0178(7) 0.0133(7) 0.0127(6) 0.0007(5) 0.0048(5) -0.0026(5)
    C14 0.0232(8) 0.0204(8) 0.0209(7) 0.0060(6) 0.0029(6) 0.0048(6)
    C15 0.0165(7) 0.0279(8) 0.0256(8) -0.0038(6) 0.0091(6) 0.0005(6)
_geom_special_details
;
All e.s.d.'s (except the e.s.d. in the dihedral angle between two l.s. planes)
are estimated using the full covariance matrix. The cell e.s.d.'s are taken
into account individually in the estimation of e.s.d.'s in distances, angles
and torsion angles; correlations between e.s.d.'s in cell parameters are only
used when they are defined by crystal symmetry. An approximate (isotropic)
treatment of cell e.s.d.'s is used for estimating e.s.d.'s involving l.s.
planes.
;
loop_
    _geom_bond_atom_site_label_1
    _geom_bond_atom_site_label_2
    _geom_bond_site_symmetry_2
    _geom_bond_distance
    _geom_bond_publ_flag
    O1 C1 . 1.4420(16) ?
    O1 C2 . 1.4550(16) ?
    O2 N1 . 1.4278(16) ?
    O2 C4 . 1.4487(16) ?
    O3 C9 . 1.3719(17) ?
    O3 C14 . 1.4309(17) ?
    O4 C12 . 1.3680(17) ?
    O4 C15 . 1.4282(17) ?
    N1 C6 . 1.2744(19) ?
    C1 C8 . 1.5118(18) ?
    C1 C5 . 1.5605(18) ?
    C1 H1A . 1.0000 ?
    C2 C3 . 1.4997(19) ?
    C2 C13 . 1.5288(19) ?
    C2 C4 . 1.5580(18) ?
    C3 H3A . 0.9800 ?
    C3 H3B . 0.9800 ?
    C3 H3C . 0.9800 ?
    C4 C5 . 1.5381(18) ?
    C4 H4A . 1.0000 ?
    C5 C6 . 1.5001(19) ?
    C5 H5A . 1.0000 ?
    C6 C7 . 1.490(2) ?
    C7 H7A . 0.9800 ?
    C7 H7B . 0.9800 ?
    C7 H7C . 0.9800 ?
    C8 C9 . 1.387(2) ?
    C8 C13 . 1.3877(19) ?
    C9 C10 . 1.391(2) ?
    C10 C11 . 1.396(2) ?
    C10 H10A . 0.9500 ?
    C11 C12 . 1.397(2) ?
    C11 H11A . 0.9500 ?
    C12 C13 . 1.3903(19) ?
    C14 H14A . 0.9800 ?
    C14 H14B . 0.9800 ?
    C14 H14C . 0.9800 ?
    C15 H15A . 0.9800 ?
    C15 H15B . 0.9800 ?
    C15 H15C . 0.9800 ?
loop_
    _geom_angle_atom_site_label_1
    _geom_angle_atom_site_label_2
    _geom_angle_atom_site_label_3
    _geom_angle_site_symmetry_1
    _geom_angle_site_symmetry_3
    _geom_angle
    _geom_angle_publ_flag
    C1 O1 C2 . . 97.72(10) ?
    N1 O2 C4 . . 109.89(10) ?
    C9 O3 C14 . . 116.97(11) ?
    C12 O4 C15 . . 116.97(11) ?
    C6 N1 O2 . . 109.07(11) ?
    O1 C1 C8 . . 101.45(10) ?
    O1 C1 C5 . . 101.24(10) ?
    C8 C1 C5 . . 106.07(11) ?
    O1 C1 H1A . . 115.4 ?
    C8 C1 H1A . . 115.4 ?
    C5 C1 H1A . . 115.4 ?
    O1 C2 C3 . . 111.39(11) ?
    O1 C2 C13 . . 100.84(10) ?
    C3 C2 C13 . . 120.13(12) ?
    O1 C2 C4 . . 100.42(10) ?
    C3 C2 C4 . . 116.36(11) ?
    C13 C2 C4 . . 104.91(11) ?
    C2 C3 H3A . . 109.5 ?
    C2 C3 H3B . . 109.5 ?
    H3A C3 H3B . . 109.5 ?
    C2 C3 H3C . . 109.5 ?
    H3A C3 H3C . . 109.5 ?
    H3B C3 H3C . . 109.5 ?
    O2 C4 C5 . . 105.12(11) ?
    O2 C4 C2 . . 111.31(11) ?
    C5 C4 C2 . . 102.75(10) ?
    O2 C4 H4A . . 112.3 ?
    C5 C4 H4A . . 112.3 ?
    C2 C4 H4A . . 112.3 ?
    C6 C5 C4 . . 100.96(11) ?
    C6 C5 C1 . . 112.71(11) ?
    C4 C5 C1 . . 101.07(11) ?
    C6 C5 H5A . . 113.6 ?
    C4 C5 H5A . . 113.6 ?
    C1 C5 H5A . . 113.6 ?
    N1 C6 C7 . . 121.36(13) ?
    N1 C6 C5 . . 114.85(13) ?
    C7 C6 C5 . . 123.78(12) ?
    C6 C7 H7A . . 109.5 ?
    C6 C7 H7B . . 109.5 ?
    H7A C7 H7B . . 109.5 ?
    C6 C7 H7C . . 109.5 ?
    H7A C7 H7C . . 109.5 ?
    H7B C7 H7C . . 109.5 ?
    C9 C8 C13 . . 122.42(13) ?
    C9 C8 C1 . . 132.02(13) ?
    C13 C8 C1 . . 105.43(12) ?
    O3 C9 C8 . . 116.40(12) ?
    O3 C9 C10 . . 126.44(13) ?
    C8 C9 C10 . . 117.16(13) ?
    C9 C10 C11 . . 120.80(13) ?
    C9 C10 H10A . . 119.6 ?
    C11 C10 H10A . . 119.6 ?
    C10 C11 C12 . . 121.55(13) ?
    C10 C11 H11A . . 119.2 ?
    C12 C11 H11A . . 119.2 ?
    O4 C12 C13 . . 118.06(12) ?
    O4 C12 C11 . . 124.58(13) ?
    C13 C12 C11 . . 117.35(13) ?
    C8 C13 C12 . . 120.62(13) ?
    C8 C13 C2 . . 104.85(12) ?
    C12 C13 C2 . . 134.47(13) ?
    O3 C14 H14A . . 109.5 ?
    O3 C14 H14B . . 109.5 ?
    H14A C14 H14B . . 109.5 ?
    O3 C14 H14C . . 109.5 ?
    H14A C14 H14C . . 109.5 ?
    H14B C14 H14C . . 109.5 ?
    O4 C15 H15A . . 109.5 ?
    O4 C15 H15B . . 109.5 ?
    H15A C15 H15B . . 109.5 ?
    O4 C15 H15C . . 109.5 ?
    H15A C15 H15C . . 109.5 ?
    H15B C15 H15C . . 109.5 ?
loop_
    _geom_torsion_atom_site_label_1
    _geom_torsion_atom_site_label_2
    _geom_torsion_atom_site_label_3
    _geom_torsion_atom_site_label_4
    _geom_torsion_site_symmetry_1
    _geom_torsion_site_symmetry_2
    _geom_torsion_site_symmetry_3
    _geom_torsion_site_symmetry_4
    _geom_torsion
    _geom_torsion_publ_flag
    C4 O2 N1 C6 . . . . -3.33(15) ?
    C2 O1 C1 C8 . . . . 51.19(11) ?
    C2 O1 C1 C5 . . . . -57.97(11) ?
    C1 O1 C2 C3 . . . . -179.30(11) ?
    C1 O1 C2 C13 . . . . -50.69(11) ?
    C1 O1 C2 C4 . . . . 56.86(11) ?
    N1 O2 C4 C5 . . . . 2.76(13) ?
    N1 O2 C4 C2 . . . . -107.78(12) ?
    O1 C2 C4 O2 . . . . 78.42(12) ?
    C3 C2 C4 O2 . . . . -41.92(16) ?
    C13 C2 C4 O2 . . . . -177.29(11) ?
    O1 C2 C4 C5 . . . . -33.63(12) ?
    C3 C2 C4 C5 . . . . -153.97(12) ?
    C13 C2 C4 C5 . . . . 70.66(12) ?
    O2 C4 C5 C6 . . . . -1.30(13) ?
    C2 C4 C5 C6 . . . . 115.27(11) ?
    O2 C4 C5 C1 . . . . -117.31(11) ?
    C2 C4 C5 C1 . . . . -0.74(13) ?
    O1 C1 C5 C6 . . . . -71.58(13) ?
    C8 C1 C5 C6 . . . . -177.12(11) ?
    O1 C1 C5 C4 . . . . 35.38(12) ?
    C8 C1 C5 C4 . . . . -70.15(13) ?
    O2 N1 C6 C7 . . . . -178.46(12) ?
    O2 N1 C6 C5 . . . . 2.48(16) ?
    C4 C5 C6 N1 . . . . -0.72(15) ?
    C1 C5 C6 N1 . . . . 106.32(14) ?
    C4 C5 C6 C7 . . . . -179.75(13) ?
    C1 C5 C6 C7 . . . . -72.71(17) ?
    O1 C1 C8 C9 . . . . 151.77(14) ?
    C5 C1 C8 C9 . . . . -102.85(16) ?
    O1 C1 C8 C13 . . . . -32.41(13) ?
    C5 C1 C8 C13 . . . . 72.97(13) ?
    C14 O3 C9 C8 . . . . 172.37(12) ?
    C14 O3 C9 C10 . . . . -8.0(2) ?
    C13 C8 C9 O3 . . . . -177.44(12) ?
    C1 C8 C9 O3 . . . . -2.2(2) ?
    C13 C8 C9 C10 . . . . 2.9(2) ?
    C1 C8 C9 C10 . . . . 178.11(13) ?
    O3 C9 C10 C11 . . . . 178.30(13) ?
    C8 C9 C10 C11 . . . . -2.1(2) ?
    C9 C10 C11 C12 . . . . -0.8(2) ?
    C15 O4 C12 C13 . . . . 161.27(12) ?
    C15 O4 C12 C11 . . . . -19.88(19) ?
    C10 C11 C12 O4 . . . . -176.08(12) ?
    C10 C11 C12 C13 . . . . 2.8(2) ?
    C9 C8 C13 C12 . . . . -0.9(2) ?
    C1 C8 C13 C12 . . . . -177.18(12) ?
    C9 C8 C13 C2 . . . . 176.63(12) ?
    C1 C8 C13 C2 . . . . 0.31(13) ?
    O4 C12 C13 C8 . . . . 176.95(12) ?
    C11 C12 C13 C8 . . . . -1.98(19) ?
    O4 C12 C13 C2 . . . . 0.3(2) ?
    C11 C12 C13 C2 . . . . -178.59(14) ?
    O1 C2 C13 C8 . . . . 31.49(13) ?
    C3 C2 C13 C8 . . . . 154.22(12) ?
    C4 C2 C13 C8 . . . . -72.49(13) ?
    O1 C2 C13 C12 . . . . -151.53(15) ?
    C3 C2 C13 C12 . . . . -28.8(2) ?
    C4 C2 C13 C12 . . . . 104.49(17) ?
loop_
    _geom_hbond_atom_site_label_D
    _geom_hbond_atom_site_label_H
    _geom_hbond_atom_site_label_A
    _geom_hbond_site_symmetry_A
    _geom_hbond_distance_DH
    _geom_hbond_distance_HA
    _geom_hbond_distance_DA
    _geom_hbond_angle_DHA
    C1 H1A O2 4_565 1.00 2.35 3.2928(17) 156
    C14 H14C O2 3_666 0.98 2.59 3.5340(19) 161
_shelx_hkl_checksum     3922
_shelx_hkl_file
;
   1   0   0   -0.07    0.07
  -1   0   0    0.00    0.07
  -2   0   0   20.01    0.58
   2   0   0   20.32    0.59
   3   0   0   -0.03    0.15
  -3   0   0    0.18    0.16
  -4   0   0    0.70    0.20
   4   0   0    0.83    0.23
   5   0   0   -0.13    0.16
  -5   0   0    0.04    0.20
  -6   0   0   22.12    0.92
   6   0   0   23.42    0.94
   7   0   0    0.24    0.28
  -7   0   0   -0.26    0.22
  -8   0   0   12.63    0.83
   8   0   0   11.76    0.82
   9   0   0   -0.24    0.27
  -9   0   0    0.08    0.31
 -10   0   0    7.67    0.84
  10   0   0    8.34    0.84
  11   0   0   -0.49    0.32
 -11   0   0    0.76    0.46
   0  -1   0    0.02    0.04
   0   1   0    0.05    0.04
  -1  -1   0  166.50    3.16
   1  -1   0  173.12    3.15
  -1   1   0  165.43    3.14
   1   1   0  160.43    3.06
   1   1   0  167.74    3.16
  -2  -1   0    0.42    0.17
   2  -1   0    0.57    0.16
   2   1   0    0.47    0.16
  -2   1   0    0.27    0.15
  -3  -1   0   11.30    0.49
   3  -1   0   11.24    0.47
   3   1   0   10.93    0.49
  -3   1   0   11.07    0.47
  -4  -1   0    4.58    0.41
   4  -1   0    4.56    0.38
   4   1   0    4.72    0.41
  -4   1   0    4.63    0.38
   5  -1   0   -0.06    0.19
  -5  -1   0    0.26    0.23
  -5   1   0    0.21    0.18
   5   1   0    0.31    0.22
  -6  -1   0   18.97    0.84
   6  -1   0   18.76    0.84
   6   1   0   19.89    0.87
  -6   1   0   19.07    0.85
   7  -1   0    8.16    0.64
  -7  -1   0    8.78    0.67
  -7   1   0    9.02    0.65
   7   1   0    8.23    0.65
   8  -1   0    1.51    0.39
  -8  -1   0    1.41    0.39
  -8   1   0    1.48    0.40
   8   1   0    1.37    0.39
   9  -1   0    0.69    0.38
  -9  -1   0    1.56    0.46
   9   1   0    1.01    0.40
  -9   1   0    0.54    0.37
  10  -1   0    1.55    0.46
 -10  -1   0    0.94    0.45
 -10   1   0    1.00    0.47
  10   1   0    1.17    0.46
  11  -1   0    1.47    0.50
 -11  -1   0    1.99    0.54
 -11   1   0    2.77    0.63
  11   1   0    1.61    0.53
   0  -2   0    4.28    0.20
   0   2   0    3.42    0.19
   1  -2   0   24.22    0.58
  -1  -2   0   24.12    0.60
   1   2   0   22.77    0.50
   1   2   0   23.61    0.59
  -1   2   0   24.11    0.58
  -2  -2   0   19.89    0.61
   2  -2   0   19.84    0.58
  -2   2   0   19.67    0.58
   2   2   0   19.64    0.61
  -3  -2   0    0.31    0.18
   3  -2   0    0.39    0.17
   3   2   0    0.36    0.18
  -3   2   0    0.63    0.17
   4  -2   0   86.98    2.05
  -4  -2   0   88.45    2.08
  -4   2   0   94.31    2.07
   4   2   0   91.26    2.10
  -5  -2   0    3.66    0.40
   5  -2   0    3.91    0.39
  -5   2   0    4.34    0.41
   5   2   0    3.52    0.40
   6  -2   0    5.67    0.53
  -6  -2   0    6.58    0.52
  -6   2   0    5.93    0.50
  -7  -2   0   16.08    0.88
   7  -2   0   15.98    0.84
   7   2   0   15.91    0.87
  -7   2   0   15.67    0.83
   8  -2   0    1.84    0.44
  -8  -2   0    1.46    0.41
   8   2   0    1.69    0.41
  -8   2   0    1.50    0.40
  -9  -2   0    0.55    0.40
   9  -2   0    0.52    0.33
   9   2   0    0.87    0.39
  -9   2   0    0.48    0.36
 -10  -2   0   -0.14    0.35
  10  -2   0   -0.20    0.30
  10   2   0   -0.14    0.35
 -10   2   0   -0.31    0.31
  11  -2   0    0.70    0.40
 -11  -2   0    0.00    0.44
  11   2   0    0.29    0.42
 -11   2   0    0.77    0.44
   0  -3   0   -0.03    0.12
   0  -3   0   -0.01    0.12
   0   3   0    0.01    0.12
   1  -3   0  141.49    2.70
  -1  -3   0  133.35    2.72
  -1   3   0  142.05    2.70
   1   3   0  138.70    2.55
   1   3   0  138.01    2.72
  -2  -3   0   78.39    1.71
   2  -3   0   79.27    1.68
   2   3   0   77.98    1.56
   2   3   0   79.09    1.72
  -2   3   0   78.25    1.68
  -3  -3   0    0.47    0.19
   3  -3   0    0.45    0.17
   3   3   0    0.55    0.19
  -3   3   0    0.68    0.19
  -4  -3   0   13.27    0.62
   4  -3   0   14.75    0.61
  -4   3   0   13.34    0.58
   4   3   0   13.03    0.62
   5  -3   0   54.91    1.49
  -5  -3   0   54.43    1.52
   5   3   0   53.88    1.53
  -5   3   0   56.43    1.50
  -6  -3   0   -0.11    0.20
   6  -3   0    0.16    0.21
  -6   3   0    0.44    0.24
   6   3   0    0.02    0.20
  -7  -3   0   14.95    0.85
   7  -3   0   16.54    0.85
   7   3   0   15.02    0.86
  -7   3   0   15.27    0.81
   8  -3   0    3.36    0.53
  -8  -3   0    3.84    0.57
  -8   3   0    3.53    0.52
   8   3   0    3.36    0.53
   9  -3   0    6.66    0.74
  -9  -3   0    6.32    0.74
  -9   3   0    5.49    0.65
   9   3   0    6.05    0.70
 -10  -3   0   -0.29    0.34
  10  -3   0    0.24    0.37
 -10   3   0   -0.31    0.31
  10   3   0    0.59    0.40
  11  -3   0    4.29    0.68
 -11  -3   0    4.47    0.78
 -11   3   0    4.22    0.71
  11   3   0    5.03    0.78
   0  -4   0  494.80    9.33
   0  -4   0  497.79    9.33
   0   4   0  513.21    9.33
  -1  -4   0   64.26    1.43
   1  -4   0   62.45    1.39
   1   4   0   66.05    1.24
  -1   4   0   65.09    1.39
   1   4   0   65.58    1.43
   2  -4   0    0.88    0.18
  -2  -4   0    0.82    0.19
  -2   4   0    0.95    0.18
   2   4   0    1.01    0.19
   2   4   0    1.00    0.12
   3  -4   0   25.99    0.80
  -3  -4   0   26.66    0.85
   3   4   0   28.38    0.87
  -3   4   0   26.39    0.81
   4  -4   0   82.70    1.95
  -4  -4   0   81.94    2.00
  -4   4   0   84.79    1.95
   4   4   0   84.56    2.02
  -5  -4   0    7.53    0.54
   5  -4   0    7.55    0.50
   5   4   0    7.64    0.54
  -5   4   0    7.58    0.50
   6  -4   0    1.66    0.33
  -6  -4   0    1.70    0.37
  -6   4   0    2.62    0.39
   6   4   0    2.04    0.40
  -7  -4   0   12.39    0.81
   7  -4   0   12.56    0.76
  -7   4   0   12.84    0.76
   7   4   0   12.62    0.81
  -8  -4   0    1.13    0.39
   8  -4   0    1.24    0.36
   8   4   0    0.55    0.34
  -8   4   0    0.95    0.36
   9  -4   0    0.39    0.31
  -9  -4   0    0.57    0.42
  -9   4   0    0.07    0.32
   9   4   0    0.60    0.37
 -10  -4   0   -0.06    0.36
  10  -4   0   -0.27    0.26
 -10   4   0    0.10    0.34
  10   4   0    0.00    0.36
  11  -4   0    0.60    0.42
 -11  -4   0    1.01    0.52
  11   4   0   -0.13    0.39
 -11   4   0   -0.21    0.39
   0  -5   0    0.26    0.14
   0  -5   0   -0.04    0.13
   0   5   0   -0.21    0.13
  -1  -5   0   22.84    0.69
   1  -5   0   22.61    0.66
  -1   5   0   21.68    0.64
   1   5   0   21.78    0.49
   1   5   0   21.69    0.66
   2  -5   0   36.47    0.96
  -2  -5   0   37.35    1.01
   2   5   0   36.41    1.00
  -2   5   0   35.56    0.95
   2   5   0   37.50    0.79
  -3  -5   0   63.93    1.56
   3  -5   0   59.67    1.49
  -3   5   0   61.07    1.48
   3   5   0   62.95    1.55
  -4  -5   0   -0.15    0.17
   4  -5   0    0.08    0.17
  -4   5   0    0.05    0.16
   4   5   0   -0.19    0.16
  -5  -5   0    4.88    0.49
   5  -5   0    3.18    0.37
   5   5   0    3.94    0.47
  -5   5   0    4.25    0.44
   6  -5   0   11.99    0.68
  -6  -5   0   11.71    0.70
  -6   5   0   13.17    0.71
   6   5   0   12.14    0.71
  -7  -5   0   19.99    1.01
   7  -5   0   18.06    0.90
  -7   5   0   18.71    0.90
   7   5   0   18.90    0.98
  -8  -5   0    0.10    0.34
   8  -5   0    0.01    0.27
   8   5   0   -0.20    0.30
  -8   5   0   -0.25    0.24
  -9  -5   0    3.16    0.60
   9  -5   0    2.88    0.55
   9   5   0    2.19    0.52
  -9   5   0    2.75    0.50
 -10  -5   0    2.26    0.60
  10  -5   0    2.45    0.56
 -10   5   0    2.49    0.55
  10   5   0    1.73    0.54
   0  -6   0   77.85    1.71
   0  -6   0   78.06    1.72
   0   6   0   75.03    1.70
   1  -6   0    8.65    0.42
  -1  -6   0    8.62    0.44
  -1   6   0    9.67    0.43
   1   6   0    9.08    0.28
   1   6   0    9.45    0.44
  -2  -6   0   15.46    0.61
   2  -6   0   15.62    0.57
   2   6   0   14.83    0.39
  -2   6   0   14.30    0.55
   2   6   0   15.40    0.60
  -3  -6   0    9.29    0.52
   3  -6   0    9.01    0.48
  -3   6   0    9.28    0.48
   3   6   0    9.23    0.51
  -4  -6   0    8.68    0.55
   4  -6   0    8.83    0.51
   4   6   0    8.21    0.54
  -4   6   0    9.57    0.53
  -5  -6   0    4.24    0.48
   5  -6   0    3.79    0.42
  -5   6   0    4.23    0.43
   5   6   0    3.29    0.41
  -6  -6   0    4.76    0.54
   6  -6   0    5.11    0.53
   6   6   0    4.42    0.53
  -6   6   0    4.78    0.50
   7  -6   0   21.34    0.99
  -7  -6   0   21.22    1.06
  -7   6   0   22.36    1.00
   7   6   0   21.40    1.06
   8  -6   0    3.08    0.49
  -8  -6   0    3.62    0.60
   8   6   0    3.79    0.61
  -8   6   0    3.25    0.50
   9  -6   0    0.25    0.30
  -9  -6   0    0.71    0.42
  -9   6   0    0.24    0.33
   9   6   0    0.77    0.43
  10  -6   0   -0.11    0.32
 -10  -6   0    0.20    0.41
  10   6   0    0.26    0.37
 -10   6   0   -0.30    0.31
   0  -7   0    0.15    0.15
   0   7   0   -0.05    0.14
  -1  -7   0   13.47    0.57
   1  -7   0   13.52    0.56
  -1   7   0   14.63    0.57
   1   7   0   15.22    0.39
   1   7   0   14.23    0.58
  -2  -7   0   21.54    0.76
   2  -7   0   18.50    0.68
   2   7   0   19.51    0.48
   2   7   0   20.29    0.73
  -2   7   0   20.02    0.69
   3  -7   0   20.33    0.75
  -3  -7   0   20.52    0.80
   3   7   0   20.90    0.79
  -3   7   0   20.78    0.74
   4  -7   0    0.17    0.19
  -4  -7   0    0.43    0.22
   4   7   0    0.48    0.24
  -4   7   0    0.55    0.22
   5  -7   0    4.90    0.48
  -5  -7   0    4.43    0.48
  -5   7   0    5.12    0.48
   5   7   0    5.13    0.52
   6  -7   0    1.69    0.34
  -6  -7   0    1.80    0.41
   6   7   0    1.96    0.40
  -6   7   0    1.80    0.35
  -7  -7   0   33.91    1.37
   7  -7   0   34.73    1.30
   7   7   0   32.86    1.35
  -7   7   0   37.54    1.33
   8  -7   0    0.04    0.27
  -8  -7   0    0.32    0.34
  -8   7   0    0.14    0.30
   8   7   0   -0.24    0.28
   9  -7   0    1.47    0.43
  -9  -7   0    1.35    0.48
  -9   7   0    1.22    0.43
   9   7   0    0.82    0.44
  10  -7   0    0.70    0.40
 -10  -7   0    0.97    0.49
  10   7   0    0.81    0.43
   0  -8   0   21.35    0.74
   0   8   0   21.91    0.60
   0   8   0   21.63    0.75
  -1  -8   0   23.08    0.81
   1  -8   0   22.62    0.77
  -1   8   0   23.44    0.78
   1   8   0   22.02    0.77
   1   8   0   23.94    0.56
  -2  -8   0   11.91    0.59
   2  -8   0   11.38    0.55
   2   8   0   11.20    0.33
  -2   8   0   12.88    0.55
   2   8   0   12.69    0.60
   3  -8   0   30.94    0.99
  -3  -8   0   31.68    1.07
  -3   8   0   31.54    0.98
   3   8   0   31.03    1.05
  -4  -8   0   19.25    0.86
   4  -8   0   19.69    0.80
  -4   8   0   20.34    0.79
   4   8   0   18.95    0.84
   5  -8   0    3.55    0.43
  -5  -8   0    4.67    0.53
  -5   8   0    3.98    0.44
   5   8   0    4.14    0.50
   6  -8   0    0.12    0.25
  -6  -8   0   -0.14    0.27
   6   8   0    0.51    0.31
  -6   8   0   -0.13    0.22
  -7  -8   0    3.42    0.54
   7  -8   0    5.33    0.60
   7   8   0    5.12    0.62
  -7   8   0    4.35    0.55
  -8  -8   0    2.85    0.56
   8  -8   0    3.40    0.54
  -8   8   0    2.77    0.48
   8   8   0    3.01    0.55
   9  -8   0    2.68    0.51
  -9  -8   0    4.19    0.70
   9   8   0    2.23    0.56
  10  -8   0    1.19    0.45
 -10  -8   0    1.86    0.61
  10   8   0    0.75    0.50
   0  -9   0    0.04    0.16
   0   9   0    0.17    0.18
   0   9   0   -0.10    0.12
   1  -9   0   17.19    0.69
  -1  -9   0   17.71    0.73
  -1   9   0   17.62    0.69
   1   9   0   17.32    0.47
   1   9   0   17.07    0.69
   2  -9   0    5.16    0.41
  -2  -9   0    5.76    0.47
   2   9   0    5.41    0.20
   2   9   0    5.07    0.46
  -2   9   0    4.92    0.43
   3  -9   0    4.28    0.43
  -3  -9   0    4.18    0.45
   3   9   0    4.26    0.46
  -3   9   0    4.36    0.41
  -4  -9   0    0.35    0.27
   4  -9   0    0.15    0.21
   4   9   0    0.44    0.26
  -4   9   0    0.21    0.21
  -5  -9   0    0.99    0.32
   5  -9   0    0.82    0.29
  -5   9   0    0.97    0.30
   5   9   0    1.21    0.35
  -6  -9   0    4.07    0.56
   6  -9   0    5.44    0.58
  -6   9   0    6.54    0.60
   6   9   0    5.34    0.59
   7  -9   0   -0.03    0.25
  -7  -9   0    0.20    0.32
  -7   9   0    0.10    0.25
   7   9   0    0.59    0.36
   8  -9   0    0.51    0.35
  -8  -9   0    0.57    0.42
   8   9   0    0.57    0.38
  -9  -9   0    6.76    0.81
   9  -9   0    6.10    0.72
   9   9   0    5.54    0.77
   0 -10   0   18.25    0.75
   0  10   0   17.43    0.73
   0  10   0   18.51    0.57
   1 -10   0   30.52    1.02
  -1 -10   0   31.93    1.07
   1 -10   0   32.14    1.04
   1  10   0   33.31    0.75
  -1  10   0   32.35    1.03
   1  10   0   33.58    1.07
   2 -10   0   23.28    0.86
  -2 -10   0   23.12    0.91
   2  10   0   22.76    0.89
  -2  10   0   21.67    0.83
  -3 -10   0    4.09    0.47
   3 -10   0    4.60    0.46
  -3  10   0    4.40    0.43
   3  10   0    5.37    0.53
   4 -10   0    6.54    0.53
  -4 -10   0    6.26    0.61
   4  10   0    6.36    0.59
  -4  10   0    7.05    0.51
   5 -10   0    0.90    0.31
  -5 -10   0    1.17    0.35
   5  10   0    1.12    0.37
  -5  10   0    1.00    0.29
  -6 -10   0   16.61    0.96
   6 -10   0   18.35    0.91
  -6  10   0   17.29    0.87
   6  10   0   17.24    0.97
   7 -10   0    1.31    0.39
  -7 -10   0    1.19    0.42
   7  10   0    1.92    0.46
   8 -10   0    0.20    0.33
  -8 -10   0    0.04    0.37
   8  10   0   -0.02    0.32
  -9 -10   0    0.55    0.44
   9 -10   0    1.78    0.45
   9  10   0    1.23    0.51
   0 -11   0    0.01    0.20
   0  11   0    0.01    0.13
   0  11   0    0.01    0.19
   1 -11   0    0.19    0.21
   1 -11   0   -0.06    0.19
  -1 -11   0    0.26    0.22
  -1  11   0    0.21    0.21
   1  11   0   -0.21    0.17
   1  11   0    0.08    0.09
   2 -11   0    6.27    0.50
  -2 -11   0    5.41    0.53
  -2  11   0    5.77    0.50
   2  11   0    6.48    0.56
   3 -11   0    1.60    0.33
  -3 -11   0    1.42    0.35
   3  11   0    1.84    0.37
  -3  11   0    2.40    0.37
   4 -11   0   -0.03    0.21
  -4 -11   0   -0.15    0.25
   4  11   0    0.39    0.30
  -4  11   0    0.62    0.25
   5 -11   0    3.86    0.48
  -5 -11   0    2.85    0.49
  -5  11   0    4.10    0.54
   5  11   0    4.34    0.57
   6 -11   0    5.51    0.59
  -6 -11   0    6.32    0.71
   6  11   0    6.04    0.68
   7 -11   0    3.60    0.54
  -7 -11   0    3.06    0.59
   7  11   0    2.68    0.54
  -8 -11   0    0.18    0.37
   8 -11   0    1.06    0.40
   8  11   0    1.27    0.44
  -9 -11   0   -0.06    0.40
   9 -11   0    0.58    0.39
   9  11   0    0.30    0.43
   0 -12   0   12.10    0.68
   0  12   0   10.55    0.65
   0  12   0   12.12    0.47
  -1 -12   0   10.04    0.65
   1 -12   0   10.09    0.62
  -1  12   0   10.90    0.63
   1  12   0   10.13    0.63
  -2 -12   0    1.51    0.35
   2 -12   0    1.34    0.31
   2  12   0    1.76    0.37
  -2  12   0    1.75    0.34
   3 -12   0    1.61    0.34
  -3 -12   0    1.07    0.35
   3  12   0    1.40    0.36
  -3  12   0    1.72    0.34
   4 -12   0    5.31    0.54
  -4 -12   0    6.93    0.65
   4  12   0    7.39    0.70
  -5 -12   0   20.16    1.05
   5 -12   0   19.59    0.94
   5  12   0   20.82    1.05
   6 -12   0    6.71    0.66
  -6 -12   0    7.57    0.79
   6  12   0    6.23    0.71
  -7 -12   0    0.38    0.39
   7 -12   0    0.43    0.32
   7  12   0    0.91    0.39
  -8 -12   0   -0.58    0.32
   8 -12   0   -0.05    0.29
   8  12   0    0.03    0.34
   0 -13   0   -0.18    0.23
   0  13   0    0.41    0.25
   1 -13   0    0.14    0.24
  -1 -13   0    0.11    0.24
  -1  13   0   -0.17    0.18
   1  13   0   -0.19    0.22
  -1  13   0    0.10    0.23
  -2 -13   0    1.45    0.36
   2 -13   0    1.52    0.34
   2 -13   0    1.19    0.31
   2  13   0    1.62    0.37
   3 -13   0    9.06    0.64
  -3 -13   0    9.99    0.74
   3  13   0    9.64    0.72
   4 -13   0   -0.04    0.25
  -4 -13   0    0.69    0.34
   4  13   0    0.20    0.29
  -5 -13   0    0.62    0.35
   5 -13   0   -0.23    0.25
   5  13   0   -0.06    0.31
   6 -13   0   11.26    0.79
  -6 -13   0   11.98    0.92
   6  13   0   10.36    0.85
  -7 -13   0    1.67    0.50
   7 -13   0    3.61    0.55
   7  13   0    3.94    0.66
   8 -13   0    1.28    0.42
  -8 -13   0    1.79    0.57
   8  13   0    0.87    0.47
   0 -14   0    0.98    0.32
  -1 -14   0   11.00    0.73
   1 -14   0   11.23    0.71
  -2 -14   0   13.75    0.82
   2 -14   0   12.13    0.73
   2 -14   0   13.80    0.78
  -3 -14   0    5.23    0.62
   3 -14   0    6.07    0.59
   3  14   0    6.36    0.67
  -4 -14   0    7.27    0.73
   4 -14   0    7.86    0.66
   4  14   0    8.89    0.80
   5 -14   0   -0.07    0.27
  -5 -14   0    0.19    0.32
   5  14   0   -0.01    0.34
   6 -14   0    4.39    0.58
  -6 -14   0    3.38    0.61
   6  14   0    4.91    0.71
  -7 -14   0   -0.26    0.36
   7 -14   0    0.51    0.34
   7  14   0   -0.32    0.35
   0 -15   0   -0.06    0.27
  -1 -15   0    8.01    0.68
   1 -15   0    8.01    0.67
   2 -15   0    2.76    0.44
  -2 -15   0    2.48    0.47
   3 -15   0    0.48    0.30
  -3 -15   0   -0.18    0.29
   3 -15   0    0.39    0.29
  -4 -15   0    1.39    0.44
   4 -15   0    1.64    0.40
  -5 -15   0    0.47    0.38
   5 -15   0    0.29    0.31
   6 -15   0    0.46    0.33
  -6 -15   0   -0.19    0.36
   0 -16   0    0.47    0.33
  -1 -16   0    4.78    0.59
   1 -16   0    5.35    0.60
  -2 -16   0    4.66    0.61
   2 -16   0    5.62    0.61
  -3 -16   0    1.30    0.43
   3 -16   0    0.80    0.34
   3 -16   0    1.04    0.34
  -4 -16   0    1.17    0.43
   4 -16   0    0.65    0.33
   4 -16   0    0.85    0.34
  -5 -16   0    0.87    0.45
   5 -16   0    0.46    0.32
   0 -17   0   -0.05    0.27
  -1 -17   0    1.39    0.43
   1 -17   0    1.70    0.41
   2 -17   0   11.06    0.80
  -2 -17   0   10.87    0.84
   3 -17   0   -0.28    0.27
  -3 -17   0   -0.08    0.34
  -4 -17   0    0.80    0.41
   4 -17   0    0.09    0.29
   4 -17   0   -0.09    0.28
   0 -18   0    2.73    0.51
   1 -18   0   -0.19    0.31
  -1 -18   0    0.49    0.35
  -2 -18   0    4.36    0.64
   2 -18   0    5.37    0.64
   3 -18   0    4.03    0.57
  -3 -18   0    4.12    0.65
 -11   0   1    4.44    0.73
  11   0  -1    2.26    0.56
 -10   0   1   -0.07    0.33
  10   0  -1    0.36    0.39
  -9   0   1    7.07    0.73
   9   0  -1    6.56    0.71
  -8   0   1    0.23    0.30
   8   0  -1    0.09    0.25
   7   0  -1    2.41    0.43
  -7   0   1    2.26    0.41
  -6   0   1   -0.22    0.17
   6   0  -1   -0.08    0.20
   5   0  -1    2.81    0.35
  -5   0   1    3.00    0.37
  -4   0   1   -0.12    0.17
   4   0  -1    0.22    0.19
   3   0  -1    3.56    0.29
  -3   0   1    3.94    0.31
   2   0  -1   -0.10    0.14
  -2   0   1   -0.08    0.15
  -1   0   1   58.04    1.17
   1   0  -1   57.05    1.17
   0   0   1   -0.06    0.06
   0   0  -1   -0.01    0.05
   0   0   1    0.01    0.05
  -1   0  -1  265.63    4.95
   1   0   1  263.10    4.89
   1   0   1  264.60    4.95
   2   0   1   -0.22    0.13
  -2   0  -1   -0.19    0.14
   2   0   1   -0.28    0.13
   3   0   1    1.61    0.22
  -3   0  -1    1.86    0.23
   3   0   1    2.06    0.24
   4   0   1    0.08    0.17
  -4   0  -1   -0.01    0.17
  -5   0  -1   87.22    2.13
   5   0   1   88.12    2.15
  -6   0  -1    0.11    0.23
   6   0   1    0.03    0.22
  -7   0  -1   14.13    0.81
   7   0   1   13.08    0.79
   8   0   1    0.38    0.31
  -8   0  -1   -0.12    0.29
  -9   0  -1    7.06    0.75
   9   0   1    8.51    0.84
  10   0   1    0.13    0.34
 -10   0  -1    0.13    0.37
 -11   0  -1    0.53    0.45
  11   0   1   -0.03    0.37
 -11  -1   1    0.69    0.44
  11  -1  -1    0.27    0.36
  11   1  -1    0.09    0.39
 -11   1   1    2.00    0.55
  10  -1  -1    0.34    0.36
 -10  -1   1    0.03    0.35
 -10   1   1    0.59    0.36
  10   1  -1   -0.17    0.29
  -9  -1   1    6.54    0.71
   9  -1  -1    7.01    0.76
   9   1  -1    8.06    0.77
  -9   1   1    6.98    0.73
  -8  -1   1    1.24    0.39
   8  -1  -1    0.80    0.33
  -8   1   1    0.34    0.30
   8   1  -1    1.29    0.39
  -7  -1   1    1.30    0.35
   7  -1  -1    0.92    0.33
   7   1  -1    1.25    0.35
  -7   1   1    1.01    0.33
  -6  -1   1    0.23    0.25
   6  -1  -1    0.97    0.29
   6   1  -1    1.29    0.30
  -6   1   1    1.32    0.32
   5  -1  -1   43.04    1.26
  -5  -1   1   42.97    1.27
   5   1  -1   43.89    1.28
  -5   1   1   43.04    1.26
  -4  -1   1   14.38    0.62
   4  -1  -1   14.51    0.61
   4   1  -1   14.13    0.60
  -4   1   1   14.05    0.61
  -3  -1   1    0.34    0.17
   3  -1  -1    0.42    0.16
   3   1  -1    0.39    0.18
  -3   1   1    0.15    0.15
   2  -1  -1   92.37    1.91
  -2  -1   1   92.74    1.91
  -2   1   1   94.08    1.92
   2   1  -1   91.59    1.91
  -1  -1   1    0.06    0.08
   1  -1  -1   -0.02    0.10
   1   1  -1    0.04    0.08
  -1   1   1    0.22    0.11
   0  -1   1   61.89    1.20
   0  -1  -1   61.42    1.26
   0   1   1   62.14    1.23
   0   1   1   62.18    1.26
   1  -1   1    1.41    0.13
  -1  -1  -1    1.44    0.17
  -1   1  -1    1.84    0.16
   1   1   1    1.99    0.18
   1   1   1    1.51    0.17
   2  -1   1   17.60    0.53
  -2  -1  -1   16.59    0.56
   2  -1   1   17.54    0.56
   2   1   1   17.18    0.54
   2   1   1   17.16    0.56
  -2   1  -1   17.06    0.53
   3  -1   1    0.80    0.19
  -3  -1  -1    1.21    0.23
   3   1   1    1.19    0.22
  -3   1  -1    1.24    0.21
   3   1   1    1.37    0.21
  -4  -1  -1  176.51    3.61
   4  -1   1  169.13    3.59
   4   1   1  174.33    3.62
  -4   1  -1  170.63    3.58
   5  -1   1   12.52    0.62
  -5  -1  -1   11.39    0.63
   5   1   1   13.87    0.67
  -5   1  -1   12.43    0.62
   6  -1   1    0.31    0.24
  -6  -1  -1    0.26    0.25
  -6   1  -1    0.32    0.22
   6   1   1    0.43    0.26
  -7  -1  -1   43.71    1.50
   7  -1   1   46.45    1.52
  -7   1  -1   45.33    1.49
   7   1   1   42.80    1.50
   8  -1   1   19.41    1.01
  -8  -1  -1   19.08    1.02
   8   1   1   17.70    0.99
  -8   1  -1   18.39    0.99
  -9  -1  -1   -0.03    0.35
   9  -1   1    0.51    0.34
  -9   1  -1    0.29    0.35
   9   1   1    0.50    0.35
  10  -1   1    2.64    0.54
 -10  -1  -1    2.76    0.58
  10   1   1    2.93    0.57
 -10   1  -1    2.29    0.54
 -11  -1  -1    1.22    0.51
  11  -1   1    1.70    0.55
  11   1   1    0.67    0.42
 -11   1  -1    1.73    0.54
  11  -2  -1    6.85    0.84
 -11  -2   1    8.55    0.97
  11   2  -1    6.95    0.88
 -11   2   1    8.55    0.98
 -10  -2   1    0.78    0.40
  10  -2  -1    0.68    0.40
  10   2  -1    1.14    0.44
 -10   2   1    0.80    0.42
   9  -2  -1    0.28    0.32
  -9  -2   1    0.39    0.36
  -9   2   1   -0.17    0.28
   9   2  -1    0.90    0.41
  -8  -2   1   14.14    0.89
   8  -2  -1   14.26    0.88
  -8   2   1   15.19    0.88
   8   2  -1   14.31    0.89
  -7  -2   1    2.66    0.43
   7  -2  -1    2.55    0.40
  -7   2   1    2.56    0.42
   7   2  -1    2.72    0.44
   6  -2  -1    1.75    0.32
  -6  -2   1    1.26    0.32
  -6   2   1    1.17    0.29
   6   2  -1    1.50    0.33
   5  -2  -1   40.48    1.19
  -5  -2   1   37.35    1.19
  -5   2   1   39.44    1.18
   5   2  -1   37.33    1.19
   4  -2  -1   19.34    0.73
  -4  -2   1   20.91    0.75
  -4   2   1   19.73    0.73
   4   2  -1   20.76    0.75
  -3  -2   1   58.32    1.39
   3   2  -1   58.72    1.39
  -3   2   1   58.33    1.40
   2  -2  -1   33.96    0.86
  -2  -2   1   33.70    0.83
  -2   2   1   32.37    0.85
   2   2  -1   33.24    0.83
  -1  -2   1  246.08    4.38
   1  -2  -1  245.31    4.59
  -1  -2   1  245.79    4.53
   1   2  -1  240.61    4.52
  -1   2   1  232.85    4.58
   0  -2   1   88.68    1.62
   0  -2  -1   86.92    1.75
   0  -2   1   87.89    1.65
   0  -2   1   86.37    1.62
   0   2   1   85.67    1.76
   0   2   1   86.03    1.69
   1  -2   1  239.17    4.55
   1  -2   1  244.83    4.56
   1  -2   1  240.86    4.56
  -1  -2  -1  252.98    4.67
  -1   2  -1  239.73    4.56
   1   2   1  253.14    4.67
   1   2   1  243.00    4.53
   2  -2   1    4.29    0.27
  -2  -2  -1    4.22    0.32
   2   2   1    3.78    0.27
  -2   2  -1    4.52    0.27
   2   2   1    4.35    0.33
  -3  -2  -1    7.68    0.43
   3  -2   1    7.51    0.39
   3   2   1    6.84    0.43
  -3   2  -1    7.53    0.39
   3   2   1    7.26    0.38
  -4  -2  -1    2.18    0.31
   4  -2   1    2.54    0.31
  -4   2  -1    1.57    0.26
   4   2   1    2.37    0.34
  -5  -2  -1    2.68    0.36
   5  -2   1    2.72    0.34
   5   2   1    2.46    0.33
  -5   2  -1    3.03    0.36
   6  -2   1    3.23    0.42
  -6  -2  -1    4.28    0.51
   6   2   1    3.73    0.47
  -6   2  -1    3.86    0.43
  -7  -2  -1   13.85    0.81
   7  -2   1   12.57    0.75
  -7   2  -1   13.49    0.77
   7   2   1   11.51    0.75
  -8  -2  -1    5.22    0.65
   8  -2   1    5.73    0.64
  -8   2  -1    5.57    0.61
   8   2   1    6.02    0.67
  -9  -2  -1    3.38    0.58
   9  -2   1    5.13    0.64
  -9   2  -1    5.02    0.65
   9   2   1    4.48    0.65
  10  -2   1    0.52    0.40
 -10  -2  -1    0.24    0.38
  10   2   1    0.53    0.39
 -10   2  -1    0.18    0.35
  11  -2   1    0.16    0.39
 -11  -2  -1    1.01    0.52
  11   2   1    0.10    0.43
 -11   2  -1    0.23    0.38
 -11  -3   1    8.56    0.94
  11  -3  -1   10.30    1.04
 -11   3   1   10.14    1.01
  11   3  -1   11.46    0.98
 -10  -3   1   -0.35    0.35
  10  -3  -1    0.38    0.35
  10   3  -1    0.67    0.41
 -10   3   1    0.24    0.37
  -9  -3   1    0.48    0.37
   9  -3  -1    0.06    0.28
  -9   3   1    0.09    0.32
   9   3  -1    0.05    0.33
  -8  -3   1    0.82    0.37
   8  -3  -1    0.78    0.35
   8   3  -1    0.77    0.37
  -8   3   1    0.91    0.34
  -7  -3   1    3.78    0.52
   7  -3  -1    4.16    0.53
   7   3  -1    5.06    0.56
  -7   3   1    4.39    0.54
  -6  -3   1   -0.06    0.21
   6  -3  -1   -0.21    0.21
  -6   3   1    0.48    0.24
   6   3  -1   -0.08    0.23
  -5  -3   1   35.48    1.14
   5  -3  -1   35.43    1.12
   5   3  -1   34.90    1.14
  -5   3   1   36.07    1.12
   4  -3  -1   19.72    0.73
  -4  -3   1   18.31    0.72
   4   3  -1   18.78    0.72
  -4   3   1   19.68    0.72
  -3  -3   1    3.17    0.29
   3  -3  -1    2.13    0.26
   3   3  -1    3.60    0.31
  -3   3   1    2.28    0.28
  -2  -3   1    4.49    0.30
   2  -3  -1    4.19    0.31
  -2   3   1    5.01    0.31
   2   3  -1    4.26    0.29
  -1  -3   1    2.39    0.20
   1  -3  -1    2.90    0.24
   1   3  -1    2.56    0.21
  -1   3   1    2.65    0.23
   0  -3   1  379.17    7.08
   0  -3   1  396.59    7.08
   0  -3  -1  375.22    7.22
   0   3  -1  386.20    7.08
   0   3   1  385.16    7.22
   0   3   1  387.37    7.03
   1  -3   1    2.96    0.20
   1  -3   1    2.93    0.19
  -1  -3  -1    3.27    0.28
  -1   3  -1    2.60    0.19
   1   3   1    2.68    0.25
   1   3   1    3.23    0.22
   2  -3   1    3.88    0.27
  -2  -3  -1    3.69    0.32
  -2   3  -1    3.74    0.26
   2   3   1    3.43    0.32
   2   3   1    3.26    0.25
  -3  -3  -1   43.77    1.17
   3  -3   1   43.11    1.09
  -3   3  -1   42.44    1.08
   3   3   1   43.23    1.17
   3   3   1   41.36    1.05
  -4  -3  -1   48.87    1.36
   4  -3   1   48.56    1.29
  -4   3  -1   48.58    1.29
   4   3   1   49.87    1.26
   4   3   1   51.29    1.39
  -5  -3  -1   -0.10    0.20
   5  -3   1    0.12    0.17
  -5   3  -1   -0.07    0.17
   5   3   1    0.11    0.21
   6  -3   1    7.30    0.56
  -6  -3  -1    7.02    0.59
   6   3   1    7.19    0.59
  -6   3  -1    7.93    0.56
   7  -3   1   22.41    0.99
  -7  -3  -1   22.82    1.06
   7   3   1   21.73    1.05
  -7   3  -1   22.47    1.01
  -8  -3  -1    0.07    0.30
   8  -3   1    0.05    0.30
   8   3   1    0.45    0.34
  -8   3  -1    0.57    0.32
  -9  -3  -1    1.98    0.52
   9  -3   1    2.38    0.48
   9   3   1    2.80    0.55
  -9   3  -1    2.56    0.49
 -10  -3  -1    0.32    0.42
  10  -3   1    0.65    0.38
  10   3   1    0.74    0.43
 -10   3  -1    0.75    0.39
  11  -4  -1    0.03    0.33
 -11  -4   1    0.71    0.48
  11   4  -1    0.59    0.46
 -11   4   1    0.17    0.42
 -10  -4   1    0.14    0.38
  10  -4  -1    0.65    0.39
  10   4  -1    1.25    0.44
 -10   4   1    0.78    0.39
   9  -4  -1    2.57    0.50
  -9  -4   1    3.18    0.58
  -9   4   1    3.19    0.55
   9   4  -1    2.91    0.55
   8  -4  -1    6.72    0.70
  -8  -4   1    4.74    0.62
  -8   4   1    5.57    0.62
   8   4  -1    6.35    0.68
   7  -4  -1    0.74    0.31
  -7  -4   1    0.78    0.34
   7   4  -1    0.96    0.35
  -7   4   1    0.16    0.27
  -6  -4   1    0.20    0.25
   6  -4  -1    0.31    0.25
  -6   4   1    0.69    0.27
   6   4  -1    0.59    0.26
  -5  -4   1    1.65    0.31
   5  -4  -1    1.97    0.31
   5   4  -1    2.06    0.31
  -5   4   1    2.11    0.32
  -4  -4   1    4.85    0.41
   4  -4  -1    5.83    0.43
  -4   4   1    5.73    0.43
   4   4  -1    5.84    0.43
  -3  -4   1   47.37    1.23
   3  -4  -1   49.82    1.25
  -3   4   1   45.87    1.23
   3   4  -1   49.04    1.23
   2  -4  -1    1.77    0.24
  -2  -4   1    1.44    0.20
  -2   4   1    1.32    0.21
   2   4  -1    1.28    0.19
  -1  -4   1   21.63    0.58
   1  -4  -1   22.19    0.66
  -1   4   1   22.54    0.66
   1   4  -1   21.49    0.58
   0  -4   1   48.96    1.06
   0  -4  -1   49.88    1.19
   0  -4   1   52.99    1.07
   0  -4  -1   50.39    1.20
   0   4  -1   52.14    1.07
   0   4   1   50.95    1.19
   0   4   1   50.44    1.09
   1  -4   1   10.91    0.35
  -1  -4  -1   10.12    0.45
   1   4   1    9.28    0.43
  -1   4  -1   10.38    0.34
   1   4   1   10.41    0.36
   2  -4   1   16.51    0.51
  -2  -4  -1   16.08    0.60
   2   4   1   15.72    0.60
  -2   4  -1   15.92    0.51
   2   4   1   15.38    0.49
  -3  -4  -1   28.33    0.90
   3  -4   1   28.14    0.81
  -3   4  -1   27.63    0.81
   3   4   1   27.56    0.77
   3   4   1   27.61    0.90
   4  -4   1    2.07    0.29
  -4  -4  -1    2.00    0.31
   4   4   1    2.21    0.27
   4   4   1    1.96    0.30
  -4   4  -1    2.13    0.29
   5  -4   1    0.38    0.22
  -5  -4  -1   -0.05    0.23
   5   4   1    0.13    0.22
  -5   4  -1    0.26    0.20
   6  -4   1   15.82    0.78
  -6  -4  -1   17.64    0.86
   6   4   1   17.74    0.87
  -6   4  -1   17.24    0.79
  -7  -4  -1   40.93    1.49
   7  -4   1   39.77    1.41
  -7   4  -1   41.86    1.41
   7   4   1   44.71    1.54
  -8  -4  -1    2.29    0.49
   8  -4   1    2.08    0.44
   8   4   1    2.50    0.47
  -8   4  -1    3.75    0.54
  -9  -4  -1    1.00    0.46
   9  -4   1    0.55    0.34
   9   4   1    0.46    0.39
  -9   4  -1    0.75    0.38
  10  -4   1    0.34    0.36
 -10  -4  -1    1.04    0.46
 -10   4  -1    0.12    0.35
  10   4   1    0.55    0.40
  11  -5  -1    0.88    0.43
 -11  -5   1    0.81    0.54
  11   5  -1    0.52    0.45
 -11   5   1    0.43    0.41
  10  -5  -1    0.21    0.35
 -10  -5   1    0.73    0.44
 -10   5   1    0.76    0.39
  10   5  -1    0.44    0.40
  -9  -5   1   -0.47    0.32
   9  -5  -1    0.20    0.31
   9   5  -1   -0.11    0.33
  -9   5   1    0.53    0.33
  -8  -5   1   11.29    0.85
   8  -5  -1    9.96    0.77
  -8   5   1   10.86    0.77
   8   5  -1   13.96    0.90
  -7  -5   1    5.90    0.62
   7  -5  -1    4.72    0.52
   7   5  -1    4.96    0.58
  -7   5   1    5.50    0.59
  -6  -5   1   11.76    0.71
   6  -5  -1    9.75    0.63
  -6   5   1   10.51    0.65
   6   5  -1   10.14    0.67
   5  -5  -1   49.74    1.46
  -5  -5   1   53.21    1.50
  -5   5   1   51.50    1.48
   5   5  -1   54.37    1.51
   4  -5  -1    1.21    0.25
  -4  -5   1    1.09    0.26
   4   5  -1    1.22    0.28
  -4   5   1    1.01    0.24
  -3  -5   1   11.62    0.52
   3  -5  -1   10.59    0.52
  -3   5   1   10.08    0.51
   3   5  -1   10.86    0.52
  -2  -5   1    3.65    0.30
   2  -5  -1    3.23    0.31
  -2   5   1    3.42    0.31
   2   5  -1    4.04    0.31
  -1  -5   1   18.87    0.56
   1  -5  -1   18.71    0.64
   1   5  -1   18.89    0.56
  -1   5   1   20.20    0.64
   0  -5  -1   11.86    0.49
   0  -5   1   11.34    0.39
   0  -5  -1   10.71    0.48
   0   5   1   11.89    0.40
   0   5   1   12.38    0.50
   0   5  -1   11.47    0.39
   1  -5   1  109.34    2.14
  -1  -5  -1  102.31    2.28
  -1   5  -1  106.18    2.12
   1   5   1  105.78    2.09
   1   5   1  105.16    2.28
  -2  -5  -1   11.65    0.54
   2  -5   1   11.76    0.44
  -2   5  -1   12.11    0.44
   2   5   1   11.66    0.53
   2   5   1   10.95    0.41
   3  -5   1    0.77    0.19
  -3  -5  -1    0.84    0.23
   3   5   1    0.85    0.17
  -3   5  -1    1.05    0.20
   3   5   1    0.85    0.22
  -4  -5  -1   11.66    0.64
   4  -5   1   12.94    0.58
   4   5   1   12.24    0.63
  -4   5  -1   12.14    0.56
   4   5   1   12.50    0.52
  -5  -5  -1    3.75    0.44
   5  -5   1    3.94    0.41
  -5   5  -1    3.55    0.39
   5   5   1    2.79    0.40
   6  -5   1    9.37    0.61
  -6  -5  -1    9.37    0.69
   6   5   1    9.64    0.69
  -6   5  -1    9.43    0.62
  -7  -5  -1   13.57    0.86
   7  -5   1   11.44    0.74
  -7   5  -1   12.78    0.76
   7   5   1   12.11    0.82
   8  -5   1   10.45    0.76
  -8  -5  -1    9.99    0.83
  -8   5  -1    9.76    0.74
   8   5   1    9.35    0.81
  -9  -5  -1   -0.26    0.32
   9  -5   1   -0.09    0.29
   9   5   1   -0.06    0.32
  -9   5  -1    0.31    0.35
  10  -5   1    0.31    0.35
 -10  -5  -1   -0.19    0.38
  10   5   1    0.57    0.40
 -10  -6   1   -0.10    0.38
  10  -6  -1    0.35    0.35
  10   6  -1   -0.13    0.38
 -10   6   1    0.45    0.39
  -9  -6   1   -0.21    0.33
   9  -6  -1   -0.01    0.30
  -9   6   1    0.42    0.33
   9   6  -1    0.14    0.35
  -8  -6   1    0.83    0.39
   8  -6  -1    0.26    0.29
  -8   6   1    0.36    0.34
   8   6  -1    0.13    0.30
   7  -6  -1   12.63    0.77
  -7  -6   1   12.20    0.81
  -7   6   1   11.97    0.77
   7   6  -1   12.50    0.81
  -6  -6   1    0.06    0.26
   6  -6  -1    0.38    0.26
  -6   6   1    0.52    0.27
   6   6  -1    0.67    0.27
  -5  -6   1    3.85    0.45
   5  -6  -1    4.49    0.46
  -5   6   1    4.15    0.43
   5   6  -1    3.97    0.46
  -4  -6   1   16.71    0.71
   4  -6  -1   16.33    0.71
  -4   6   1   15.57    0.69
   4   6  -1   16.80    0.72
  -3  -6   1    5.19    0.41
   3  -6  -1    5.89    0.42
   3   6  -1    5.34    0.39
  -3   6   1    5.42    0.40
  -2  -6   1    9.74    0.45
   2  -6  -1    9.98    0.50
   2   6  -1    9.51    0.45
  -2   6   1    8.77    0.46
   1  -6  -1   26.07    0.81
  -1  -6   1   25.47    0.72
   1   6  -1   26.19    0.72
  -1   6   1   24.48    0.79
   0  -6  -1    0.06    0.18
   0  -6  -1    0.01    0.16
   0  -6   1   -0.03    0.12
   0   6   1   -0.09    0.16
   0   6   1   -0.01    0.12
   0   6  -1    0.07    0.12
   1  -6   1   40.21    0.96
  -1  -6  -1   39.59    1.10
   1   6   1   38.30    0.91
   1   6   1   40.14    1.10
  -1   6  -1   39.29    0.95
   2  -6   1    8.57    0.40
  -2  -6  -1    9.02    0.50
   2   6   1    8.63    0.50
  -2   6  -1    8.24    0.39
   2   6   1    8.37    0.35
  -3  -6  -1   41.98    1.25
   3  -6   1   43.04    1.12
  -3   6  -1   42.33    1.11
   3   6   1   42.25    1.25
   3   6   1   41.34    1.03
  -4  -6  -1    4.54    0.48
   4  -6   1    3.73    0.36
   4   6   1    3.65    0.41
  -4   6  -1    3.80    0.36
   4   6   1    4.39    0.33
  -5  -6  -1   48.68    1.49
   5  -6   1   48.10    1.38
  -5   6  -1   47.12    1.35
   5   6   1   46.38    1.48
  -6  -6  -1   23.28    1.03
   6  -6   1   22.13    0.93
  -6   6  -1   21.89    0.92
   6   6   1   22.43    1.01
  -7  -6  -1    5.20    0.63
   7  -6   1    4.47    0.53
  -7   6  -1    4.93    0.54
   7   6   1    4.76    0.62
  -8  -6  -1    7.54    0.77
   8  -6   1    7.47    0.71
  -8   6  -1    7.86    0.67
   8   6   1    8.28    0.80
  -9  -6  -1    0.39    0.42
   9  -6   1    0.04    0.32
  -9   6  -1    0.34    0.38
   9   6   1    0.21    0.37
  10  -6   1    0.18    0.34
 -10  -6  -1    0.15    0.42
  10   6   1   -0.10    0.39
  10  -7  -1    3.43    0.62
 -10  -7   1    3.44    0.69
 -10   7   1    2.72    0.56
  10   7  -1    2.15    0.56
  -9  -7   1    0.78    0.47
   9  -7  -1    1.18    0.43
   9   7  -1    1.52    0.49
  -9   7   1    1.30    0.40
  -8  -7   1    3.09    0.55
   8  -7  -1    3.00    0.51
  -8   7   1    3.51    0.54
   8   7  -1    3.46    0.58
   7  -7  -1   19.00    0.96
  -7  -7   1   20.17    1.02
  -7   7   1   19.53    0.97
   7   7  -1   20.39    1.02
   6  -7  -1    2.67    0.43
  -6  -7   1    3.02    0.45
   6   7  -1    3.88    0.48
  -6   7   1    2.15    0.38
   5  -7  -1   15.56    0.76
  -5  -7   1   16.70    0.79
   5   7  -1   15.30    0.77
  -5   7   1   16.44    0.77
  -4  -7   1    0.16    0.20
   4  -7  -1   -0.34    0.17
  -4   7   1    0.04    0.20
   4   7  -1   -0.06    0.18
   3  -7  -1    7.21    0.47
  -3  -7   1    7.92    0.47
  -3   7   1    7.51    0.48
   3   7  -1    7.37    0.47
   2  -7  -1    2.02    0.29
  -2  -7   1    2.26    0.27
  -2   7   1    1.89    0.28
   2   7  -1    2.19    0.27
  -1  -7   1    6.15    0.36
   1  -7  -1    7.16    0.45
  -1   7   1    6.42    0.42
   1   7  -1    6.46    0.37
   0  -7   1   18.71    0.60
   0  -7  -1   18.05    0.70
   0  -7  -1   18.60    0.70
   0   7   1   19.62    0.71
   0   7   1   18.00    0.56
   0   7  -1   18.12    0.59
  -1  -7  -1   19.19    0.74
   1  -7   1   18.63    0.61
  -1   7  -1   19.51    0.61
   1   7   1   19.70    0.73
   1   7   1   18.92    0.55
   2  -7   1    8.09    0.41
  -2  -7  -1    8.55    0.52
   2   7   1    8.68    0.51
  -2   7  -1    8.06    0.39
   2   7   1    7.93    0.34
  -3  -7  -1   21.68    0.87
   3  -7   1   23.36    0.76
   3   7   1   22.61    0.66
  -3   7  -1   22.90    0.75
   3   7   1   21.31    0.85
  -4  -7  -1   14.97    0.76
   4  -7   1   15.39    0.65
   4   7   1   14.60    0.75
  -4   7  -1   13.55    0.62
   4   7   1   14.72    0.56
  -5  -7  -1   50.45    1.60
   5  -7   1   51.30    1.46
   5   7   1   51.77    1.61
  -5   7  -1   51.52    1.44
  -6  -7  -1   12.75    0.83
   6  -7   1   12.74    0.72
  -6   7  -1   12.43    0.71
   6   7   1   13.42    0.82
   7  -7   1   30.51    1.19
  -7  -7  -1   27.64    1.25
   7   7   1   28.22    1.26
  -7   7  -1   29.41    1.17
  -8  -7  -1    0.34    0.40
   8  -7   1    0.35    0.31
   8   7   1    0.01    0.35
  -8   7  -1   -0.04    0.26
   9  -7   1    2.07    0.49
  -9  -7  -1    0.92    0.46
   9   7   1    0.47    0.41
  10  -7   1    0.00    0.34
 -10  -7  -1    0.01    0.46
  10   7   1    0.18    0.42
 -10  -8   1    0.23    0.46
  10  -8  -1    0.58    0.43
  10   8  -1    0.77    0.46
  -9  -8   1   -0.30    0.32
   9  -8  -1   -0.24    0.33
   9   8  -1    0.24    0.35
  -9   8   1    0.16    0.36
  -8  -8   1    3.31    0.58
   8  -8  -1    2.64    0.50
   8   8  -1    3.96    0.63
  -8   8   1    3.93    0.55
  -7  -8   1    3.01    0.52
   7  -8  -1    2.94    0.48
   7   8  -1    2.96    0.50
  -7   8   1    3.16    0.48
  -6  -8   1    6.51    0.62
   6  -8  -1    8.45    0.63
  -6   8   1    8.55    0.65
   6   8  -1    8.22    0.65
  -5  -8   1    3.81    0.47
   5  -8  -1    3.11    0.43
   5   8  -1    4.25    0.50
  -5   8   1    4.71    0.50
  -4  -8   1    0.24    0.22
   4  -8  -1    0.13    0.20
  -4   8   1    0.02    0.19
   4   8  -1    0.00    0.20
  -3  -8   1   19.04    0.77
   3  -8  -1   19.90    0.80
  -3   8   1   20.82    0.79
   3   8  -1   19.81    0.78
  -2  -8   1   17.09    0.67
   2  -8  -1   17.36    0.71
   2   8  -1   17.56    0.67
  -2   8   1   17.38    0.70
  -1  -8   1   37.35    1.04
   1  -8  -1   39.35    1.14
  -1   8   1   38.30    1.12
   1   8  -1   38.27    1.03
   0  -8   1    2.57    0.27
   0  -8  -1    2.11    0.30
   0   8  -1    2.86    0.28
   0   8   1    2.38    0.24
   0   8   1    2.38    0.32
  -1  -8  -1    0.57    0.23
   1  -8   1   -0.03    0.14
  -1   8  -1    0.43    0.17
   1   8   1    0.15    0.12
   1   8   1    0.00    0.18
  -2  -8  -1    1.10    0.27
   2  -8   1    1.23    0.22
   2   8   1    1.35    0.28
   2   8   1    1.27    0.17
  -2   8  -1    1.46    0.23
  -3  -8  -1   34.38    1.16
   3  -8   1   33.68    1.00
   3   8   1   33.86    0.87
   3   8   1   33.37    1.14
  -3   8  -1   33.30    0.98
   4  -8   1    3.12    0.36
  -4  -8  -1    3.05    0.41
   4   8   1    3.31    0.45
   4   8   1    3.28    0.30
  -4   8  -1    2.79    0.33
  -5  -8  -1   18.73    0.94
   5  -8   1   18.51    0.81
   5   8   1   18.33    0.93
  -5   8  -1   19.15    0.81
  -6  -8  -1   11.34    0.81
   6  -8   1   11.74    0.71
  -6   8  -1   11.89    0.70
   6   8   1   11.59    0.80
  -7  -8  -1    8.12    0.78
   7  -8   1    9.49    0.67
   7   8   1    8.77    0.81
  -7   8  -1    9.03    0.69
   8  -8   1   -0.10    0.26
  -8  -8  -1    0.34    0.37
   8   8   1    0.70    0.38
  -9  -8  -1    1.47    0.53
   9  -8   1    1.47    0.43
   9   8   1    1.48    0.52
  10  -8   1    0.25    0.36
 -10  -8  -1    0.51    0.46
  10   8   1   -0.29    0.36
 -10  -9   1   -0.26    0.41
  10  -9  -1    0.03    0.36
  10   9  -1   -0.17    0.37
   9  -9  -1    0.44    0.37
  -9  -9   1    0.15    0.37
   9   9  -1   -0.36    0.35
  -8  -9   1    0.21    0.33
   8  -9  -1    0.84    0.36
  -8   9   1    0.36    0.34
   8   9  -1    1.25    0.43
  -7  -9   1    1.46    0.45
   7  -9  -1    2.08    0.44
   7   9  -1    1.61    0.41
  -7   9   1    2.31    0.45
   6  -9  -1   61.17    1.85
  -6  -9   1   62.32    1.90
  -6   9   1   62.24    1.84
   6   9  -1   65.44    1.92
   5  -9  -1    0.32    0.26
  -5  -9   1    0.03    0.24
   5   9  -1    0.29    0.26
  -5   9   1    0.90    0.29
   4  -9  -1    0.34    0.24
  -4  -9   1    0.57    0.26
  -4   9   1    0.93    0.25
   4   9  -1    0.71    0.27
  -3  -9   1   20.77    0.81
   3  -9  -1   20.00    0.82
   3   9  -1   19.86    0.80
  -3   9   1   18.14    0.79
   2  -9  -1    0.30    0.21
  -2  -9   1    0.09    0.18
   2   9  -1    0.34    0.19
  -2   9   1    0.43    0.22
  -1  -9   1   -0.04    0.15
   1  -9  -1    0.02    0.18
  -1   9   1    0.05    0.19
   1   9  -1   -0.03    0.15
   0  -9   1    0.19    0.16
   0  -9  -1   -0.12    0.19
   0   9  -1    0.09    0.15
   0   9   1    0.15    0.14
   0   9   1    0.13    0.20
   1  -9   1   25.57    0.82
   1  -9   1   27.74    0.84
  -1  -9  -1   28.71    0.99
   1   9   1   28.02    0.74
   1   9   1   26.15    0.95
  -1   9  -1   26.92    0.83
  -2  -9  -1    0.88    0.26
   2  -9   1    0.64    0.20
  -2   9  -1    0.97    0.21
   2   9   1    1.08    0.28
   2   9   1    0.91    0.15
  -3  -9  -1   11.03    0.67
   3  -9   1   11.83    0.57
   3   9   1   11.29    0.67
   3   9   1   11.94    0.44
  -3   9  -1   10.79    0.54
   4  -9   1    2.53    0.34
  -4  -9  -1    2.42    0.41
  -4   9  -1    2.11    0.32
   4   9   1    2.91    0.28
   4   9   1    3.14    0.46
   5  -9   1   13.50    0.71
  -5  -9  -1   13.01    0.83
  -5   9  -1   14.16    0.70
   5   9   1   13.04    0.81
  -6  -9  -1    0.09    0.29
   6  -9   1   -0.13    0.21
   6   9   1   -0.31    0.28
   7  -9   1    0.14    0.27
  -7  -9  -1    0.36    0.36
   7   9   1    0.17    0.35
  -8  -9  -1    0.57    0.38
   8  -9   1    0.42    0.33
   8   9   1    0.52    0.36
  -9  -9  -1    0.12    0.43
   9  -9   1    0.29    0.34
   9   9   1   -0.12    0.35
  -9 -10   1    0.75    0.44
   9 -10  -1    0.87    0.43
   9  10  -1    0.42    0.40
  -8 -10   1    0.47    0.38
   8 -10  -1    0.01    0.29
   8  10  -1    0.22    0.36
  -7 -10   1   11.27    0.86
   7 -10  -1   11.44    0.82
   7  10  -1   11.29    0.81
  -7  10   1   11.72    0.79
  -6 -10   1   -0.20    0.26
   6 -10  -1    0.62    0.32
   6  10  -1    0.01    0.28
  -6  10   1    0.57    0.30
   5 -10  -1   33.62    1.24
  -5 -10   1   36.73    1.30
  -5  10   1   35.55    1.24
   5  10  -1   34.45    1.28
  -4 -10   1   17.10    0.82
   4 -10  -1   15.95    0.79
  -4  10   1   15.98    0.78
   4  10  -1   15.34    0.79
   3 -10  -1   25.65    0.98
  -3 -10   1   24.92    0.94
   3  10  -1   23.68    0.92
  -3  10   1   24.79    0.94
   2 -10  -1   11.58    0.65
  -2 -10   1   10.94    0.59
  -2  10   1   11.47    0.62
   2  10  -1   10.90    0.59
   1 -10  -1    0.43    0.23
   1 -10  -1    0.31    0.22
  -1 -10   1    0.14    0.17
  -1  10   1    0.30    0.19
  -1  10   1    0.11    0.21
   1  10  -1    0.04    0.16
   0 -10  -1    3.07    0.41
   0 -10   1    3.44    0.34
   0  10   1    3.26    0.40
   0  10  -1    3.21    0.33
   0  10   1    3.04    0.28
   1 -10   1   11.65    0.55
  -1 -10  -1   11.21    0.64
   1 -10   1   10.86    0.54
  -1  10  -1   10.81    0.53
   1  10   1   11.12    0.63
   1  10   1   11.74    0.44
  -2 -10  -1    2.81    0.41
   2 -10   1    3.68    0.36
   2  10   1    3.12    0.24
   2  10   1    3.58    0.44
  -2  10  -1    3.70    0.37
  -3 -10  -1    1.80    0.37
   3 -10   1    2.74    0.34
   3  10   1    2.22    0.23
  -3  10  -1    2.12    0.31
   3  10   1    3.35    0.48
   4 -10   1    6.35    0.48
  -4 -10  -1    5.93    0.62
   4  10   1    4.50    0.55
   4  10   1    5.20    0.34
  -4  10  -1    5.57    0.45
   5 -10   1   18.58    0.83
  -5 -10  -1   17.63    0.97
   5  10   1   17.42    0.95
   6 -10   1    0.23    0.26
  -6 -10  -1    0.02    0.30
   6  10   1    0.41    0.33
   7 -10   1    3.19    0.49
  -7 -10  -1    3.64    0.62
   7  10   1    5.47    0.71
   8 -10   1    0.97    0.36
  -8 -10  -1    0.58    0.41
   8  10   1    1.06    0.43
   9 -10   1    3.37    0.58
  -9 -10  -1    3.56    0.70
   9  10   1    2.94    0.64
  -9 -11   1   -0.13    0.39
   9 -11  -1    0.10    0.36
   9  11  -1    0.44    0.42
   8 -11  -1    1.73    0.46
  -8 -11   1    1.36    0.46
   8  11  -1    2.67    0.57
  -7 -11   1    3.83    0.59
   7 -11  -1    2.88    0.50
   7  11  -1    2.89    0.53
   6 -11  -1    9.60    0.73
  -6 -11   1   11.42    0.84
  -6  11   1    9.89    0.71
   6  11  -1   10.87    0.78
   5 -11  -1   16.73    0.88
  -5 -11   1   14.70    0.85
  -5  11   1   15.48    0.82
   5  11  -1   15.69    0.85
  -4 -11   1    0.31    0.26
   4 -11  -1    0.42    0.27
  -4  11   1   -0.35    0.23
   4  11  -1    0.68    0.28
   3 -11  -1    1.64    0.37
  -3 -11   1    1.30    0.33
   3  11  -1    1.37    0.32
  -3  11   1    0.97    0.31
   2 -11  -1    0.50    0.25
  -2 -11   1    0.07    0.20
   2  11  -1   -0.18    0.19
  -2  11   1    0.00    0.23
  -1 -11   1    0.07    0.18
   1 -11  -1    0.47    0.25
   1 -11  -1    0.15    0.23
   1  11  -1    0.05    0.20
  -1  11   1   -0.03    0.17
  -1  11   1    0.31    0.24
   0 -11   1   10.68    0.57
   0 -11  -1   10.33    0.64
   0  11   1    9.73    0.63
   0  11   1   10.19    0.46
   0  11  -1    9.13    0.52
  -1 -11  -1    0.19    0.23
   1 -11   1    0.43    0.19
   1  11   1    0.00    0.13
  -1  11  -1   -0.23    0.17
   1  11   1   -0.24    0.20
  -2 -11  -1    1.05    0.32
   2 -11   1    1.57    0.29
  -2  11  -1    1.41    0.27
   2  11   1    1.15    0.32
   2  11   1    1.53    0.19
  -3 -11  -1    2.15    0.43
   3 -11   1    2.28    0.34
   3  11   1    2.22    0.22
   3  11   1    2.12    0.41
   4 -11   1    0.12    0.22
  -4 -11  -1    0.50    0.31
   4  11   1   -0.10    0.28
   5 -11   1   18.83    0.87
  -5 -11  -1   19.64    1.05
   5  11   1   20.85    1.05
  -6 -11  -1    0.20    0.34
   6 -11   1    0.57    0.29
   6  11   1    0.43    0.36
  -7 -11  -1    2.86    0.57
   7 -11   1    3.35    0.50
   7  11   1    3.67    0.59
  -8 -11  -1    0.38    0.42
   8 -11   1    0.00    0.29
   8  11   1   -0.25    0.34
   8 -12  -1    1.95    0.49
  -8 -12   1    1.76    0.54
   8  12  -1    0.79    0.47
  -7 -12   1    0.54    0.36
   7 -12  -1    0.13    0.32
   7  12  -1    0.89    0.39
   6 -12  -1    6.73    0.69
  -6 -12   1    6.00    0.69
   6  12  -1    8.46    0.79
  -5 -12   1    0.94    0.36
   5 -12  -1    2.17    0.42
   5  12  -1    1.54    0.41
  -5  12   1    1.00    0.35
   4 -12  -1   -0.11    0.24
  -4 -12   1    0.19    0.27
  -4  12   1    0.04    0.24
   4  12  -1   -0.08    0.22
  -3 -12   1    4.74    0.52
   3 -12  -1    6.09    0.59
  -3  12   1    4.73    0.52
   3  12  -1    6.35    0.57
   2 -12  -1    5.58    0.58
  -2 -12   1    5.31    0.50
   2  12  -1    5.44    0.52
  -2  12   1    5.16    0.52
   1 -12  -1   29.61    1.11
  -1 -12   1   27.18    0.99
  -1  12   1   29.17    0.92
   1  12  -1   26.95    0.99
  -1  12   1   28.48    1.08
   0 -12   1    7.25    0.52
   0 -12  -1    7.39    0.61
   0  12  -1    7.70    0.36
   0  12   1    7.83    0.61
   0  12   1    8.34    0.44
   0  12  -1    7.66    0.52
   1 -12   1    2.11    0.32
  -1 -12  -1    2.30    0.41
   1  12   1    3.08    0.43
   1  12   1    2.30    0.25
   2 -12   1    0.07    0.19
  -2 -12  -1    0.41    0.30
   2 -12   1    0.29    0.21
   2  12   1   -0.03    0.25
   3 -12   1   13.69    0.68
  -3 -12  -1   12.46    0.83
   3  12   1   11.35    0.76
  -4 -12  -1    1.79    0.43
   4 -12   1    1.86    0.34
   4  12   1    2.38    0.47
   5 -12   1    0.13    0.25
  -5 -12  -1    0.16    0.31
   5  12   1    0.09    0.34
   6 -12   1    2.59    0.44
  -6 -12  -1    3.23    0.56
   6  12   1    2.35    0.53
  -7 -12  -1   -0.11    0.35
   7 -12   1    0.29    0.30
   7  12   1    0.53    0.39
   8 -12   1    0.19    0.30
  -8 -12  -1   -0.07    0.39
   8  12   1    0.04    0.39
  -8 -13   1    1.78    0.54
   8 -13  -1    1.83    0.48
  -7 -13   1    3.39    0.59
   7 -13  -1    3.76    0.58
   7  13  -1    4.18    0.69
  -6 -13   1    1.98    0.45
   6 -13  -1    1.62    0.42
   6  13  -1    1.37    0.42
  -5 -13   1    2.90    0.49
   5 -13  -1    3.42    0.52
   5  13  -1    4.07    0.56
   4 -13  -1    0.43    0.31
  -4 -13   1    0.34    0.29
   4  13  -1    0.35    0.30
   3 -13  -1    0.04    0.25
  -3 -13   1    0.26    0.27
   3  13  -1   -0.16    0.24
  -3  13   1   -0.18    0.26
   2 -13  -1   63.15    1.85
   2 -13  -1   64.09    1.86
  -2 -13   1   60.85    1.77
  -2  13   1   64.33    1.83
  -1 -13   1   26.45    1.03
   1 -13  -1   26.89    1.11
  -1  13   1   28.46    0.92
  -1  13   1   27.93    1.11
   0 -13   1    0.57    0.25
   0 -13  -1   -0.01    0.25
   0  13   1   -0.12    0.16
   0  13   1    0.02    0.27
   1 -13   1    0.20    0.21
  -1 -13  -1   -0.16    0.26
   1  13   1    0.02    0.24
   2 -13   1    2.38    0.35
  -2 -13  -1    1.66    0.41
   2 -13   1    1.66    0.32
   2  13   1    1.64    0.40
   3 -13   1    2.77    0.38
  -3 -13  -1    2.64    0.49
   3  13   1    2.49    0.48
  -4 -13  -1    9.85    0.79
   4 -13   1    8.73    0.62
   4  13   1    9.52    0.77
   5 -13   1    0.99    0.32
  -5 -13  -1    1.45    0.45
   5  13   1    0.83    0.40
  -6 -13  -1    0.57    0.39
   6 -13   1    0.65    0.32
   6  13   1   -0.03    0.34
   7 -13   1    0.05    0.27
  -7 -13  -1   -0.16    0.35
   7  13   1    0.58    0.40
  -7 -14   1    1.65    0.49
   7 -14  -1    1.60    0.47
  -6 -14   1    5.38    0.69
   6 -14  -1    5.74    0.70
   5 -14  -1    3.11    0.53
  -5 -14   1    3.40    0.54
  -4 -14   1    4.74    0.60
   4 -14  -1    5.11    0.60
  -3 -14   1    0.33    0.31
   3 -14  -1    0.40    0.32
   2 -14  -1   27.10    1.15
  -2 -14   1   25.99    1.08
   2 -14  -1   28.89    1.17
  -2  14   1   27.13    1.00
   1 -14  -1    2.11    0.42
  -1 -14   1    1.79    0.37
  -1  14   1    2.54    0.34
  -1  14   1    2.51    0.44
   0 -14  -1    1.33    0.38
   0 -14   1    1.00    0.32
   0  14   1    1.00    0.34
  -1 -14  -1    3.35    0.51
   1 -14   1    3.58    0.44
   1  14   1    4.43    0.56
  -2 -14  -1    2.66    0.48
   2 -14   1    2.47    0.39
   2  14   1    2.77    0.48
   3 -14   1    0.32    0.24
   3 -14   1    0.40    0.25
  -3 -14  -1    0.52    0.35
   3  14   1    0.11    0.31
   4 -14   1    0.95    0.32
  -4 -14  -1    1.07    0.42
   4  14   1    0.70    0.37
   5 -14   1    1.29    0.36
  -5 -14  -1    1.35    0.46
   5  14   1    0.82    0.42
  -6 -14  -1    0.46    0.43
   6 -14   1    0.20    0.28
   6  14   1   -0.43    0.33
   7 -14   1    4.35    0.58
  -7 -14  -1    5.45    0.80
   7  14   1    4.14    0.68
   6 -15  -1    0.02    0.33
  -6 -15   1   -0.14    0.34
  -5 -15   1    0.70    0.38
   5 -15  -1    1.47    0.42
  -4 -15   1    6.85    0.71
   4 -15  -1    6.95    0.72
   3 -15  -1    5.69    0.64
   3 -15  -1    5.11    0.61
  -3 -15   1    5.06    0.59
   2 -15  -1    1.21    0.38
  -2 -15   1    2.05    0.41
  -2  15   1    1.27    0.33
  -1 -15   1    5.59    0.58
   1 -15  -1    5.21    0.61
   0 -15  -1   -0.06    0.28
   0 -15   1   -0.16    0.22
  -1 -15  -1    3.31    0.55
   1 -15   1    3.77    0.46
   2 -15   1    0.07    0.24
  -2 -15  -1    0.67    0.36
   3 -15   1    0.44    0.28
  -3 -15  -1    0.00    0.33
   3 -15   1    0.02    0.23
   3  15   1   -0.18    0.32
  -4 -15  -1    0.02    0.35
   4 -15   1    0.13    0.24
   4  15   1   -0.03    0.31
   5 -15   1    1.96    0.40
  -5 -15  -1    1.55    0.49
   5  15   1    2.36    0.56
  -6 -15  -1    0.50    0.44
   6 -15   1   -0.02    0.28
   6  15   1    0.57    0.46
  -6 -16   1    0.62    0.42
   6 -16  -1    0.85    0.42
  -5 -16   1    0.00    0.34
   5 -16  -1    1.03    0.39
   4 -16  -1    1.38    0.41
  -4 -16   1    1.41    0.44
   3 -16  -1    4.27    0.60
  -3 -16   1    3.24    0.52
   3 -16  -1    3.05    0.52
  -2 -16   1    0.08    0.28
   2 -16  -1    0.03    0.28
  -1 -16   1   -0.05    0.27
   1 -16  -1   -0.47    0.24
   0 -16  -1    0.10    0.31
   0 -16   1    1.00    0.32
  -1 -16  -1    1.28    0.42
   1 -16   1    0.96    0.33
   2 -16   1    8.25    0.64
  -2 -16  -1    7.32    0.77
   3 -16   1   11.98    0.73
  -3 -16  -1    7.43    0.81
   4 -16   1    1.43    0.38
   4 -16   1    1.09    0.35
  -4 -16  -1    0.90    0.46
  -5 -16  -1    6.69    0.83
   5 -16   1    5.78    0.62
   4 -17  -1   -0.08    0.32
   4 -17  -1   -0.20    0.29
  -4 -17   1   -0.17    0.30
  -3 -17   1    0.22    0.32
   3 -17  -1    0.42    0.35
  -2 -17   1    3.26    0.52
   2 -17  -1    3.55    0.55
   1 -17  -1    1.58    0.46
  -1 -17   1    1.30    0.38
   0 -17   1    0.57    0.30
   0 -17  -1    0.98    0.41
  -1 -17  -1    0.36    0.36
   1 -17   1   -0.11    0.28
  -2 -17  -1    0.70    0.40
   2 -17   1    0.43    0.28
  -3 -17  -1    4.53    0.68
   3 -17   1    4.09    0.52
   4 -17   1    0.28    0.28
   4 -17   1   -0.16    0.27
  -4 -17  -1    0.00    0.37
  -3 -18   1    1.18    0.42
   3 -18  -1    1.14    0.43
  -2 -18   1    1.96    0.45
   2 -18  -1    2.05    0.48
  -1 -18   1    0.24    0.32
   1 -18  -1   -0.15    0.30
   0 -18   1    2.45    0.47
   0 -18  -1    1.74    0.48
   1 -18   1    0.55    0.32
  -1 -18  -1    0.80    0.43
   2 -18   1    0.69    0.33
  -2 -18  -1    1.16    0.46
  11   0  -2    0.26    0.38
 -11   0   2   -0.20    0.39
 -10   0   2    2.42    0.55
  10   0  -2    1.27    0.48
  -9   0   2    0.36    0.33
   9   0  -2    0.33    0.33
  -8   0   2   27.35    1.21
   8   0  -2   28.86    1.23
   7   0  -2    0.14    0.23
  -7   0   2   -0.17    0.23
   6   0  -2    1.97    0.36
  -6   0   2    1.22    0.31
   5   0  -2   -0.03    0.17
  -5   0   2    0.00    0.17
   4   0  -2   29.37    0.92
  -4   0   2   29.72    0.93
  -3   0   2   -0.37    0.14
   3   0  -2   -0.01    0.16
   2   0  -2   11.74    0.43
  -2   0   2   11.16    0.43
  -1   0   2    0.04    0.12
   1   0  -2    0.33    0.13
  -1   0   2   -0.16    0.13
   0   0   2   26.63    0.68
   0   0   2   25.96    0.63
   0   0  -2   26.29    0.62
   0   0  -2   27.24    0.63
  -1   0  -2   -0.15    0.11
   1   0   2   -0.16    0.12
   1   0   2    0.08    0.14
   2   0   2  210.18    4.11
  -2   0  -2  211.55    4.11
   2   0   2  211.00    4.10
   3   0   2    0.09    0.17
  -3   0  -2   -0.07    0.15
   3   0   2   -0.04    0.15
   4   0   2  115.22    2.55
  -4   0  -2  115.59    2.53
   4   0   2  110.44    2.52
  -5   0  -2   -0.04    0.20
   5   0   2   -0.05    0.19
  -6   0  -2   -0.01    0.22
   6   0   2    0.09    0.24
  -7   0  -2    0.36    0.28
   7   0   2   -0.09    0.26
  -8   0  -2    9.20    0.74
   8   0   2    9.87    0.77
  -9   0  -2   -0.20    0.30
   9   0   2   -0.06    0.29
 -10   0  -2    0.43    0.37
  10   0   2   -0.10    0.34
  11  -1  -2    6.34    0.83
 -11  -1   2    6.79    0.88
  11   1  -2    6.51    0.84
 -11   1   2    6.89    0.88
  10  -1  -2    0.51    0.36
 -10  -1   2    0.36    0.35
 -10   1   2    0.86    0.39
  10   1  -2    0.95    0.42
   9  -1  -2    0.43    0.35
  -9  -1   2    1.06    0.40
   9   1  -2    1.28    0.40
  -9   1   2    1.24    0.43
  -8  -1   2   65.46    2.00
   8  -1  -2   65.46    2.01
   8   1  -2   70.12    2.04
  -8   1   2   61.97    1.95
   7  -1  -2   51.10    1.60
  -7  -1   2   50.70    1.61
  -7   1   2   50.64    1.60
   7   1  -2   52.59    1.61
  -6  -1   2   12.12    0.66
   6  -1  -2   13.43    0.71
  -6   1   2   13.42    0.71
   6   1  -2   13.21    0.68
   5  -1  -2   10.85    0.60
  -5  -1   2   10.78    0.59
  -5   1   2   10.46    0.59
   5   1  -2   11.48    0.60
  -4  -1   2   46.43    1.22
   4  -1  -2   43.51    1.22
   4   1  -2   45.50    1.21
  -4   1   2   43.04    1.21
  -3  -1   2   63.59    1.51
   3  -1  -2   67.45    1.54
  -3   1   2   68.29    1.55
   3   1  -2   64.78    1.50
  -2  -1   2    2.34    0.22
   2  -1  -2    2.96    0.27
   2   1  -2    2.73    0.23
  -2   1   2    2.81    0.27
   1  -1  -2  244.70    4.73
  -1  -1   2  249.11    4.67
  -1  -1   2  251.21    4.63
   1   1  -2  250.19    4.67
  -1   1   2  249.90    4.68
  -1   1   2  252.75    4.74
   0  -1   2   27.06    0.57
   0  -1   2   26.20    0.66
   0  -1  -2   26.11    0.67
   0  -1   2   26.98    0.57
   0   1  -2   26.36    0.57
   0   1   2   25.65    0.67
   0   1   2   27.31    0.69
   0   1  -2   26.31    0.57
   1  -1   2   70.20    1.48
   1  -1   2   69.09    1.41
  -1  -1  -2   68.83    1.48
   1   1   2   70.31    1.49
  -1   1  -2   68.15    1.40
   1   1   2   67.50    1.48
   2  -1   2    0.10    0.13
   2  -1   2    0.20    0.16
  -2  -1  -2    0.15    0.15
  -2   1  -2    0.24    0.13
   2   1   2    0.17    0.16
   2   1   2   -0.03    0.15
   3  -1   2    3.44    0.31
  -3  -1  -2    3.87    0.35
   3  -1   2    3.73    0.36
   3   1   2    3.66    0.35
  -3   1  -2    3.36    0.30
   3   1   2    3.40    0.33
   4  -1   2   13.73    0.64
   4  -1   2   13.41    0.60
  -4  -1  -2   13.73    0.61
  -4   1  -2   13.03    0.60
   4   1   2   14.80    0.63
   4   1   2   13.02    0.62
  -5  -1  -2    8.14    0.54
   5  -1   2    8.93    0.54
   5   1   2    7.38    0.53
  -5   1  -2    7.84    0.53
   6  -1   2    6.58    0.60
  -6  -1  -2    5.95    0.55
   6   1   2    5.62    0.54
  -6   1  -2    4.88    0.50
  -7  -1  -2    2.54    0.47
   7  -1   2    2.85    0.44
  -7   1  -2    3.54    0.48
   7   1   2    3.22    0.49
  -8  -1  -2    8.48    0.79
   8  -1   2    7.67    0.74
  -8   1  -2    8.61    0.74
   8   1   2    8.67    0.81
   9  -1   2    0.74    0.37
  -9  -1  -2    0.18    0.32
  -9   1  -2    0.40    0.35
   9   1   2    0.55    0.36
  10  -1   2    5.91    0.77
 -10  -1  -2    4.24    0.68
 -10   1  -2    3.93    0.66
  10   1   2    3.27    0.59
 -11  -2   2    0.24    0.41
  11  -2  -2    0.10    0.35
  11   2  -2    0.20    0.37
 -11   2   2    0.09    0.40
  10  -2  -2    1.14    0.41
 -10  -2   2    1.11    0.46
 -10   2   2    1.95    0.52
  10   2  -2    2.15    0.53
   9  -2  -2    0.69    0.35
  -9  -2   2    0.47    0.35
  -9   2   2    0.06    0.33
   9   2  -2    0.06    0.32
  -8  -2   2   14.75    0.91
   8  -2  -2   17.05    0.94
   8   2  -2   17.12    0.95
  -8   2   2   17.29    0.95
  -7  -2   2   17.14    0.90
   7  -2  -2   16.23    0.84
  -7   2   2   18.14    0.89
   7   2  -2   16.76    0.87
  -6  -2   2    6.24    0.52
   6  -2  -2    6.60    0.53
   6   2  -2    6.88    0.54
  -6   2   2    6.38    0.51
  -5  -2   2   12.33    0.63
   5  -2  -2   11.38    0.61
  -5   2   2   12.18    0.63
   5   2  -2   12.58    0.62
  -4  -2   2    3.33    0.33
   4  -2  -2    4.95    0.40
  -4   2   2    4.65    0.40
   4   2  -2    4.29    0.37
   3  -2  -2    2.76    0.28
  -3  -2   2    3.47    0.30
   3   2  -2    3.87    0.32
  -3   2   2    3.42    0.33
  -2  -2   2   34.49    0.83
   2  -2  -2   34.22    0.90
  -2   2   2   33.25    0.90
   2   2  -2   33.76    0.83
  -1  -2   2    1.80    0.16
  -1  -2   2    1.84    0.16
  -1  -2   2    1.80    0.16
   1  -2  -2    1.66    0.20
   1   2  -2    1.71    0.16
  -1   2   2    1.42    0.19
  -1   2   2    1.60    0.20
   0  -2   2  406.17    7.33
   0  -2  -2  392.29    7.52
   0   2   2  387.06    7.51
   0   2   2  416.34    7.39
   1  -2   2    1.01    0.18
   1  -2   2    1.17    0.13
   1  -2   2    1.19    0.13
  -1  -2  -2    0.87    0.20
   1   2   2    1.06    0.20
  -1   2  -2    1.02    0.12
   1   2   2    1.28    0.20
   2  -2   2   25.13    0.69
   2  -2   2   25.39    0.77
  -2  -2  -2   26.45    0.79
   2   2   2   25.00    0.74
  -2   2  -2   25.79    0.68
   2   2   2   28.68    0.81
   3  -2   2    0.10    0.14
  -3  -2  -2    0.11    0.18
   3  -2   2    0.48    0.21
   3   2   2    0.28    0.20
   3   2   2    0.00    0.16
  -3   2  -2    0.13    0.15
   4  -2   2   18.97    0.72
  -4  -2  -2   19.67    0.77
   4   2   2   18.98    0.77
  -4   2  -2   21.14    0.73
   4   2   2   20.30    0.74
   5  -2   2    0.02    0.19
  -5  -2  -2    0.36    0.24
  -5   2  -2    0.12    0.19
   5   2   2    0.00    0.21
   5   2   2    0.37    0.24
   6  -2   2    0.83    0.29
  -6  -2  -2    1.18    0.34
   6   2   2    1.01    0.33
  -6   2  -2    1.55    0.33
  -7  -2  -2    1.57    0.38
   7  -2   2    1.53    0.36
   7   2   2    0.98    0.33
  -7   2  -2    1.43    0.37
  -8  -2  -2   16.27    0.98
   8  -2   2   15.50    0.92
  -8   2  -2   16.97    0.93
   8   2   2   15.93    0.97
   9  -2   2    0.83    0.37
  -9  -2  -2    1.88    0.51
   9   2   2    1.35    0.45
  -9   2  -2    0.92    0.40
  10  -2   2    0.29    0.35
 -10  -2  -2   -0.03    0.38
  10   2   2    0.44    0.39
 -10   2  -2   -0.43    0.29
  11  -3  -2    0.55    0.43
 -11  -3   2    0.67    0.45
 -11   3   2    0.50    0.45
  11   3  -2    1.12    0.49
 -10  -3   2    0.36    0.41
  10  -3  -2    0.45    0.37
  10   3  -2    0.08    0.33
 -10   3   2   -0.09    0.36
  -9  -3   2   11.88    0.90
   9  -3  -2   11.86    0.87
   9   3  -2   10.95    0.86
  -9   3   2   13.85    0.91
   8  -3  -2    0.11    0.28
  -8  -3   2    0.48    0.35
  -8   3   2    1.02    0.37
   8   3  -2    0.67    0.34
   7  -3  -2   78.40    2.14
  -7  -3   2   75.23    2.13
   7   3  -2   76.73    2.13
  -7   3   2   77.47    2.12
   6  -3  -2    6.56    0.54
  -6  -3   2    7.00    0.55
  -6   3   2    6.13    0.52
   6   3  -2    5.82    0.55
   5  -3  -2   18.89    0.80
  -5  -3   2   20.38    0.81
  -5   3   2   20.25    0.81
   5   3  -2   18.59    0.78
  -4  -3   2   24.82    0.83
   4  -3  -2   23.28    0.84
   4   3  -2   24.85    0.83
  -4   3   2   24.72    0.86
   3  -3  -2   10.60    0.51
  -3  -3   2    9.94    0.46
  -3   3   2   10.34    0.49
   3   3  -2   10.25    0.45
   2  -3  -2    2.24    0.26
  -2  -3   2    1.86    0.16
  -2  -3   2    1.64    0.19
  -2   3   2    1.70    0.25
   2   3  -2    1.79    0.19
  -1  -3   2  103.70    2.03
  -1  -3   2  106.62    2.01
   1  -3  -2  104.98    2.21
  -1  -3   2  107.81    2.04
  -1   3   2  105.28    2.15
  -1   3   2  105.72    2.21
   1   3  -2  104.39    2.03
   0  -3  -2  358.64    6.83
   0  -3   2  355.09    6.59
   0  -3  -2  361.20    6.83
   0   3   2  361.25    6.67
   0   3   2  361.56    6.83
   1  -3   2    0.04    0.08
   1  -3   2    0.02    0.08
   1  -3   2    0.17    0.13
  -1  -3  -2    0.08    0.16
   1   3   2    0.13    0.16
   1   3   2    0.08    0.14
   2  -3   2    0.53    0.19
   2  -3   2    0.32    0.13
  -2  -3  -2    0.64    0.20
  -2   3  -2    0.23    0.12
   2   3   2    0.57    0.19
   2   3   2    0.47    0.17
   3  -3   2   18.17    0.62
  -3  -3  -2   18.19    0.71
  -3   3  -2   18.02    0.61
   3   3   2   19.05    0.67
   3   3   2   17.89    0.71
   4  -3   2   38.40    1.08
  -4  -3  -2   38.36    1.17
  -4   3  -2   35.84    1.06
   4   3   2   35.79    1.16
   4   3   2   38.18    1.09
   5  -3   2   39.15    1.21
  -5  -3  -2   39.55    1.29
   5   3   2   40.29    1.30
   5   3   2   40.92    1.22
  -5   3  -2   40.66    1.21
   6  -3   2   23.31    0.94
  -6  -3  -2   23.52    1.00
   6   3   2   23.27    1.00
  -6   3  -2   24.75    0.96
  -7  -3  -2    1.36    0.36
   7  -3   2    1.64    0.36
  -7   3  -2    1.63    0.37
   7   3   2    1.50    0.38
   8  -3   2    0.11    0.28
  -8  -3  -2    0.57    0.34
   8   3   2    0.22    0.32
  -8   3  -2    1.42    0.37
   9  -3   2    3.10    0.54
  -9  -3  -2    5.04    0.70
   9   3   2    4.65    0.70
  -9   3  -2    4.60    0.64
  10  -3   2    2.09    0.54
 -10  -3  -2    1.74    0.55
 -10   3  -2    1.91    0.55
  10   3   2    1.13    0.48
 -11  -4   2    0.39    0.44
  11  -4  -2   -0.08    0.37
  11   4  -2    0.10    0.37
 -11   4   2    0.04    0.39
  10  -4  -2    2.50    0.56
 -10  -4   2    4.71    0.69
  10   4  -2    4.01    0.65
 -10   4   2    3.74    0.63
   9  -4  -2   12.58    0.90
  -9  -4   2   13.86    0.95
   9   4  -2   12.37    0.90
  -9   4   2   13.21    0.90
  -8  -4   2    9.35    0.76
   8  -4  -2    8.85    0.73
   8   4  -2    8.53    0.79
  -8   4   2    8.27    0.70
   7  -4  -2   11.63    0.74
  -7  -4   2   11.52    0.73
   7   4  -2   11.29    0.74
  -7   4   2   10.93    0.72
  -6  -4   2    3.80    0.48
   6  -4  -2    3.42    0.45
   6   4  -2    2.93    0.42
  -6   4   2    2.37    0.36
  -5  -4   2   12.48    0.64
   5  -4  -2   10.99    0.62
  -5   4   2   10.91    0.62
   5   4  -2   10.33    0.59
  -4  -4   2   15.13    0.64
   4  -4  -2   15.58    0.68
  -4   4   2   16.31    0.68
   4   4  -2   15.27    0.64
   3  -4  -2   18.48    0.69
  -3  -4   2   18.80    0.65
   3   4  -2   17.42    0.62
  -3   4   2   18.44    0.69
   2  -4  -2   50.45    1.30
  -2  -4   2   52.69    1.19
  -2  -4   2   54.82    1.05
   2   4  -2   53.98    1.19
  -2   4   2   49.57    1.28
  -1  -4   2    0.61    0.11
  -1  -4   2    0.18    0.10
  -1  -4   2    0.44    0.09
   1  -4  -2   -0.06    0.16
  -1   4   2    0.33    0.16
   1   4  -2    0.33    0.10
  -1   4   2    0.66    0.20
   0  -4   2   72.77    1.38
   0  -4   2   72.57    1.48
   0  -4  -2   73.37    1.66
   0  -4  -2   74.60    1.66
   0  -4   2   70.73    1.37
   0   4   2   71.94    1.65
   0   4   2   71.57    1.56
   1  -4   2   45.91    0.95
   1  -4   2   45.75    1.08
  -1  -4  -2   44.68    1.19
   1  -4   2   46.40    0.95
   1   4   2   45.33    1.19
   1   4   2   45.82    1.09
   2  -4   2   10.14    0.37
  -2  -4  -2   10.02    0.51
  -2   4  -2    8.93    0.36
   2   4   2    9.96    0.51
   2   4   2    9.48    0.43
  -3  -4  -2   10.36    0.57
   3  -4   2   12.19    0.48
   3   4   2   10.17    0.57
  -3   4  -2   11.58    0.47
   3   4   2   11.50    0.51
  -4  -4  -2    2.89    0.37
   4  -4   2    2.42    0.29
   4   4   2    2.59    0.31
   4   4   2    2.13    0.32
  -4   4  -2    2.96    0.32
   5  -4   2    0.47    0.21
  -5  -4  -2    0.22    0.23
  -5   4  -2    0.07    0.18
   5   4   2    0.25    0.19
   5   4   2   -0.40    0.20
   6  -4   2   32.69    1.16
  -6  -4  -2   33.81    1.27
   6   4   2   34.84    1.30
  -6   4  -2   35.00    1.18
   7  -4   2    4.69    0.53
  -7  -4  -2    5.20    0.60
   7   4   2    4.51    0.57
  -7   4  -2    4.92    0.56
   8  -4   2    0.06    0.28
  -8  -4  -2    0.39    0.36
  -8   4  -2    0.33    0.31
   8   4   2    0.72    0.34
  -9  -4  -2    0.83    0.44
   9  -4   2    3.12    0.55
   9   4   2    2.10    0.51
  -9   4  -2    2.74    0.51
 -10  -4  -2    0.74    0.49
  10  -4   2    0.88    0.42
  10   4   2    1.06    0.46
  11  -5  -2   -0.65    0.31
 -11  -5   2    1.12    0.51
  11   5  -2   -0.04    0.40
 -11   5   2   -0.22    0.36
  10  -5  -2   -0.26    0.32
 -10  -5   2    0.24    0.40
 -10   5   2    0.52    0.39
  10   5  -2    0.01    0.37
  -9  -5   2    0.95    0.43
   9  -5  -2    0.86    0.38
  -9   5   2    0.87    0.38
   9   5  -2    1.15    0.43
   8  -5  -2   29.68    1.28
  -8  -5   2   30.77    1.32
  -8   5   2   32.76    1.32
   8   5  -2   29.97    1.29
  -7  -5   2    2.52    0.46
   7  -5  -2    2.90    0.46
  -7   5   2    3.07    0.48
   7   5  -2    3.61    0.52
   6  -5  -2   14.44    0.76
  -6  -5   2   13.16    0.74
  -6   5   2   14.53    0.77
   6   5  -2   13.99    0.75
  -5  -5   2    2.36    0.36
   5  -5  -2    1.48    0.29
   5   5  -2    2.70    0.36
  -5   5   2    2.33    0.35
   4  -5  -2   77.52    1.95
  -4  -5   2   81.96    1.92
  -4   5   2   79.91    1.96
   4   5  -2   78.32    1.90
   3  -5  -2   59.76    1.55
  -3  -5   2   61.51    1.46
   3   5  -2   61.25    1.46
  -3   5   2   61.40    1.55
  -2  -5   2    4.78    0.16
  -2  -5   2    4.73    0.30
   2  -5  -2    4.99    0.38
   2   5  -2    4.90    0.30
  -2   5   2    3.76    0.33
  -1  -5   2    0.24    0.07
   1  -5  -2    0.27    0.20
  -1  -5   2    0.21    0.11
  -1  -5   2    0.23    0.11
  -1   5   2    0.35    0.20
  -1   5   2    0.46    0.17
   1   5  -2    0.34    0.11
   0  -5   2   32.47    0.69
   0  -5   2   31.53    0.74
   0  -5  -2   30.21    0.92
   0  -5  -2   31.44    0.93
   0  -5   2   32.71    0.69
   0   5   2   31.51    0.84
   0   5   2   29.59    0.92
  -1  -5  -2    0.03    0.16
   1  -5   2    0.14    0.10
   1  -5   2    0.11    0.10
   1   5   2   -0.03    0.17
   1   5   2    0.03    0.14
   2  -5   2    1.63    0.18
  -2  -5  -2    1.84    0.29
   2   5   2    1.74    0.23
  -2   5  -2    1.77    0.18
   2   5   2    1.21    0.25
  -3  -5  -2    9.40    0.56
   3  -5   2    8.11    0.41
  -3   5  -2    8.28    0.40
   3   5   2    8.91    0.45
   3   5   2    9.40    0.56
  -4  -5  -2   16.77    0.79
   4  -5   2   19.09    0.69
   4   5   2   18.80    0.71
  -4   5  -2   19.27    0.70
   4   5   2   17.43    0.81
   5  -5   2    0.25    0.20
  -5  -5  -2   -0.17    0.23
   5   5   2    0.20    0.20
   5   5   2   -0.15    0.23
  -5   5  -2    0.56    0.22
   6  -5   2    1.01    0.30
  -6  -5  -2    1.28    0.39
  -6   5  -2    1.29    0.32
   6   5   2    1.28    0.38
   7  -5   2   31.81    1.22
  -7  -5  -2   31.99    1.33
   7   5   2   34.06    1.37
  -7   5  -2   33.16    1.23
  -8  -5  -2    0.12    0.33
   8  -5   2    0.85    0.35
   8   5   2    1.32    0.39
  -8   5  -2    0.90    0.34
  -9  -5  -2    4.44    0.69
   9  -5   2    3.86    0.58
   9   5   2    4.19    0.65
  10  -5   2   11.39    0.94
 -10  -5  -2   11.56    1.15
  10   5   2   12.33    1.04
 -11  -6   2    0.18    0.42
  11  -6  -2    0.00    0.39
 -11   6   2   -0.22    0.36
  11   6  -2    0.42    0.44
  10  -6  -2    3.85    0.62
 -10  -6   2    5.61    0.78
  10   6  -2    5.45    0.76
 -10   6   2    5.29    0.74
  -9  -6   2    5.56    0.75
   9  -6  -2    5.93    0.69
   9   6  -2    8.09    0.84
  -9   6   2    7.51    0.77
  -8  -6   2    9.09    0.84
   8  -6  -2    8.87    0.83
   8   6  -2    9.38    0.77
  -8   6   2    8.24    0.76
  -7  -6   2   -0.44    0.22
   7  -6  -2    0.06    0.26
   7   6  -2   -0.19    0.26
  -7   6   2    0.15    0.26
   6  -6  -2    1.51    0.38
  -6  -6   2    1.68    0.35
  -6   6   2    1.78    0.35
   6   6  -2    1.40    0.36
  -5  -6   2   12.13    0.66
   5  -6  -2   13.25    0.70
   5   6  -2   12.58    0.67
  -5   6   2   12.59    0.68
  -4  -6   2    0.90    0.24
   4  -6  -2    0.88    0.25
   4   6  -2    0.88    0.24
  -4   6   2    0.43    0.23
  -3  -6   2   28.26    0.60
  -3  -6   2   26.64    0.85
   3  -6  -2   30.77    0.97
   3   6  -2   28.18    0.86
  -3   6   2   27.68    0.93
   2  -6  -2   25.67    0.87
  -2  -6   2   25.74    0.75
   2   6  -2   26.86    0.75
  -2   6   2   26.74    0.88
   1  -6  -2    5.18    0.41
  -1  -6   2    5.08    0.28
  -1   6   2    5.64    0.41
  -1   6   2    5.14    0.36
   1   6  -2    5.00    0.27
   0  -6  -2    2.36    0.30
   0  -6   2    1.77    0.16
   0  -6  -2    1.42    0.26
   0  -6   2    2.24    0.19
   0   6  -2    1.74    0.17
   0   6   2    1.55    0.27
   0   6   2    2.42    0.25
   1  -6   2    9.85    0.35
   1  -6   2    9.91    0.35
  -1  -6  -2   10.52    0.55
   1   6   2    9.57    0.42
  -1   6  -2    9.63    0.35
   1   6   2   10.04    0.55
   2  -6   2   77.74    1.65
  -2  -6  -2   78.75    1.91
   2   6   2   75.54    1.70
  -2   6  -2   76.76    1.64
   2   6   2   76.29    1.90
  -3  -6  -2    0.01    0.20
   3  -6   2    0.08    0.14
   3   6   2    0.18    0.16
   3   6   2   -0.12    0.21
  -3   6  -2    0.01    0.14
  -4  -6  -2   23.04    0.95
   4  -6   2   24.05    0.80
   4   6   2   23.24    0.81
  -4   6  -2   24.19    0.80
   4   6   2   23.55    0.96
  -5  -6  -2    7.29    0.59
   5  -6   2    6.87    0.50
   5   6   2    7.72    0.60
  -5   6  -2    6.84    0.48
   5   6   2    6.28    0.47
   6  -6   2    0.46    0.26
  -6  -6  -2    0.37    0.32
   6   6   2    0.34    0.33
  -6   6  -2    0.69    0.27
   7  -6   2    0.33    0.26
  -7  -6  -2    0.57    0.37
   7   6   2    0.56    0.35
  -7   6  -2    0.06    0.26
   8  -6   2    1.00    0.35
  -8  -6  -2    1.40    0.47
   8   6   2    0.64    0.38
   9  -6   2    0.63    0.38
  -9  -6  -2    0.51    0.44
   9   6   2    0.72    0.42
  10  -6   2    0.62    0.39
 -10  -6  -2    0.64    0.49
  10   6   2    0.08    0.39
  10  -7  -2    0.08    0.36
 -10  -7   2    0.19    0.42
  10   7  -2    0.38    0.39
 -10   7   2    0.40    0.38
   9  -7  -2    0.27    0.35
  -9  -7   2    0.26    0.37
  -9   7   2    0.37    0.35
   9   7  -2    0.54    0.36
   8  -7  -2   13.86    0.91
  -8  -7   2   15.05    0.96
   8   7  -2   15.11    0.95
  -8   7   2   17.46    0.98
  -7  -7   2    1.54    0.40
   7  -7  -2    2.07    0.41
  -7   7   2    1.72    0.42
   7   7  -2    1.90    0.43
  -6  -7   2    5.38    0.54
   6  -7  -2    5.79    0.58
  -6   7   2    6.10    0.60
   6   7  -2    7.22    0.59
  -5  -7   2   20.99    0.88
   5  -7  -2   23.19    0.95
  -5   7   2   22.62    0.93
   5   7  -2   21.95    0.89
  -4  -7   2   10.32    0.57
   4  -7  -2   11.85    0.64
  -4   7   2   10.60    0.61
   4   7  -2    9.29    0.55
  -3  -7   2   13.84    0.58
   3  -7  -2   11.78    0.62
  -3   7   2   12.54    0.62
   3   7  -2   12.85    0.56
   2  -7  -2   36.18    1.12
  -2  -7   2   35.39    0.97
  -2   7   2   37.78    1.11
   2   7  -2   36.26    0.97
   1  -7  -2   32.39    1.03
  -1  -7   2   33.55    0.85
   1   7  -2   32.23    0.84
  -1   7   2   32.97    0.94
  -1   7   2   34.63    1.05
   0  -7   2    3.40    0.24
   0  -7  -2    3.72    0.39
   0  -7   2    3.33    0.23
   0  -7  -2    2.98    0.35
   0   7  -2    3.11    0.23
   0   7   2    3.07    0.35
   0   7   2    3.33    0.30
  -1  -7  -2   -0.10    0.18
   1  -7   2    0.04    0.10
   1  -7   2    0.06    0.11
   1   7   2    0.31    0.21
   1   7   2   -0.06    0.13
  -1   7  -2    0.00    0.11
  -2  -7  -2   15.29    0.71
   2  -7   2   15.89    0.53
   2   7   2   15.50    0.72
  -2   7  -2   15.82    0.52
   2   7   2   16.46    0.58
   3  -7   2   -0.09    0.14
  -3  -7  -2    0.01    0.21
  -3   7  -2    0.32    0.15
   3   7   2    0.17    0.15
   3   7   2   -0.12    0.18
  -4  -7  -2    7.02    0.62
   4  -7   2    5.14    0.39
   4   7   2    5.76    0.56
  -4   7  -2    5.10    0.39
   4   7   2    4.95    0.39
  -5  -7  -2    6.73    0.66
   5  -7   2    5.00    0.46
  -5   7  -2    5.33    0.46
   5   7   2    6.20    0.64
   5   7   2    6.12    0.46
  -6  -7  -2    3.70    0.51
   6  -7   2    3.79    0.46
  -6   7  -2    4.24    0.46
   6   7   2    3.96    0.52
   7  -7   2    0.06    0.25
  -7  -7  -2   -0.02    0.28
   7   7   2    0.03    0.30
   8  -7   2    0.45    0.31
  -8  -7  -2    0.66    0.39
   8   7   2    0.58    0.34
  -9  -7  -2    0.45    0.45
   9  -7   2    0.51    0.36
   9   7   2    0.95    0.49
 -10  -8   2    0.34    0.44
  10  -8  -2    0.31    0.39
 -10   8   2    0.73    0.43
  10   8  -2    1.30    0.49
  -9  -8   2    3.57    0.61
   9  -8  -2    3.28    0.56
  -9   8   2    3.47    0.59
   9   8  -2    3.56    0.59
  -8  -8   2    3.41    0.57
   8  -8  -2    4.32    0.60
   8   8  -2    4.49    0.61
  -8   8   2    4.75    0.62
   7  -8  -2   -0.03    0.27
  -7  -8   2   -0.13    0.28
   7   8  -2   -0.10    0.27
  -7   8   2    0.38    0.30
  -6  -8   2    8.80    0.68
   6  -8  -2    7.81    0.67
  -6   8   2    9.77    0.68
   6   8  -2    8.45    0.65
  -5  -8   2   13.90    0.72
   5  -8  -2   11.90    0.71
  -5   8   2   12.32    0.71
   5   8  -2   12.80    0.70
  -4  -8   2    1.05    0.27
   4  -8  -2    0.77    0.27
   4   8  -2    0.79    0.23
  -4   8   2    0.98    0.29
  -3  -8   2    0.16    0.17
   3  -8  -2   -0.13    0.20
   3   8  -2    0.03    0.16
  -3   8   2    0.04    0.19
   2  -8  -2   18.53    0.78
  -2  -8   2   17.29    0.63
   2   8  -2   17.62    0.63
  -2   8   2   17.04    0.74
   1  -8  -2   13.95    0.66
  -1  -8   2   12.67    0.49
   1   8  -2   12.51    0.48
  -1   8   2   13.24    0.57
  -1   8   2   13.91    0.65
   0  -8  -2    8.71    0.55
   0  -8   2    9.22    0.39
   0  -8   2    9.10    0.38
   0   8   2    8.45    0.54
   0   8   2    8.42    0.44
   0   8  -2    9.03    0.38
  -1  -8  -2   24.15    0.92
   1  -8   2   23.75    0.68
   1  -8   2   24.25    0.68
  -1   8  -2   24.00    0.68
   1   8   2   23.80    0.92
   1   8   2   24.53    0.74
  -2  -8  -2    9.75    0.61
   2  -8   2    9.64    0.43
   2   8   2   10.00    0.60
   2   8   2    9.23    0.44
  -2   8  -2    9.29    0.41
  -3  -8  -2   21.20    0.92
   3  -8   2   21.37    0.71
   3   8   2   22.16    0.93
   3   8   2   21.14    0.70
  -3   8  -2   19.92    0.69
  -4  -8  -2   12.33    0.75
   4  -8   2   12.12    0.58
  -4   8  -2   12.99    0.59
   4   8   2   12.26    0.57
   4   8   2   12.16    0.73
   5  -8   2    3.74    0.42
  -5  -8  -2    3.98    0.52
   5   8   2    2.85    0.35
   5   8   2    3.15    0.49
  -5   8  -2    3.82    0.43
   6  -8   2    0.38    0.24
  -6  -8  -2    0.23    0.32
   6   8   2    0.42    0.30
  -7  -8  -2    3.54    0.60
   7  -8   2    3.33    0.47
   7   8   2    2.15    0.48
  -8  -8  -2    2.35    0.54
   8  -8   2    1.79    0.42
   8   8   2    2.10    0.52
   9  -8   2    3.96    0.59
  -9  -8  -2    3.50    0.69
   9   8   2    3.80    0.70
 -10  -9   2    1.42    0.53
  10  -9  -2    1.30    0.47
 -10   9   2    0.86    0.45
  10   9  -2    1.11    0.49
  -9  -9   2    0.14    0.36
   9  -9  -2    0.37    0.34
  -9   9   2   -0.10    0.33
   9   9  -2   -0.04    0.34
  -8  -9   2    2.05    0.50
   8  -9  -2    1.69    0.45
   8   9  -2    1.76    0.47
  -8   9   2    2.39    0.49
   7  -9  -2    0.25    0.32
  -7  -9   2    0.97    0.39
  -7   9   2    0.79    0.34
   7   9  -2    1.38    0.39
  -6  -9   2   37.26    1.34
   6  -9  -2   35.27    1.35
  -6   9   2   35.69    1.32
   6   9  -2   35.79    1.31
  -5  -9   2    2.24    0.39
   5  -9  -2    1.98    0.38
  -5   9   2    1.93    0.40
   5   9  -2    2.25    0.38
  -4  -9   2   12.05    0.66
   4  -9  -2   12.97    0.74
   4   9  -2   12.48    0.65
  -4   9   2   13.91    0.72
  -3  -9   2    0.90    0.24
   3  -9  -2    0.40    0.25
   3   9  -2    0.32    0.20
  -3   9   2    0.60    0.26
   2  -9  -2    6.21    0.53
  -2  -9   2    4.75    0.38
  -2   9   2    5.78    0.49
   2   9  -2    5.23    0.37
  -1  -9   2   18.41    0.63
   1  -9  -2   19.47    0.81
  -1   9   2   18.48    0.79
   1   9  -2   17.30    0.62
  -1   9   2   17.91    0.69
   0  -9  -2    4.49    0.46
   0  -9   2    5.95    0.34
   0   9  -2    5.65    0.33
   0   9   2    5.83    0.38
   0   9   2    5.30    0.50
   1  -9   2    2.40    0.25
  -1  -9  -2    1.86    0.35
   1  -9   2    2.64    0.26
   1   9   2    1.95    0.34
  -1   9  -2    2.34    0.25
   1   9   2    2.24    0.26
   2  -9   2    0.49    0.17
  -2  -9  -2    0.56    0.28
   2   9   2    0.60    0.26
   2   9   2    0.74    0.19
  -2   9  -2    0.80    0.19
   3  -9   2    0.10    0.15
  -3  -9  -2   -0.01    0.24
  -3   9  -2    0.30    0.16
   3   9   2    0.11    0.16
   3   9   2    0.36    0.27
  -4  -9  -2   15.24    0.86
   4  -9   2   14.28    0.64
   4   9   2   15.33    0.63
  -4   9  -2   13.60    0.68
   4   9   2   14.09    0.84
   5  -9   2    0.88    0.26
  -5  -9  -2    0.43    0.32
   5   9   2    1.47    0.39
   5   9   2    0.95    0.26
  -6  -9  -2    9.85    0.78
   6  -9   2   10.78    0.67
   6   9   2   10.43    0.83
   7  -9   2    1.64    0.37
  -7  -9  -2    1.27    0.41
   7   9   2    2.15    0.49
  -8  -9  -2    1.17    0.45
   8  -9   2    1.69    0.42
   8   9   2    1.05    0.46
   9  -9   2    1.03    0.39
  -9  -9  -2    0.52    0.49
   9   9   2    1.10    0.49
   9 -10  -2    0.04    0.38
  -9 -10   2    0.18    0.38
  -9  10   2    0.30    0.38
   9  10  -2   -0.35    0.34
  -8 -10   2    3.86    0.61
   8 -10  -2    3.60    0.58
  -8  10   2    4.10    0.61
   8  10  -2    4.75    0.65
   7 -10  -2    0.39    0.33
  -7 -10   2    0.96    0.39
  -7  10   2    0.99    0.36
   7  10  -2    0.60    0.34
  -6 -10   2   14.82    0.86
   6 -10  -2   14.07    0.85
  -6  10   2   14.14    0.83
   6  10  -2   14.14    0.82
  -5 -10   2    3.99    0.48
   5 -10  -2    3.42    0.49
   5  10  -2    4.42    0.51
  -5  10   2    5.06    0.56
   4 -10  -2   -0.02    0.25
  -4 -10   2   -0.08    0.22
   4  10  -2    0.14    0.22
  -4  10   2    0.10    0.26
  -3 -10   2    4.24    0.43
   3 -10  -2    4.06    0.49
   3  10  -2    5.35    0.46
  -3  10   2    4.68    0.50
   2 -10  -2   26.74    1.04
  -2 -10   2   26.49    0.88
  -2  10   2   27.43    1.02
   2  10  -2   26.19    0.87
   1 -10  -2    3.70    0.45
  -1 -10   2    2.67    0.30
   1 -10  -2    3.84    0.46
   1  10  -2    3.16    0.32
  -1  10   2    3.19    0.35
  -1  10   2    3.50    0.42
   0 -10  -2    2.43    0.39
   0 -10   2    1.52    0.24
   0  10   2    2.14    0.27
   0  10  -2    1.83    0.24
   0  10   2    1.47    0.33
  -1 -10  -2    6.96    0.58
   1 -10   2    5.93    0.38
   1  10   2    7.23    0.58
  -1  10  -2    6.91    0.39
   1  10   2    6.98    0.40
   2 -10   2   18.20    0.66
  -2 -10  -2   18.38    0.89
   2  10   2   17.98    0.87
  -2  10  -2   18.73    0.66
   2  10   2   19.52    0.66
   3 -10   2    0.64    0.21
  -3 -10  -2    0.84    0.30
   3  10   2    0.61    0.32
   3  10   2    0.58    0.19
   4 -10   2    1.47    0.28
  -4 -10  -2    1.91    0.43
   4  10   2    1.83    0.42
   4  10   2    1.23    0.24
  -5 -10  -2    1.37    0.42
   5 -10   2    1.46    0.31
   5  10   2    1.26    0.27
   5  10   2    1.29    0.42
   6 -10   2   -0.24    0.22
  -6 -10  -2    0.39    0.36
   6  10   2   -0.04    0.34
  -7 -10  -2    1.63    0.50
   7 -10   2    1.31    0.34
   7  10   2    2.53    0.53
  -8 -10  -2   -0.04    0.40
   8 -10   2    0.34    0.30
   8  10   2    0.20    0.39
  -9 -10  -2    0.69    0.50
   9 -10   2    0.36    0.33
   9  10   2    0.49    0.44
   9 -11  -2    1.45    0.48
  -9 -11   2    1.09    0.50
   9  11  -2    1.12    0.49
   8 -11  -2    5.02    0.67
  -8 -11   2    4.92    0.68
  -8  11   2    5.55    0.70
   8  11  -2    5.78    0.74
   7 -11  -2    1.96    0.47
  -7 -11   2    3.53    0.56
  -7  11   2    2.60    0.50
   7  11  -2    2.81    0.53
   6 -11  -2   11.34    0.81
  -6 -11   2   10.19    0.77
   6  11  -2   10.15    0.73
  -6  11   2   13.28    0.82
  -5 -11   2    3.32    0.47
   5 -11  -2    3.23    0.50
   5  11  -2    4.79    0.53
  -5  11   2    3.97    0.51
  -4 -11   2    8.83    0.62
   4 -11  -2    9.02    0.70
   4  11  -2    9.82    0.62
  -4  11   2   10.45    0.69
   3 -11  -2    9.79    0.68
  -3 -11   2   10.96    0.62
   3  11  -2    9.88    0.58
  -3  11   2   11.35    0.71
  -2 -11   2   10.78    0.57
   2 -11  -2   11.07    0.69
   2  11  -2   10.09    0.55
  -2  11   2   10.96    0.62
  -2  11   2   10.82    0.70
   1 -11  -2   11.95    0.72
   1 -11  -2   12.04    0.73
  -1 -11   2   12.73    0.58
   1  11  -2   12.96    0.58
  -1  11   2   12.07    0.72
  -1  11   2   12.56    0.61
   0 -11   2   12.52    0.56
   0 -11  -2   12.56    0.74
   0  11   2   12.45    0.57
   0  11   2   13.72    0.76
   0  11  -2   11.83    0.55
  -1 -11  -2    0.23    0.27
   1 -11   2    0.38    0.18
   1  11   2    0.22    0.17
   1  11   2    0.56    0.30
  -2 -11  -2    1.00    0.32
   2 -11   2    1.80    0.26
   2  11   2    1.48    0.24
   2  11   2    1.77    0.38
  -3 -11  -2   -0.13    0.27
   3 -11   2    0.28    0.20
   3  11   2    0.18    0.16
   3  11   2    0.54    0.31
   4 -11   2    0.67    0.24
  -4 -11  -2    1.05    0.38
   4  11   2    0.76    0.22
   4  11   2    0.92    0.36
   5 -11   2    1.14    0.30
  -5 -11  -2    1.75    0.47
   5  11   2    1.79    0.31
   5  11   2    1.43    0.45
   6 -11   2    2.26    0.38
  -6 -11  -2    1.24    0.46
   6  11   2    1.63    0.47
   7 -11   2    0.51    0.31
  -7 -11  -2    0.45    0.41
   7  11   2    0.61    0.41
   8 -11   2    0.03    0.28
  -8 -11  -2    0.67    0.46
   8  11   2    0.62    0.42
   9 -12  -2   -0.02    0.37
  -9 -12   2   -0.22    0.37
  -8 -12   2   -0.02    0.36
   8 -12  -2    0.68    0.38
   7 -12  -2    1.54    0.42
  -7 -12   2   -0.17    0.33
  -6 -12   2   15.89    0.92
   6 -12  -2   13.96    0.90
  -6  12   2   16.59    0.95
   6  12  -2   15.96    0.94
   5 -12  -2    3.93    0.56
  -5 -12   2    3.81    0.53
  -5  12   2    3.91    0.55
   5  12  -2    4.55    0.55
   4 -12  -2    0.54    0.33
  -4 -12   2    0.62    0.30
  -4  12   2    0.67    0.32
   4  12  -2    0.45    0.29
  -3 -12   2    3.52    0.43
   3 -12  -2    3.59    0.51
  -3  12   2    3.87    0.51
  -2 -12   2    1.19    0.29
   2 -12  -2    1.63    0.38
  -2  12   2    1.57    0.37
  -2  12   2    1.91    0.34
   1 -12  -2   26.97    1.10
   1 -12  -2   27.47    1.12
  -1 -12   2   26.22    0.91
  -1  12   2   27.42    1.10
  -1  12   2   26.84    0.93
   0 -12  -2    0.10    0.28
   0 -12   2    0.37    0.20
   0  12   2    0.77    0.23
   0  12   2    0.38    0.28
  -1 -12  -2    3.19    0.47
   1 -12   2    3.22    0.35
   1  12   2    3.78    0.35
   1  12   2    3.48    0.49
   2 -12   2   12.11    0.58
   2 -12   2   11.58    0.58
  -2 -12  -2   12.98    0.83
   2  12   2   11.80    0.52
   2  12   2   11.87    0.80
   3 -12   2   13.19    0.63
  -3 -12  -2   12.86    0.85
   3  12   2   14.24    0.88
   4 -12   2    5.86    0.47
  -4 -12  -2    4.24    0.59
   4  12   2    4.97    0.63
   5 -12   2   18.51    0.84
  -5 -12  -2   20.25    1.13
   5  12   2   19.02    1.12
  -6 -12  -2    1.97    0.54
   6 -12   2    1.32    0.34
   6  12   2    1.47    0.49
   7 -12   2    0.43    0.28
  -7 -12  -2   -0.19    0.40
   7  12   2   -0.26    0.36
   8 -12   2    2.10    0.46
  -8 -12  -2    1.55    0.54
   8  12   2    2.97    0.67
  -8 -13   2    0.88    0.43
   8 -13  -2    0.14    0.36
   7 -13  -2    7.60    0.78
  -7 -13   2    8.31    0.83
  -6 -13   2   23.48    1.13
   6 -13  -2   21.41    1.14
   5 -13  -2    6.44    0.70
  -5 -13   2    4.59    0.58
  -5  13   2    6.93    0.69
  -4 -13   2    4.80    0.53
   4 -13  -2    4.76    0.60
  -4  13   2    4.42    0.57
  -3 -13   2   14.61    0.77
   3 -13  -2   13.44    0.85
  -3  13   2   13.65    0.83
   2 -13  -2   22.05    1.06
  -2 -13   2   23.11    0.91
   2 -13  -2   22.12    1.06
  -2  13   2   23.82    0.93
  -2  13   2   21.39    1.00
  -1 -13   2    0.06    0.20
   1 -13  -2    0.12    0.28
  -1  13   2    0.28    0.28
  -1  13   2    0.08    0.21
   0 -13   2    1.80    0.30
   0 -13  -2    1.67    0.41
   0  13   2    1.63    0.41
   0  13   2    2.35    0.31
   1 -13   2    0.54    0.23
  -1 -13  -2    0.25    0.30
   1  13   2    0.79    0.35
   1  13   2    0.58    0.20
   2 -13   2    0.96    0.25
  -2 -13  -2    1.35    0.39
   2  13   2    0.49    0.31
   3 -13   2    4.30    0.43
  -3 -13  -2    3.61    0.58
   3  13   2    4.92    0.65
   4 -13   2    3.32    0.42
  -4 -13  -2    2.67    0.53
   4  13   2    3.97    0.61
   5 -13   2    0.01    0.24
  -5 -13  -2    0.41    0.39
   5  13   2    0.26    0.37
  -6 -13  -2   11.54    0.97
   6 -13   2    8.63    0.65
   6  13   2    9.31    0.93
   7 -13   2    0.28    0.29
  -7 -13  -2    0.55    0.49
   7  13   2    0.10    0.42
  -7 -14   2    0.94    0.44
   7 -14  -2    1.07    0.46
  -6 -14   2   -0.16    0.30
   6 -14  -2   -0.16    0.32
   5 -14  -2    8.73    0.83
  -5 -14   2    8.63    0.73
   4 -14  -2   -0.34    0.27
  -4 -14   2    0.41    0.28
   3 -14  -2    1.57    0.41
  -3 -14   2    0.74    0.31
  -3  14   2    1.57    0.40
  -3  14   2    1.05    0.35
   2 -14  -2   13.86    0.89
   2 -14  -2   14.50    0.89
  -2 -14   2   12.42    0.71
  -2  14   2   13.30    0.86
  -2  14   2   13.66    0.73
   1 -14  -2    2.46    0.49
  -1 -14   2    2.33    0.36
  -1  14   2    2.19    0.45
  -1  14   2    2.55    0.36
   0 -14  -2   15.49    0.93
   0 -14   2   18.07    0.76
   0  14   2   17.47    0.97
   1 -14   2    2.73    0.36
  -1 -14  -2    2.84    0.53
   1  14   2    2.43    0.48
   2 -14   2   -0.06    0.19
  -2 -14  -2    0.19    0.30
   2  14   2   -0.26    0.30
  -3 -14  -2   -0.36    0.31
   3 -14   2   -0.11    0.20
   3 -14   2   -0.20    0.20
   3  14   2    0.38    0.35
   4 -14   2    1.47    0.31
  -4 -14  -2    1.85    0.50
   4  14   2    1.61    0.47
  -5 -14  -2   -0.09    0.35
   5 -14   2    0.05    0.24
   5  14   2    0.17    0.40
   6 -14   2    2.78    0.45
  -6 -14  -2    3.68    0.72
   6  14   2    2.73    0.60
  -7 -15   2    4.15    0.68
   7 -15  -2    4.52    0.69
   6 -15  -2    2.11    0.52
  -6 -15   2    2.25    0.49
  -5 -15   2    4.77    0.62
   5 -15  -2    5.53    0.69
   4 -15  -2    0.56    0.36
  -4 -15   2    0.94    0.34
   3 -15  -2    8.42    0.79
  -3 -15   2    9.50    0.68
   3 -15  -2    7.93    0.78
  -3  15   2    9.88    0.69
  -2 -15   2    2.07    0.38
   2 -15  -2    1.76    0.46
  -2  15   2    2.42    0.41
   1 -15  -2    3.07    0.54
  -1 -15   2    2.47    0.39
  -1  15   2    2.56    0.50
   0 -15  -2   16.31    0.99
   0 -15   2   16.86    0.78
   0  15   2   19.37    1.03
   1 -15   2   38.66    1.23
  -1 -15  -2   37.73    1.53
   1  15   2   37.63    1.49
   2 -15   2    0.19    0.23
  -2 -15  -2    0.28    0.33
   2  15   2    0.67    0.39
   3 -15   2    2.41    0.37
  -3 -15  -2    3.28    0.59
   3  15   2    3.43    0.63
  -4 -15  -2    0.68    0.44
   4 -15   2    1.13    0.31
   4  15   2    1.48    0.47
   5 -15   2    0.03    0.24
  -5 -15  -2    0.31    0.41
   5  15   2    0.06    0.40
   6 -15   2    1.80    0.40
  -6 -15  -2    1.17    0.50
   6  15   2    1.90    0.59
   6 -16  -2    0.12    0.36
  -6 -16   2   -0.28    0.30
  -5 -16   2   -0.14    0.31
   5 -16  -2   -0.39    0.32
   4 -16  -2    0.31    0.35
  -4 -16   2   -0.08    0.28
  -4  16   2   -0.01    0.31
  -3 -16   2    0.83    0.36
   3 -16  -2    2.05    0.48
   3 -16  -2    1.07    0.42
  -3  16   2    2.18    0.41
  -2 -16   2    0.52    0.29
   2 -16  -2    0.29    0.37
  -1 -16   2    1.04    0.30
   1 -16  -2    1.38    0.46
   0 -16   2    2.60    0.40
   0 -16  -2    2.79    0.53
  -1 -16  -2   28.18    1.34
   1 -16   2   27.29    1.04
   2 -16   2    7.14    0.56
  -2 -16  -2    6.93    0.81
   3 -16   2    3.60    0.44
  -3 -16  -2    3.94    0.66
   4 -16   2    2.10    0.37
  -4 -16  -2    2.37    0.56
   4 -16   2    3.54    0.45
   4  16   2    3.05    0.63
  -5 -16  -2    2.67    0.63
   5 -16   2    2.47    0.42
   5  16   2    3.04    0.67
   4 -17  -2    0.74    0.42
   4 -17  -2    0.50    0.41
  -4 -17   2    1.04    0.38
   3 -17  -2    2.61    0.53
  -3 -17   2    2.63    0.48
   2 -17  -2   -0.39    0.31
  -2 -17   2    0.43    0.28
  -1 -17   2    0.77    0.32
   1 -17  -2    0.81    0.40
   0 -17  -2    0.54    0.41
   0 -17   2    0.05    0.26
   1 -17   2    0.26    0.26
  -1 -17  -2    0.82    0.41
   2 -17   2    0.14    0.26
  -2 -17  -2   -0.62    0.30
   3 -17   2    0.29    0.26
  -3 -17  -2   -0.21    0.37
   3 -18  -2    0.54    0.40
  -2 -18   2    8.03    0.69
   2 -18  -2    7.54    0.84
   1 -18  -2    0.01    0.33
  -1 -18   2    0.25    0.29
   0 -18   2    1.14    0.35
   0 -18  -2   -0.12    0.35
   1 -18   2    2.14    0.39
  -1 -18  -2    1.85    0.52
  -2 -18  -2   -0.09    0.39
   2 -18   2    0.26    0.27
  11   0  -3    0.42    0.41
 -11   0   3    0.14    0.44
  10   0  -3   -0.12    0.33
 -10   0   3    0.09    0.36
   9   0  -3   11.24    0.86
  -9   0   3   11.51    0.87
   8   0  -3    0.03    0.27
  -8   0   3    0.58    0.32
   7   0  -3   14.31    0.81
  -7   0   3   13.93    0.81
  -6   0   3    0.10    0.23
   6   0  -3   -0.20    0.19
  -5   0   3   21.97    0.85
   5   0  -3   21.68    0.83
   4   0  -3   -0.06    0.17
  -4   0   3   -0.16    0.17
   3   0  -3   40.51    1.05
  -3   0   3   37.57    1.03
   2   0  -3    0.01    0.14
  -2   0   3   -0.10    0.14
  -2   0   3   -0.03    0.13
  -1   0   3   19.40    0.61
   1   0  -3   20.38    0.57
  -1   0   3   20.25    0.57
   0   0  -3   -0.21    0.12
   0   0   3   -0.37    0.13
   0   0  -3   -0.07    0.12
   0   0   3   -0.13    0.12
   1   0   3   -0.01    0.13
  -1   0  -3    0.11    0.13
   1   0   3    0.49    0.18
   2   0   3   -0.08    0.16
  -2   0  -3    0.16    0.14
   2   0   3    0.07    0.15
   3   0   3   20.78    0.73
  -3   0  -3   21.16    0.72
   3   0   3   21.15    0.78
  -4   0  -3    0.14    0.19
   4   0   3   -0.10    0.16
   4   0   3    0.16    0.18
  -5   0  -3   12.33    0.66
   5   0   3   13.14    0.71
   5   0   3   12.93    0.68
  -6   0  -3   -0.22    0.21
   6   0   3   -0.41    0.20
  -7   0  -3    0.30    0.28
   7   0   3   -0.03    0.26
  -8   0  -3    0.20    0.32
   8   0   3   -0.09    0.27
  -9   0  -3    5.13    0.69
   9   0   3    4.38    0.64
  10   0   3    0.12    0.35
 -10   0  -3    0.05    0.38
 -11  -1   3   -0.38    0.36
  11  -1  -3   -0.01    0.38
 -11   1   3   -0.05    0.38
  11   1  -3   -0.34    0.33
 -10  -1   3    3.84    0.62
  10  -1  -3    3.09    0.58
  10   1  -3    3.90    0.63
 -10   1   3    4.93    0.72
  -9  -1   3    1.04    0.38
   9  -1  -3    0.33    0.32
   9   1  -3    0.28    0.34
  -9   1   3    1.18    0.42
   8  -1  -3   43.12    1.54
  -8  -1   3   43.67    1.55
   8   1  -3   43.35    1.54
  -8   1   3   41.37    1.52
   7  -1  -3   13.92    0.77
  -7  -1   3   13.36    0.79
  -7   1   3   14.87    0.82
   7   1  -3   13.26    0.78
  -6  -1   3   11.98    0.68
   6  -1  -3   11.64    0.67
   6   1  -3   11.82    0.67
  -6   1   3   12.13    0.69
  -5  -1   3   31.59    1.04
   5  -1  -3   29.68    1.02
  -5   1   3   30.94    1.03
   5   1  -3   33.51    1.05
   4  -1  -3    1.96    0.29
  -4  -1   3    1.43    0.25
   4   1  -3    2.01    0.29
  -4   1   3    1.76    0.28
  -3  -1   3   15.07    0.56
   3  -1  -3   13.57    0.57
  -3   1   3   13.93    0.57
   3   1  -3   15.27    0.55
   2  -1  -3    1.13    0.20
  -2  -1   3    1.21    0.19
  -2  -1   3    1.39    0.20
   2   1  -3    1.35    0.19
  -2   1   3    1.30    0.21
  -2   1   3    1.29    0.22
  -1  -1   3   10.01    0.34
   1  -1  -3    9.98    0.41
  -1  -1   3    9.64    0.40
  -1   1   3    9.16    0.43
  -1   1   3    9.98    0.41
   1   1  -3    9.15    0.33
   0  -1   3    0.08    0.14
   0  -1  -3    0.16    0.14
   0  -1   3    0.23    0.11
   0  -1  -3   -0.02    0.14
   0   1   3    0.25    0.16
   0   1   3    0.10    0.14
   0   1  -3    0.17    0.10
  -1  -1  -3    1.67    0.23
   1  -1   3    1.88    0.19
   1  -1   3    1.64    0.24
   1   1   3    1.70    0.23
   1   1   3    1.80    0.23
  -1   1  -3    2.05    0.18
  -2  -1  -3   13.63    0.54
   2  -1   3   13.72    0.51
   2  -1   3   13.95    0.57
  -2   1  -3   13.22    0.49
   2   1   3   14.34    0.56
   3  -1   3    3.10    0.34
  -3  -1  -3    3.38    0.34
   3  -1   3    3.97    0.33
   3   1   3    4.13    0.37
  -3   1  -3    3.84    0.33
   3   1   3    4.72    0.43
   4  -1   3    4.30    0.41
  -4  -1  -3    3.65    0.38
   4  -1   3    3.45    0.41
   4   1   3    3.27    0.36
  -4   1  -3    3.61    0.35
   4   1   3    3.52    0.39
   5  -1   3    0.06    0.20
   5  -1   3    0.23    0.22
  -5  -1  -3    0.02    0.22
   5   1   3    0.56    0.25
  -5   1  -3    0.18    0.20
   5   1   3    0.19    0.22
   6  -1   3    0.12    0.23
  -6  -1  -3    0.58    0.29
  -6   1  -3    0.43    0.25
   6   1   3    0.40    0.27
  -7  -1  -3    0.82    0.36
   7  -1   3    0.63    0.31
   7   1   3    0.99    0.35
  -7   1  -3    0.59    0.32
   8  -1   3    5.24    0.62
  -8  -1  -3    4.85    0.63
  -8   1  -3    5.69    0.65
   8   1   3    3.77    0.58
   9  -1   3   -0.10    0.32
  -9  -1  -3    0.11    0.36
   9   1   3    0.15    0.34
  -9   1  -3    0.25    0.36
  10  -1   3    0.07    0.35
 -10  -1  -3    0.35    0.41
 -10   1  -3   -0.07    0.34
  10   1   3    0.66    0.40
 -11  -2   3    0.38    0.41
  11  -2  -3    0.92    0.46
 -11   2   3    0.55    0.46
  11   2  -3    0.59    0.44
 -10  -2   3   -0.18    0.33
  10  -2  -3    0.36    0.37
  10   2  -3    0.09    0.36
 -10   2   3    0.15    0.37
   9  -2  -3   14.68    0.94
  -9  -2   3   15.14    0.98
  -9   2   3   14.59    0.93
   9   2  -3   16.67    1.00
  -8  -2   3   -0.04    0.29
   8  -2  -3    0.15    0.29
   8   2  -3    0.19    0.32
  -8   2   3    0.29    0.31
  -7  -2   3    0.25    0.28
   7  -2  -3    1.09    0.32
   7   2  -3    0.96    0.31
  -7   2   3    0.80    0.31
  -6  -2   3    1.11    0.29
   6  -2  -3    1.47    0.35
  -6   2   3    1.55    0.35
   6   2  -3    1.73    0.33
  -5  -2   3   -0.04    0.17
   5  -2  -3    0.16    0.19
   5   2  -3    0.36    0.21
  -5   2   3    0.16    0.19
  -4  -2   3   23.92    0.81
   4  -2  -3   25.82    0.86
  -4   2   3   23.16    0.85
   4   2  -3   22.78    0.79
   3  -2  -3   25.43    0.82
  -3  -2   3   25.04    0.76
   3   2  -3   24.69    0.75
  -3   2   3   26.74    0.84
   2  -2  -3    3.52    0.32
  -2  -2   3    3.66    0.26
  -2  -2   3    2.76    0.24
  -2   2   3    4.03    0.33
  -2   2   3    4.15    0.34
   2   2  -3    3.15    0.24
  -1  -2   3  994.62   18.25
   1  -2  -3  995.62   18.22
  -1  -2   3 1000.00   17.83
  -1  -2   3  981.97   18.04
  -1   2   3  971.69   18.21
   1   2  -3  966.59   18.04
  -1   2   3  991.16   17.92
   0  -2  -3   35.01    0.93
   0  -2   3   35.93    0.75
   0  -2  -3   35.62    0.93
   0  -2   3   33.94    0.88
   0  -2   3   35.31    0.74
   0   2   3   35.80    0.94
   0   2   3   35.46    0.93
   1  -2   3   84.18    1.66
   1  -2   3   80.16    1.79
  -1  -2  -3   84.19    1.83
   1  -2   3   81.39    1.65
   1   2   3   81.49    1.81
  -1   2  -3   79.92    1.64
   1   2   3   83.66    1.84
   2  -2   3    1.78    0.20
  -2  -2  -3    1.22    0.23
   2  -2   3    1.22    0.22
  -2   2  -3    2.04    0.22
   2   2   3    1.63    0.27
   2   2   3    1.73    0.25
   3  -2   3   81.65    1.86
   3  -2   3   80.65    1.95
  -3  -2  -3   84.79    1.97
  -3   2  -3   80.68    1.84
   3   2   3   84.98    1.98
   3   2   3   85.18    1.95
  -4  -2  -3    9.62    0.57
   4  -2   3    8.87    0.55
   4  -2   3    9.69    0.52
  -4   2  -3    9.40    0.50
   4   2   3    8.93    0.54
   4   2   3    9.93    0.58
  -5  -2  -3   13.57    0.72
   5  -2   3   12.66    0.67
   5   2   3   12.88    0.70
  -5   2  -3   13.81    0.66
   5   2   3   13.58    0.72
   6  -2   3   -0.19    0.21
  -6  -2  -3    0.12    0.25
   6   2   3   -0.13    0.23
   6   2   3    0.08    0.24
  -6   2  -3    0.04    0.22
  -7  -2  -3   23.36    1.09
   7  -2   3   22.50    1.03
   7   2   3   22.64    1.09
  -7   2  -3   23.08    1.04
  -8  -2  -3    1.28    0.42
   8  -2   3    0.89    0.36
  -8   2  -3    1.08    0.39
   8   2   3    1.68    0.46
   9  -2   3    1.41    0.42
  -9  -2  -3    1.73    0.49
   9   2   3    1.34    0.47
  -9   2  -3    0.84    0.39
 -10  -2  -3    0.08    0.38
  10  -2   3    0.08    0.35
  10   2   3    0.11    0.36
  11  -3  -3    0.36    0.38
 -11  -3   3    1.02    0.48
  11   3  -3    0.73    0.46
 -11   3   3    1.03    0.44
  10  -3  -3    4.29    0.67
 -10  -3   3    4.56    0.73
 -10   3   3    4.38    0.70
  10   3  -3    3.63    0.63
  -9  -3   3    2.43    0.53
   9  -3  -3    3.46    0.59
  -9   3   3    3.86    0.61
   9   3  -3    3.08    0.55
   8  -3  -3    1.66    0.39
  -8  -3   3    1.85    0.41
   8   3  -3    2.05    0.43
  -8   3   3    2.13    0.44
  -7  -3   3    0.56    0.28
   7  -3  -3    0.60    0.31
  -7   3   3    0.45    0.30
   7   3  -3    0.12    0.27
   6  -3  -3    6.78    0.56
  -6  -3   3    7.66    0.57
   6   3  -3    6.91    0.54
  -6   3   3    8.24    0.60
   5  -3  -3    2.23    0.32
  -5  -3   3    1.64    0.28
   5   3  -3    2.78    0.36
  -5   3   3    3.48    0.40
   4  -3  -3   19.33    0.77
  -4  -3   3   20.38    0.73
  -4   3   3   19.31    0.78
   4   3  -3   19.93    0.72
  -3  -3   3   17.91    0.61
   3   3  -3   17.99    0.60
  -3   3   3   16.65    0.67
  -2  -3   3    1.75    0.18
   2  -3  -3    1.31    0.22
  -2  -3   3    1.52    0.18
  -2   3   3    1.47    0.25
   2   3  -3    1.47    0.17
  -2   3   3    1.55    0.23
  -1  -3   3  226.22    4.19
  -1  -3   3  219.68    4.18
   1  -3  -3  230.30    4.45
  -1  -3   3  222.36    4.23
  -1   3   3  228.29    4.44
  -1   3   3  220.29    4.35
   0  -3  -3   27.47    0.83
   0  -3  -3   29.10    0.84
   0  -3   3   28.01    0.74
   0   3   3   27.22    0.82
   0   3   3   26.19    0.79
   1  -3   3   10.96    0.32
   1  -3   3   10.84    0.32
   1  -3   3   10.58    0.46
   1   3   3   10.53    0.49
   1   3   3   10.57    0.48
   2  -3   3   10.09    0.39
  -2  -3  -3   10.39    0.52
   2  -3   3    9.83    0.50
  -2   3  -3   10.04    0.38
   2   3   3   10.35    0.50
   2   3   3   10.06    0.52
   3  -3   3    8.82    0.42
  -3  -3  -3    8.43    0.52
   3  -3   3    8.15    0.50
   3   3   3    8.32    0.52
   3   3   3    8.59    0.50
  -3   3  -3    9.00    0.42
   4  -3   3   24.50    0.91
   4  -3   3   24.52    0.82
  -4  -3  -3   22.92    0.91
  -4   3  -3   24.88    0.81
   4   3   3   24.38    0.93
   4   3   3   23.79    0.88
  -5  -3  -3   11.73    0.70
   5  -3   3   12.45    0.63
   5   3   3   11.31    0.68
  -5   3  -3   11.28    0.61
   5   3   3   11.38    0.64
  -6  -3  -3    1.50    0.37
   6  -3   3    1.88    0.35
  -6   3  -3    1.86    0.35
   6   3   3    1.68    0.39
   6   3   3    1.42    0.36
   7  -3   3   16.65    0.88
  -7  -3  -3   16.52    0.93
  -7   3  -3   14.93    0.83
   7   3   3   16.84    0.95
   8  -3   3    3.90    0.54
  -8  -3  -3    4.38    0.62
  -8   3  -3    4.89    0.61
   8   3   3    3.93    0.58
  -9  -3  -3    0.67    0.43
   9  -3   3    1.24    0.38
   9   3   3   -0.04    0.34
  10  -3   3    2.86    0.58
 -10  -3  -3    2.60    0.61
  10   3   3    3.55    0.66
 -11  -4   3    0.56    0.45
  11  -4  -3    0.23    0.39
 -11   4   3    1.47    0.55
  11   4  -3    0.77    0.44
  10  -4  -3   -0.03    0.36
 -10  -4   3   -0.03    0.35
 -10   4   3    0.23    0.36
  10   4  -3   -0.18    0.35
  -9  -4   3    1.42    0.41
   9  -4  -3    1.17    0.42
  -9   4   3    0.98    0.40
   9   4  -3    1.23    0.42
   8  -4  -3    6.77    0.71
  -8  -4   3    6.82    0.70
  -8   4   3    5.71    0.64
   8   4  -3    7.70    0.74
   7  -4  -3    5.14    0.58
  -7  -4   3    5.38    0.56
  -7   4   3    5.46    0.61
   7   4  -3    6.94    0.65
   6  -4  -3    4.21    0.50
  -6  -4   3    4.22    0.48
  -6   4   3    3.13    0.43
   6   4  -3    3.59    0.43
  -5  -4   3   10.00    0.57
   5  -4  -3   10.21    0.61
  -5   4   3    9.31    0.60
   5   4  -3    9.83    0.56
  -4  -4   3    9.18    0.50
   4  -4  -3    8.41    0.51
   4   4  -3    8.92    0.48
  -4   4   3    7.78    0.52
  -3  -4   3   15.52    0.48
   3  -4  -3   15.46    0.66
  -3  -4   3   15.46    0.57
   3   4  -3   14.95    0.55
  -3   4   3   14.48    0.65
   2  -4  -3   16.14    0.65
  -2  -4   3   16.28    0.47
  -2  -4   3   15.64    0.49
   2   4  -3   15.72    0.49
  -2   4   3   16.71    0.65
  -2   4   3   16.10    0.64
   1  -4  -3   43.39    1.17
  -1  -4   3   45.04    0.90
  -1  -4   3   44.40    0.90
  -1  -4   3   44.02    0.98
  -1   4   3   42.41    1.17
  -1   4   3   42.34    1.12
   0  -4   3    0.41    0.15
   0  -4  -3    0.26    0.18
   0  -4  -3    0.78    0.21
   0   4   3    0.41    0.19
   0   4   3    0.41    0.19
   1  -4   3    0.04    0.14
   1  -4   3   -0.06    0.06
   1  -4   3    0.08    0.07
  -1  -4  -3    0.02    0.18
   1   4   3    0.26    0.19
   1   4   3    0.07    0.16
   2  -4   3    0.24    0.12
   2  -4   3    0.16    0.11
  -2  -4  -3    0.64    0.23
   2  -4   3    0.34    0.19
   2   4   3    0.40    0.21
   2   4   3    0.43    0.19
  -2   4  -3    0.41    0.12
   3  -4   3    0.42    0.15
  -3  -4  -3    0.42    0.21
   3  -4   3    0.42    0.23
   3   4   3    0.69    0.22
  -3   4  -3    0.71    0.17
   3   4   3    0.45    0.23
   4  -4   3   27.09    0.86
  -4  -4  -3   28.58    1.04
   4   4   3   26.35    1.02
  -4   4  -3   26.71    0.85
   4   4   3   28.05    0.96
   5  -4   3    7.47    0.49
  -5  -4  -3    6.55    0.54
   5   4   3    6.46    0.53
   5   4   3    4.66    0.51
  -5   4  -3    7.04    0.49
   6  -4   3    0.77    0.28
  -6  -4  -3    1.25    0.39
   6   4   3    0.54    0.28
  -6   4  -3    1.26    0.31
   6   4   3    1.09    0.37
   7  -4   3    2.32    0.42
  -7  -4  -3    3.61    0.56
   7   4   3    2.99    0.52
  -7   4  -3    3.05    0.46
   8  -4   3    1.03    0.37
  -8  -4  -3    1.00    0.42
   8   4   3    1.20    0.44
   9  -4   3   -0.22    0.28
  -9  -4  -3    0.08    0.38
   9   4   3   -0.09    0.34
 -10  -4  -3    1.46    0.56
  10  -4   3    2.28    0.54
  10   4   3    1.68    0.53
 -11  -5   3    1.29    0.53
  11  -5  -3    0.51    0.41
  11   5  -3    0.30    0.46
 -11   5   3    0.51    0.48
  10  -5  -3    3.21    0.56
 -10  -5   3    3.26    0.65
 -10   5   3    3.17    0.62
  10   5  -3    5.06    0.71
  -9  -5   3   -0.18    0.31
   9  -5  -3    0.50    0.33
  -9   5   3   -0.14    0.30
   9   5  -3   -0.09    0.32
   8  -5  -3    1.39    0.40
  -8  -5   3    0.75    0.34
  -8   5   3    1.21    0.39
   8   5  -3    1.91    0.45
  -7  -5   3    7.99    0.65
   7  -5  -3    7.35    0.63
   7   5  -3    6.68    0.63
  -7   5   3    8.32    0.67
   6  -5  -3   21.65    0.97
  -6  -5   3   21.71    0.94
  -6   5   3   21.93    0.96
   6   5  -3   22.03    0.92
  -5  -5   3   11.98    0.64
   5  -5  -3   11.85    0.68
  -5   5   3   11.64    0.65
   5   5  -3   11.48    0.61
  -4  -5   3    2.40    0.32
   4  -5  -3    1.83    0.30
  -4   5   3    2.29    0.34
   4   5  -3    1.98    0.28
  -3  -5   3    0.19    0.15
   3  -5  -3    0.12    0.20
  -3  -5   3    0.06    0.10
  -3   5   3    0.05    0.18
   3   5  -3    0.01    0.14
  -2  -5   3   38.66    0.84
  -2  -5   3   38.08    0.92
  -2   5   3   38.24    1.08
  -2   5   3   36.17    1.10
   2   5  -3   38.12    0.91
  -1  -5   3   34.78    0.81
  -1  -5   3   35.23    0.76
   1  -5  -3   37.17    1.06
  -1  -5   3   35.40    0.76
  -1   5   3   36.43    1.07
  -1   5   3   34.33    1.00
   0  -5  -3   58.56    1.52
   0  -5  -3   60.49    1.54
   0  -5   3   61.39    1.34
   0   5   3   60.59    1.54
   0   5   3   60.64    1.45
   1  -5   3   43.54    0.86
  -1  -5  -3   41.92    1.22
   1  -5   3   42.46    0.85
   1  -5   3   42.59    1.09
   1   5   3   43.07    1.24
   1   5   3   42.54    1.13
   2  -5   3    2.38    0.29
   2  -5   3    2.36    0.20
   2  -5   3    2.43    0.20
  -2  -5  -3    1.94    0.31
  -2   5  -3    2.33    0.20
   2   5   3    1.93    0.30
   2   5   3    2.00    0.27
  -3  -5  -3    6.56    0.51
   3  -5   3    6.41    0.36
   3   5   3    6.54    0.52
  -3   5  -3    6.52    0.36
   3   5   3    6.53    0.44
  -4  -5  -3    1.19    0.31
   4  -5   3    0.42    0.18
  -4   5  -3    0.70    0.20
   4   5   3    0.58    0.28
   4   5   3    0.77    0.24
   5  -5   3   18.94    0.77
  -5  -5  -3   19.89    0.94
  -5   5  -3   18.50    0.76
   5   5   3   19.88    0.85
   5   5   3   18.51    0.92
  -6  -5  -3    8.67    0.70
   6  -5   3    7.03    0.54
  -6   5  -3    6.70    0.54
   6   5   3    6.96    0.62
   6   5   3    5.46    0.61
  -7  -5  -3    3.57    0.55
   7  -5   3    4.11    0.52
   7   5   3    5.19    0.63
   8  -5   3    0.50    0.32
  -8  -5  -3    0.91    0.44
   8   5   3    0.04    0.33
   9  -5   3   -0.31    0.26
  -9  -5  -3    0.26    0.39
   9   5   3    0.10    0.39
 -11  -6   3    0.98    0.50
  11  -6  -3    1.32    0.49
  11   6  -3    1.60    0.50
 -11   6   3    0.77    0.48
 -10  -6   3    0.57    0.39
  10  -6  -3    0.72    0.43
 -10   6   3    0.55    0.43
  10   6  -3    0.84    0.42
   9  -6  -3   -0.21    0.31
  -9  -6   3   -0.13    0.32
  -9   6   3   -0.57    0.29
   9   6  -3   -0.15    0.31
  -8  -6   3    0.45    0.34
   8  -6  -3    1.04    0.38
  -8   6   3    0.66    0.34
   8   6  -3    0.75    0.36
  -7  -6   3    4.54    0.58
   7  -6  -3    3.64    0.50
   7   6  -3    4.01    0.51
  -7   6   3    2.69    0.47
  -6  -6   3   20.62    0.92
   6  -6  -3   21.72    0.98
  -6   6   3   20.11    0.95
   6   6  -3   21.16    0.93
   5  -6  -3   30.09    1.13
  -5  -6   3   31.08    1.06
   5   6  -3   31.89    1.06
  -5   6   3   28.65    1.09
  -4  -6   3   16.54    0.50
   4  -6  -3   16.93    0.78
  -4  -6   3   18.08    0.71
   4   6  -3   18.35    0.70
  -4   6   3   17.17    0.77
   3  -6  -3   24.17    0.90
  -3  -6   3   23.65    0.57
  -3  -6   3   24.16    0.76
  -3   6   3   24.42    0.90
   3   6  -3   24.17    0.75
  -2  -6   3    3.14    0.25
   2  -6  -3    3.68    0.40
  -2  -6   3    3.25    0.17
  -2   6   3    4.46    0.42
  -2   6   3    2.94    0.34
   2   6  -3    3.20    0.25
  -1  -6   3  164.18    3.11
  -1  -6   3  165.25    3.13
   1  -6  -3  164.72    3.50
  -1  -6   3  162.76    3.13
  -1   6   3  162.22    3.36
  -1   6   3  166.58    3.50
   0  -6  -3    0.35    0.22
   0  -6  -3    0.17    0.21
   0  -6   3    0.18    0.12
   0   6   3    0.12    0.17
   0   6   3   -0.03    0.19
   1  -6   3   63.06    1.24
   1  -6   3   61.07    1.46
  -1  -6  -3   62.02    1.65
   1  -6   3   66.10    1.25
   1   6   3   61.78    1.51
   1   6   3   62.25    1.66
  -2  -6  -3    3.94    0.42
   2  -6   3    3.76    0.24
   2  -6   3    3.74    0.23
   2   6   3    3.17    0.37
   2   6   3    3.96    0.36
  -3  -6  -3    0.18    0.24
   3  -6   3    0.32    0.15
  -3   6  -3    0.30    0.15
   3   6   3    0.14    0.23
   3   6   3    0.01    0.16
  -4  -6  -3    2.50    0.39
   4  -6   3    2.81    0.31
   4   6   3    2.93    0.37
   4   6   3    2.67    0.40
  -4   6  -3    3.08    0.32
  -5  -6  -3    8.16    0.68
   5  -6   3    8.36    0.53
  -5   6  -3    7.64    0.52
   5   6   3    7.62    0.66
   5   6   3    8.38    0.58
  -6  -6  -3    5.96    0.64
   6  -6   3    7.67    0.56
   6   6   3    7.67    0.59
   6   6   3    5.58    0.61
   7  -6   3    2.87    0.45
  -7  -6  -3    2.75    0.53
   7   6   3    2.58    0.52
   8  -6   3    0.14    0.30
  -8  -6  -3    1.45    0.45
   8   6   3    0.04    0.33
  -9  -6  -3    3.21    0.65
   9  -6   3    3.70    0.56
   9   6   3    2.78    0.60
  10  -7  -3    8.91    0.91
 -10  -7   3    9.87    0.98
 -10   7   3    9.83    0.96
  10   7  -3   10.16    1.00
   9  -7  -3    0.45    0.36
  -9  -7   3   -0.13    0.32
   9   7  -3    0.16    0.35
  -9   7   3    0.06    0.33
   8  -7  -3    0.29    0.31
  -8  -7   3    0.87    0.37
  -8   7   3    0.71    0.39
   8   7  -3    1.08    0.41
   7  -7  -3    3.49    0.50
  -7  -7   3    4.60    0.57
  -7   7   3    4.64    0.58
   7   7  -3    4.58    0.55
   6  -7  -3   20.15    0.97
  -6  -7   3   19.69    0.90
   6   7  -3   19.24    0.90
  -6   7   3   18.56    0.92
   5  -7  -3   17.90    0.87
  -5  -7   3   17.98    0.80
   5   7  -3   19.47    0.82
  -5   7   3   19.50    0.89
  -4  -7   3    1.88    0.29
  -4  -7   3    1.31    0.14
   4  -7  -3    1.22    0.31
   4   7  -3    1.38    0.26
  -4   7   3    0.98    0.27
  -3  -7   3    6.85    0.41
   3  -7  -3    6.88    0.52
  -3   7   3    6.62    0.51
   3   7  -3    7.54    0.40
   2  -7  -3    4.72    0.45
  -2  -7   3    4.33    0.29
   2   7  -3    4.40    0.29
  -2   7   3    5.32    0.49
  -2   7   3    4.75    0.43
  -1  -7   3    1.31    0.15
   1  -7  -3    1.16    0.28
  -1  -7   3    1.35    0.15
  -1   7   3    1.54    0.30
  -1   7   3    1.33    0.26
   0  -7  -3   82.19    2.06
   0  -7   3   85.67    1.63
   0  -7   3   83.87    1.62
   0  -7  -3   82.09    2.05
   0   7   3   83.28    1.90
   0   7   3   80.22    2.03
   1  -7   3    4.55    0.21
  -1  -7  -3    4.68    0.47
   1  -7   3    4.50    0.20
   1  -7   3    4.47    0.21
   1   7   3    5.22    0.50
   1   7   3    4.55    0.38
  -2  -7  -3    7.71    0.55
   2  -7   3    8.19    0.33
   2  -7   3    7.93    0.33
   2   7   3    9.44    0.49
  -3  -7  -3   20.71    0.91
   3  -7   3   21.22    0.66
  -3   7  -3   19.11    0.63
   3   7   3   20.95    0.77
   3   7   3   20.07    0.91
  -4  -7  -3    9.01    0.68
   4  -7   3    8.70    0.48
   4   7   3    9.51    0.56
  -4   7  -3    9.58    0.49
   4   7   3    9.16    0.68
   5  -7   3   36.52    1.16
  -5  -7  -3   38.55    1.42
   5   7   3   37.96    1.23
   5   7   3   39.70    1.44
   6  -7   3   33.50    1.16
  -6  -7  -3   33.24    1.37
   6   7   3   33.81    1.39
   6   7   3   34.55    1.22
  -7  -7  -3    4.95    0.68
   7  -7   3    4.62    0.54
   7   7   3    4.91    0.65
  -8  -7  -3    0.25    0.37
   8  -7   3   -0.12    0.26
   8   7   3   -0.08    0.34
  -9  -7  -3    1.89    0.59
   9  -7   3    1.38    0.41
   9   7   3    1.42    0.52
 -10  -8   3    1.30    0.48
  10  -8  -3    0.28    0.37
 -10   8   3    0.44    0.44
  10   8  -3    0.94    0.45
  -9  -8   3    0.33    0.37
   9  -8  -3    0.16    0.35
   9   8  -3    0.45    0.39
  -9   8   3    0.61    0.38
  -8  -8   3    5.82    0.69
   8  -8  -3    5.11    0.67
  -8   8   3    5.09    0.65
   8   8  -3    5.94    0.66
  -7  -8   3    7.09    0.69
   7  -8  -3    5.08    0.60
   7   8  -3    7.83    0.71
  -7   8   3    6.77    0.68
  -6  -8   3    1.18    0.33
   6  -8  -3    1.03    0.35
  -6   8   3    0.80    0.34
   6   8  -3    0.85    0.29
  -5  -8   3    6.93    0.54
  -5  -8   3    6.98    0.30
   5  -8  -3    8.57    0.63
  -5   8   3    7.24    0.60
   5   8  -3    7.48    0.55
  -4  -8   3    5.29    0.44
   4  -8  -3    5.40    0.55
   4   8  -3    5.51    0.43
  -4   8   3    5.49    0.54
  -3  -8   3    2.15    0.28
   3  -8  -3    2.45    0.39
   3   8  -3    2.78    0.30
  -3   8   3    1.76    0.35
  -2  -8   3    7.11    0.37
   2  -8  -3    7.36    0.55
  -2   8   3    6.77    0.50
  -2   8   3    7.66    0.55
   2   8  -3    6.70    0.36
  -1  -8   3   18.85    0.55
   1  -8  -3   18.90    0.82
  -1  -8   3   18.52    0.55
  -1   8   3   17.15    0.77
  -1   8   3   18.46    0.72
   0  -8  -3    7.52    0.55
   0  -8   3    7.97    0.29
   0  -8   3    7.38    0.29
   0   8   3    7.59    0.46
   0   8   3    8.29    0.56
   1  -8   3   29.70    0.72
   1  -8   3   30.69    0.72
  -1  -8  -3   31.33    1.12
   1   8   3   30.25    1.10
   1   8   3   30.89    0.94
  -2  -8  -3   16.44    0.83
   2  -8   3   17.16    0.52
   2  -8   3   15.90    0.51
   2   8   3   15.72    0.80
   2   8   3   16.84    0.66
   3  -8   3   11.83    0.49
  -3  -8  -3   12.07    0.74
   3  -8   3   10.98    0.47
   3   8   3   11.94    0.74
  -3   8  -3   12.37    0.48
   3   8   3   11.63    0.58
  -4  -8  -3   -0.07    0.27
   4  -8   3   -0.12    0.15
   4   8   3   -0.01    0.27
   4   8   3   -0.13    0.19
   5  -8   3   10.42    0.58
  -5  -8  -3    8.68    0.71
   5   8   3    9.05    0.74
   5   8   3    9.02    0.59
  -6  -8  -3   38.65    1.54
   6  -8   3   39.06    1.29
   6   8   3   39.13    1.55
   6   8   3   40.89    1.34
  -7  -8  -3    5.40    0.72
   7  -8   3    3.68    0.48
   7   8   3    5.41    0.72
  -8  -8  -3    0.02    0.37
   8  -8   3    0.17    0.30
   8   8   3    0.25    0.37
   9  -8   3    0.85    0.36
  -9  -8  -3   -0.33    0.43
   9   8   3    0.46    0.45
  10  -9  -3    0.64    0.43
 -10  -9   3    0.00    0.37
 -10   9   3    0.72    0.44
  10   9  -3    0.51    0.45
   9  -9  -3    0.12    0.36
  -9  -9   3   -0.10    0.34
  -9   9   3    0.30    0.37
   9   9  -3   -0.06    0.33
   8  -9  -3   -0.07    0.31
  -8  -9   3    0.35    0.34
   8   9  -3    0.05    0.30
  -8   9   3   -0.14    0.29
   7  -9  -3    5.62    0.64
  -7  -9   3    4.09    0.55
  -7   9   3    5.42    0.67
   7   9  -3    4.94    0.61
   6  -9  -3    0.41    0.30
  -6  -9   3    0.14    0.26
   6   9  -3   -0.04    0.25
  -6   9   3   -0.06    0.27
   5  -9  -3    0.54    0.29
  -5  -9   3    1.47    0.32
  -5   9   3    1.91    0.39
   5   9  -3    1.49    0.32
   4  -9  -3    2.75    0.44
  -4  -9   3    2.57    0.35
  -4   9   3    2.70    0.43
   4   9  -3    2.33    0.34
   3  -9  -3    0.60    0.30
  -3  -9   3    0.92    0.23
   3   9  -3    1.21    0.24
  -3   9   3    0.67    0.27
   2  -9  -3   47.20    1.49
  -2  -9   3   48.64    1.22
   2   9  -3   50.59    1.22
  -2   9   3   45.42    1.46
  -2   9   3   50.85    1.40
   1  -9  -3    0.40    0.25
  -1  -9   3    0.08    0.12
  -1  -9   3    0.16    0.11
   1  -9  -3    0.28    0.23
  -1   9   3   -0.11    0.17
   1   9  -3    0.08    0.12
  -1   9   3   -0.11    0.22
   0  -9   3    4.53    0.26
   0  -9  -3    4.16    0.47
   0  -9   3    4.19    0.25
   0   9   3    4.86    0.40
   0   9   3    4.08    0.47
   1  -9   3    8.33    0.33
   1  -9   3    8.33    0.33
  -1  -9  -3    5.86    0.56
   1   9   3    7.10    0.59
   1   9   3    7.70    0.47
   2  -9   3    5.49    0.31
  -2  -9  -3    5.62    0.58
   2  -9   3    5.00    0.30
   2   9   3    5.17    0.56
   2   9   3    5.71    0.42
  -3  -9  -3    7.40    0.62
   3  -9   3    7.69    0.41
   3   9   3    8.14    0.49
   3   9   3    8.04    0.65
  -4  -9  -3   11.99    0.81
   4  -9   3   11.18    0.54
   4   9   3   12.33    0.63
   4   9   3   12.09    0.82
  -5  -9  -3   11.07    0.84
   5  -9   3   10.62    0.58
   5   9   3   10.99    0.83
   5   9   3   10.27    0.63
  -6  -9  -3   12.93    0.93
   6  -9   3   11.62    0.67
   6   9   3   11.03    0.88
   6   9   3   12.13    0.72
   7  -9   3    5.54    0.58
  -7  -9  -3    4.73    0.72
   7   9   3    7.26    0.85
   8  -9   3    0.33    0.29
  -8  -9  -3    0.12    0.42
   8   9   3    0.76    0.44
  -9 -10   3    0.55    0.40
   9 -10  -3    0.21    0.36
  -9  10   3   -0.18    0.33
   9  10  -3   -0.17    0.33
   8 -10  -3    2.62    0.54
  -8 -10   3    2.78    0.55
   8  10  -3    3.88    0.63
  -8  10   3    3.28    0.56
   7 -10  -3    3.75    0.57
  -7 -10   3    4.17    0.57
   7  10  -3    4.06    0.57
  -7  10   3    4.17    0.57
   6 -10  -3    0.04    0.28
  -6 -10   3   -0.19    0.25
  -6  10   3    0.03    0.28
   6  10  -3   -0.13    0.26
  -5 -10   3   12.27    0.71
   5 -10  -3   11.72    0.80
   5  10  -3   11.10    0.67
  -5  10   3   11.99    0.77
   4 -10  -3    2.43    0.47
  -4 -10   3    2.76    0.38
  -4  10   3    2.25    0.41
   4  10  -3    2.70    0.36
   3 -10  -3    5.20    0.56
  -3 -10   3    5.74    0.44
  -3  10   3    6.83    0.63
   3  10  -3    5.45    0.42
  -2 -10   3   61.41    1.50
   2 -10  -3   60.29    1.79
  -2  10   3   61.70    1.66
   2  10  -3   63.51    1.51
  -2  10   3   62.38    1.80
  -1 -10   3    3.10    0.28
   1 -10  -3    2.53    0.41
   1 -10  -3    3.17    0.46
  -1 -10   3    3.02    0.27
   1  10  -3    3.61    0.30
  -1  10   3    3.62    0.40
  -1  10   3    4.05    0.49
   0 -10   3    0.39    0.14
   0 -10   3    0.33    0.14
   0 -10  -3    0.20    0.28
   0  10   3    0.05    0.19
   0  10   3    0.64    0.29
  -1 -10  -3    6.36    0.62
   1 -10   3    5.65    0.31
   1 -10   3    5.87    0.31
   1  10   3    6.32    0.45
   1  10   3    6.49    0.63
   2 -10   3   35.96    0.93
  -2 -10  -3   35.15    1.34
   2  10   3   36.35    1.33
   2  10   3   36.76    1.08
   3 -10   3    3.86    0.33
  -3 -10  -3    3.72    0.53
   3  10   3    3.73    0.55
   3  10   3    4.11    0.41
   4 -10   3   41.94    1.16
  -4 -10  -3   41.86    1.54
   4  10   3   39.29    1.22
   4  10   3   40.20    1.53
  -5 -10  -3    0.48    0.33
   5 -10   3    0.86    0.25
   5  10   3    0.57    0.26
   5  10   3    0.63    0.37
   6 -10   3   -0.46    0.19
  -6 -10  -3    0.02    0.34
   6  10   3   -0.22    0.22
   6  10   3    0.55    0.36
   7 -10   3    1.33    0.35
  -7 -10  -3    2.01    0.54
   7  10   3    1.11    0.46
  -8 -10  -3    6.36    0.85
   8 -10   3    5.21    0.61
   8  10   3    4.69    0.73
   9 -11  -3    2.50    0.57
  -9 -11   3    1.64    0.52
  -9  11   3    1.85    0.52
   8 -11  -3    1.33    0.47
  -8 -11   3    1.90    0.49
  -8  11   3    2.70    0.55
   7 -11  -3    1.16    0.41
  -7 -11   3    1.75    0.44
  -7  11   3    2.02    0.47
   6 -11  -3    3.47    0.56
  -6 -11   3    3.37    0.50
  -6  11   3    3.34    0.53
  -5 -11   3    5.51    0.55
   5 -11  -3    6.99    0.70
  -5  11   3    6.12    0.66
  -4 -11   3    4.03    0.45
   4 -11  -3    3.43    0.51
  -4  11   3    4.23    0.54
   3 -11  -3   10.33    0.73
  -3 -11   3   10.33    0.57
  -3  11   3   10.28    0.67
  -3  11   3    9.82    0.72
   2 -11  -3   18.19    0.92
  -2 -11   3   18.90    0.71
  -2  11   3   17.95    0.90
  -2  11   3   18.72    0.83
  -1 -11   3    5.81    0.38
   1 -11  -3    5.64    0.60
   1 -11  -3    6.15    0.64
  -1  11   3    7.19    0.51
  -1  11   3    5.79    0.59
   0 -11   3   -0.09    0.13
   0 -11  -3    0.29    0.29
   0  11   3   -0.27    0.24
   0  11   3    0.27    0.21
   1 -11   3   17.20    0.57
  -1 -11  -3   16.27    0.91
   1  11   3   15.07    0.87
   1  11   3   17.20    0.70
  -2 -11  -3    1.49    0.42
   2 -11   3    1.13    0.20
   2 -11   3    1.51    0.22
   2  11   3    1.58    0.28
   2  11   3    1.63    0.41
  -3 -11  -3    0.27    0.30
   3 -11   3   -0.30    0.13
   3  11   3   -0.08    0.17
   3  11   3    0.09    0.29
  -4 -11  -3    2.93    0.55
   4 -11   3    3.51    0.37
   4  11   3    4.46    0.63
   4  11   3    3.52    0.40
  -5 -11  -3    0.40    0.37
   5 -11   3    0.09    0.20
   5  11   3   -0.13    0.31
   5  11   3    0.17    0.21
   6 -11   3    0.51    0.26
  -6 -11  -3    1.26    0.44
   6  11   3   -0.10    0.36
   6  11   3    0.67    0.32
   7 -11   3    0.01    0.25
  -7 -11  -3    0.02    0.42
   7  11   3    0.27    0.40
   8 -11   3    5.73    0.64
  -8 -11  -3    6.62    0.86
   8  11   3    6.80    0.87
  -9 -12   3    0.75    0.44
   9 -12  -3    0.80    0.42
  -8 -12   3    0.49    0.38
   8 -12  -3    1.09    0.45
  -8  12   3    0.65    0.39
   7 -12  -3    0.20    0.34
  -7 -12   3    0.13    0.33
  -7  12   3    0.04    0.32
   6 -12  -3   -0.03    0.30
  -6 -12   3    0.12    0.29
  -6  12   3   -0.17    0.30
  -5 -12   3    9.15    0.66
   5 -12  -3    9.69    0.81
  -5  12   3    8.88    0.73
  -4 -12   3    3.37    0.44
   4 -12  -3    3.10    0.50
  -4  12   3    3.68    0.55
   3 -12  -3    7.34    0.69
  -3 -12   3    7.99    0.52
  -3  12   3    7.80    0.63
  -3  12   3    7.79    0.70
  -2 -12   3   20.28    0.78
   2 -12  -3   20.28    1.04
  -2  12   3   22.21    0.91
  -2  12   3   23.47    1.06
   1 -12  -3    5.43    0.60
   1 -12  -3    5.55    0.59
  -1 -12   3    5.52    0.39
  -1  12   3    5.99    0.49
  -1  12   3    5.65    0.62
   0 -12   3    2.79    0.29
   0 -12  -3    3.08    0.49
   0  12   3    3.24    0.39
   0  12   3    3.55    0.51
  -1 -12  -3   34.91    1.38
   1 -12   3   35.17    0.97
   1  12   3   36.33    1.10
   1  12   3   35.74    1.39
  -2 -12  -3    6.49    0.68
   2 -12   3    8.38    0.43
   2  12   3    7.84    0.50
   2  12   3    7.65    0.74
   3 -12   3   13.21    0.56
  -3 -12  -3   11.94    0.88
   3  12   3   12.58    0.62
   3  12   3   12.15    0.88
   4 -12   3    6.07    0.45
  -4 -12  -3    5.45    0.70
   4  12   3    7.05    0.53
   4  12   3    6.29    0.75
   5 -12   3    0.98    0.27
  -5 -12  -3    0.32    0.37
   5  12   3    0.77    0.41
  -6 -12  -3   -0.18    0.38
   6 -12   3    0.14    0.23
   6  12   3   -0.06    0.37
  -7 -12  -3    0.90    0.46
   7 -12   3    0.18    0.26
   7  12   3    0.35    0.39
  -8 -13   3   -0.06    0.35
   8 -13  -3    0.17    0.35
  -7 -13   3   -0.06    0.30
   7 -13  -3    0.21    0.36
   6 -13  -3    6.34    0.78
  -6 -13   3    4.95    0.60
  -6  13   3    5.48    0.68
   5 -13  -3    2.89    0.56
  -5 -13   3    2.05    0.41
  -5  13   3    1.52    0.43
  -4 -13   3    2.72    0.42
   4 -13  -3    2.46    0.50
  -4  13   3    3.35    0.54
  -3 -13   3    0.71    0.26
   3 -13  -3    0.54    0.36
  -3  13   3    0.32    0.32
  -3  13   3    0.42    0.30
  -2 -13   3    0.21    0.21
   2 -13  -3    0.38    0.32
   2 -13  -3   -0.01    0.31
  -2  13   3    0.20    0.26
  -2  13   3    0.23    0.31
   1 -13  -3    4.13    0.60
  -1 -13   3    4.40    0.39
  -1  13   3    4.33    0.46
  -1  13   3    4.20    0.57
   0 -13   3    0.10    0.17
   0 -13  -3   -0.14    0.30
   0  13   3   -0.34    0.29
   0  13   3   -0.16    0.20
   1 -13   3    2.94    0.31
  -1 -13  -3    1.85    0.44
   1  13   3    3.27    0.37
   1  13   3    2.49    0.49
  -2 -13  -3   20.35    1.10
   2 -13   3   19.98    0.71
   2  13   3   21.07    0.79
   2  13   3   19.29    1.07
   3 -13   3    7.10    0.45
  -3 -13  -3    6.57    0.72
   3 -13   3    6.51    0.44
   3  13   3    6.43    0.75
  -4 -13  -3    0.15    0.34
   4 -13   3   -0.14    0.19
   4  13   3    0.28    0.39
  -5 -13  -3    1.30    0.47
   5 -13   3    0.78    0.28
   5  13   3    1.25    0.48
   6 -13   3    3.41    0.46
  -6 -13  -3    3.32    0.68
   6  13   3    3.79    0.69
  -7 -13  -3    5.35    0.85
   7 -13   3    5.30    0.59
   7  13   3    5.31    0.81
   7 -14  -3    2.30    0.55
  -7 -14   3    2.26    0.53
  -6 -14   3    0.19    0.30
   6 -14  -3   -0.12    0.36
   5 -14  -3   -0.16    0.34
  -5 -14   3    0.28    0.27
  -5  14   3    0.36    0.37
  -4 -14   3    0.47    0.28
   4 -14  -3    1.12    0.41
  -4  14   3    0.29    0.33
  -4  14   3    0.12    0.35
  -3 -14   3    4.77    0.49
   3 -14  -3    4.57    0.62
  -3  14   3    4.82    0.55
  -3  14   3    4.88    0.63
  -2 -14   3    4.92    0.47
   2 -14  -3    4.11    0.60
   2 -14  -3    4.45    0.61
  -2  14   3    5.15    0.64
  -2  14   3    4.53    0.51
   1 -14  -3    5.09    0.65
  -1 -14   3    5.79    0.45
  -1  14   3    6.12    0.70
  -1  14   3    6.52    0.57
   0 -14   3    4.09    0.39
   0 -14  -3    3.53    0.58
   0  14   3    3.62    0.57
   0  14   3    4.00    0.44
  -1 -14  -3    5.84    0.71
   1 -14   3    7.90    0.46
   1  14   3    6.56    0.74
  -2 -14  -3    0.64    0.38
   2 -14   3    0.91    0.23
   2  14   3    0.76    0.40
   3 -14   3    0.27    0.19
  -3 -14  -3   -0.43    0.31
   3  14   3   -0.22    0.34
  -4 -14  -3    0.63    0.42
   4 -14   3    1.50    0.29
   4  14   3    1.64    0.50
  -5 -14  -3    8.91    0.97
   5 -14   3    7.84    0.55
   5  14   3    8.75    0.96
  -6 -14  -3    1.77    0.62
   6 -14   3    1.77    0.37
   6  14   3    1.76    0.56
   6 -15  -3    0.23    0.38
  -6 -15   3   -0.36    0.28
  -5 -15   3    1.09    0.37
   5 -15  -3    1.37    0.47
   4 -15  -3    1.39    0.44
  -4 -15   3    2.09    0.39
  -4  15   3    1.51    0.40
   3 -15  -3    4.53    0.67
   3 -15  -3    3.67    0.62
  -3 -15   3    4.13    0.47
  -3  15   3    4.04    0.61
  -3  15   3    4.31    0.56
   2 -15  -3    1.35    0.43
  -2 -15   3    1.49    0.32
  -2  15   3    1.56    0.45
  -2  15   3    1.10    0.34
   1 -15  -3   11.08    0.86
  -1 -15   3   12.34    0.63
  -1  15   3   12.04    0.70
  -1  15   3   11.32    0.86
   0 -15   3   10.21    0.55
   0 -15  -3    9.26    0.88
   0  15   3   10.78    0.85
  -1 -15  -3   -0.10    0.34
   1 -15   3   -0.15    0.17
   1  15   3   -0.01    0.32
  -2 -15  -3    4.24    0.66
   2 -15   3    4.52    0.41
   2  15   3    4.08    0.65
  -3 -15  -3    0.67    0.40
   3 -15   3    1.22    0.27
   3  15   3    0.46    0.44
   4 -15   3    1.94    0.32
  -4 -15  -3    2.05    0.57
   4 -15   3    1.85    0.32
   4  15   3    2.61    0.61
   5 -15   3    5.38    0.51
  -5 -15  -3    7.30    0.90
   5  15   3    4.77    0.74
   5 -16  -3    0.72    0.43
  -5 -16   3    2.81    0.47
  -5  16   3    1.92    0.51
  -4 -16   3    0.24    0.28
   4 -16  -3    0.51    0.40
  -4  16   3    0.28    0.33
   3 -16  -3   11.15    0.89
   3 -16  -3   11.81    0.92
  -3 -16   3   10.63    0.70
  -3  16   3    9.98    0.75
  -2 -16   3    0.74    0.29
   2 -16  -3    0.58    0.40
  -1 -16   3    2.11    0.35
   1 -16  -3    3.30    0.60
  -1  16   3    2.38    0.54
   0 -16  -3    0.53    0.41
   0 -16   3    0.07    0.22
   0  16   3   -0.16    0.33
  -1 -16  -3    0.14    0.38
   1 -16   3    0.02    0.21
   1  16   3    0.12    0.37
   2 -16   3    0.81    0.26
  -2 -16  -3    1.66    0.54
   2  16   3    0.92    0.43
  -3 -16  -3    0.80    0.46
   3 -16   3    0.68    0.25
   3  16   3    0.86    0.47
  -4 -16  -3    0.57    0.45
   4 -16   3    0.27    0.23
   4  16   3    0.72    0.46
   4 -17  -3    3.46    0.63
  -4 -17   3    3.97    0.56
   4 -17  -3    4.41    0.71
   3 -17  -3    0.47    0.40
  -3 -17   3    1.05    0.34
  -2 -17   3    0.97    0.31
   2 -17  -3    1.02    0.46
   1 -17  -3    1.72    0.49
  -1 -17   3    1.16    0.30
   0 -17   3    8.75    0.57
   0 -17  -3    8.31    0.89
  -1 -17  -3    1.18    0.46
   1 -17   3    0.33    0.25
  -2 -17  -3    0.46    0.43
   2 -17   3    0.45    0.24
   3 -17   3    1.26    0.31
  -3 -17  -3    0.98    0.52
   2 -18  -3    0.17    0.40
  -2 -18   3    0.15    0.27
   1 -18  -3    2.37    0.59
  -1 -18   3    2.13    0.38
   0 -18   3    5.11    0.49
   0 -18  -3    3.57    0.68
 -11   0   4    0.35    0.41
  11   0  -4   -0.28    0.32
  10   0  -4    2.05    0.53
 -10   0   4    2.25    0.55
  -9   0   4   -0.17    0.31
   9   0  -4   -0.30    0.26
   8   0  -4   60.78    1.92
  -8   0   4   63.18    1.96
  -7   0   4    0.00    0.26
   7   0  -4   -0.32    0.22
   6   0  -4   34.70    1.19
  -6   0   4   35.44    1.21
   5   0  -4   -0.19    0.18
  -5   0   4    0.01    0.18
   4   0  -4    2.10    0.28
  -4   0   4    2.28    0.32
  -3   0   4   -0.02    0.17
   3   0  -4   -0.27    0.14
  -3   0   4   -0.07    0.16
  -2   0   4   15.84    0.61
  -2   0   4   16.34    0.58
   2   0  -4   16.17    0.56
   1   0  -4    0.37    0.15
  -1   0   4    0.11    0.14
  -1   0   4   -0.12    0.16
   0   0   4  159.70    3.17
   0   0   4  159.93    3.23
   0   0  -4  157.84    3.16
   0   0  -4  159.13    3.16
  -1   0  -4   -0.09    0.12
   1   0   4    0.15    0.18
   1   0   4    0.00    0.13
   2   0   4   24.86    0.77
  -2   0  -4   23.95    0.76
   2   0   4   22.82    0.82
  -3   0  -4    0.00    0.16
   3   0   4    0.07    0.17
   3   0   4   -0.21    0.19
   4   0   4    4.52    0.48
  -4   0  -4    5.01    0.46
   4   0   4    5.07    0.45
   5   0   4    0.14    0.24
  -5   0  -4    0.31    0.23
   5   0   4    0.15    0.22
   6   0   4    7.49    0.62
  -6   0  -4    7.60    0.61
   6   0   4    7.63    0.68
   7   0   4   -0.28    0.26
  -7   0  -4   -0.06    0.27
  -8   0  -4    0.49    0.35
   8   0   4   -0.01    0.31
  -9   0  -4    0.11    0.33
   9   0   4   -0.21    0.30
  11  -1  -4    0.91    0.46
 -11  -1   4    1.20    0.51
  11   1  -4    0.19    0.40
 -11   1   4    0.78    0.49
 -10  -1   4    0.87    0.45
  10  -1  -4    1.40    0.45
  10   1  -4    0.53    0.40
 -10   1   4    0.52    0.39
   9  -1  -4    0.53    0.34
  -9  -1   4   -0.09    0.31
   9   1  -4    0.10    0.31
  -9   1   4   -0.03    0.27
   8  -1  -4   -0.05    0.29
  -8  -1   4   -0.07    0.29
  -8   1   4    0.01    0.28
   8   1  -4    0.42    0.33
   7  -1  -4   32.65    1.23
  -7  -1   4   30.16    1.19
   7   1  -4   30.99    1.20
  -7   1   4   30.97    1.21
  -6  -1   4   21.95    0.92
   6  -1  -4   20.25    0.91
   6   1  -4   22.61    0.92
  -6   1   4   22.59    0.94
   5  -1  -4   -0.12    0.18
  -5  -1   4   -0.01    0.19
  -5   1   4    0.23    0.22
   5   1  -4   -0.21    0.16
  -4  -1   4    0.07    0.17
   4  -1  -4    0.05    0.18
  -4   1   4    0.00    0.18
   4   1  -4   -0.03    0.16
  -3  -1   4    8.71    0.45
  -3  -1   4    8.55    0.45
   3  -1  -4    9.34    0.48
  -3   1   4    8.66    0.49
   3   1  -4    8.41    0.43
  -3   1   4    8.76    0.48
   2  -1  -4    0.90    0.20
  -2  -1   4    1.29    0.22
  -2  -1   4    1.03    0.18
  -2   1   4    0.93    0.21
   2   1  -4    1.52    0.20
  -2   1   4    0.79    0.21
  -1  -1   4   20.77    0.60
   1  -1  -4   20.54    0.67
  -1  -1   4   21.55    0.69
  -1   1   4   20.54    0.67
  -1   1   4   22.81    0.74
   1   1  -4   21.40    0.60
   0  -1   4   10.88    0.49
   0  -1  -4   10.56    0.45
   0  -1  -4   10.54    0.45
   0  -1   4   10.51    0.39
   0   1   4   10.82    0.51
   0   1  -4   10.42    0.38
   0   1   4   10.88    0.46
   1  -1   4    6.14    0.32
  -1  -1  -4    5.99    0.38
   1  -1   4    6.84    0.43
  -1   1  -4    6.17    0.32
   1   1   4    6.49    0.43
   1   1   4    6.56    0.38
  -2  -1  -4    0.15    0.17
   2  -1   4    0.40    0.22
   2  -1   4    0.31    0.16
   2   1   4    0.52    0.20
   2   1   4   -0.02    0.20
  -2   1  -4    0.10    0.15
  -3  -1  -4    1.39    0.26
   3  -1   4    1.81    0.26
   3  -1   4    1.39    0.29
   3   1   4    1.36    0.28
  -3   1  -4    1.39    0.24
   3   1   4    1.36    0.26
   4  -1   4   -0.32    0.20
  -4  -1  -4   -0.35    0.17
   4  -1   4   -0.10    0.18
  -4   1  -4    0.05    0.17
   4   1   4   -0.10    0.17
   4   1   4    0.49    0.24
  -5  -1  -4    8.22    0.60
   5  -1   4    7.47    0.55
   5  -1   4    9.41    0.66
   5   1   4    9.20    0.61
   5   1   4    9.68    0.65
  -5   1  -4    9.73    0.60
   6  -1   4    9.23    0.66
  -6  -1  -4    8.92    0.65
   6   1   4    8.35    0.69
   6   1   4    9.03    0.66
  -6   1  -4    9.30    0.65
   7  -1   4    4.79    0.59
  -7  -1  -4    5.13    0.60
   7   1   4    5.06    0.60
  -7   1  -4    4.86    0.60
  -8  -1  -4    1.63    0.43
   8  -1   4    1.20    0.40
  -8   1  -4    0.94    0.38
   8   1   4    0.53    0.37
  -9  -1  -4    0.46    0.39
   9  -1   4    0.74    0.40
   9   1   4    0.75    0.40
 -11  -2   4    0.09    0.41
  11  -2  -4   -0.40    0.33
 -11   2   4    0.04    0.39
  11   2  -4    0.08    0.40
 -10  -2   4    4.56    0.67
  10  -2  -4    5.93    0.77
 -10   2   4    5.32    0.74
  10   2  -4    5.54    0.72
  -9  -2   4    0.29    0.37
   9  -2  -4    0.35    0.33
   9   2  -4    0.18    0.33
  -9   2   4    0.79    0.35
   8  -2  -4   12.95    0.84
  -8  -2   4   12.08    0.81
   8   2  -4   10.98    0.79
  -8   2   4   13.01    0.85
  -7  -2   4    3.74    0.48
   7  -2  -4    4.05    0.49
   7   2  -4    4.18    0.49
  -7   2   4    4.53    0.51
  -6  -2   4    1.29    0.30
   6  -2  -4    1.73    0.36
   6   2  -4    1.21    0.31
  -6   2   4    1.69    0.37
   5  -2  -4   -0.17    0.19
  -5  -2   4    0.20    0.20
   5   2  -4    0.17    0.20
  -5   2   4    0.05    0.21
  -4  -2   4    0.22    0.18
   4  -2  -4   -0.06    0.16
  -4   2   4    0.17    0.19
   4   2  -4    0.11    0.16
  -3  -2   4   11.72    0.49
  -3  -2   4   11.24    0.49
   3  -2  -4   11.79    0.56
  -3   2   4   11.10    0.56
  -3   2   4   10.92    0.55
   3   2  -4   11.38    0.49
   2  -2  -4  159.93    3.33
  -2  -2   4  165.90    3.23
  -2  -2   4  164.75    3.20
  -2   2   4  165.15    3.33
  -2   2   4  155.83    3.32
   2   2  -4  158.46    3.19
  -1  -2   4  125.39    2.44
   1  -2  -4  125.71    2.62
  -1  -2   4  121.67    2.54
  -1  -2   4  125.06    2.44
  -1   2   4  124.39    2.63
  -1   2   4  126.23    2.63
   1   2  -4  118.89    2.42
   0  -2   4    7.59    0.41
   0  -2   4    7.41    0.29
   0  -2  -4    7.83    0.44
   0  -2  -4    8.16    0.44
   0  -2   4    7.96    0.29
   0   2  -4    7.49    0.29
   0   2   4    7.68    0.43
   0   2   4    8.23    0.47
   1  -2   4   -0.04    0.10
   1  -2   4    0.08    0.11
   1  -2   4    0.00    0.11
   1  -2   4   -0.04    0.16
  -1  -2  -4    0.05    0.16
  -1   2  -4   -0.18    0.09
   1   2   4   -0.01    0.19
   1   2   4    0.06    0.17
   2  -2   4    8.54    0.39
  -2  -2  -4    8.58    0.49
   2  -2   4    8.93    0.51
   2   2   4    8.66    0.51
   2   2   4    7.48    0.48
  -2   2  -4    8.05    0.38
   3  -2   4   10.05    0.48
   3  -2   4    9.81    0.58
  -3  -2  -4   10.85    0.57
   3   2   4   10.38    0.58
  -3   2  -4    9.79    0.47
   3   2   4   11.46    0.60
   4  -2   4    0.28    0.18
   4  -2   4    0.19    0.22
  -4  -2  -4    0.11    0.21
   4   2   4    0.26    0.22
  -4   2  -4   -0.13    0.16
   4   2   4    0.27    0.24
   5  -2   4   -0.04    0.26
   5  -2   4   -0.25    0.19
  -5  -2  -4    0.11    0.24
   5   2   4   -0.27    0.22
   5   2   4    0.07    0.23
  -5   2  -4    0.22    0.21
  -6  -2  -4   20.82    0.98
   6  -2   4   21.71    0.95
   6   2   4   19.53    0.98
   6   2   4   21.35    1.01
  -6   2  -4   19.82    0.89
   7  -2   4   -0.17    0.25
  -7  -2  -4    0.28    0.32
   7   2   4   -0.38    0.26
  -7   2  -4    0.35    0.28
   8  -2   4    1.13    0.38
  -8  -2  -4    1.46    0.44
   8   2   4    0.88    0.42
   9  -2   4    1.05    0.42
  -9  -2  -4    2.16    0.53
   9   2   4    1.01    0.43
  11  -3  -4    0.73    0.45
 -11  -3   4   -0.06    0.38
 -11   3   4    0.36    0.45
  11   3  -4    0.40    0.45
 -10  -3   4    5.08    0.71
  10  -3  -4    4.65    0.71
  10   3  -4    4.32    0.67
 -10   3   4    5.40    0.74
  -9  -3   4    2.03    0.48
   9  -3  -4    1.29    0.43
  -9   3   4    1.47    0.43
   9   3  -4    1.05    0.42
  -8  -3   4   26.07    1.17
   8  -3  -4   27.27    1.20
  -8   3   4   24.35    1.18
   8   3  -4   24.35    1.14
   7  -3  -4    0.04    0.26
  -7  -3   4    0.10    0.26
  -7   3   4    0.07    0.29
   7   3  -4    0.07    0.26
  -6  -3   4    7.54    0.56
   6  -3  -4    6.99    0.58
  -6   3   4    7.66    0.59
   6   3  -4    7.30    0.55
   5  -3  -4    4.31    0.48
  -5  -3   4    4.95    0.45
   5   3  -4    4.12    0.41
  -5   3   4    4.31    0.49
   4  -3  -4    1.34    0.28
  -4  -3   4    1.34    0.25
  -4  -3   4    1.36    0.23
  -4   3   4    1.59    0.30
   4   3  -4    1.34    0.24
  -3  -3   4   15.44    0.58
  -3  -3   4   16.05    0.57
   3  -3  -4   16.91    0.69
  -3   3   4   16.20    0.69
   3   3  -4   16.89    0.58
  -3   3   4   17.02    0.70
   2  -3  -4   11.53    0.55
  -2  -3   4   11.18    0.46
  -2  -3   4   11.29    0.41
   2   3  -4   11.30    0.40
  -2   3   4   10.35    0.53
   1  -3  -4   70.71    1.72
  -1  -3   4   74.66    1.46
  -1  -3   4   72.52    1.61
  -1  -3   4   73.48    1.46
  -1   3   4   73.97    1.73
  -1   3   4   71.47    1.73
   0  -3   4   62.70    1.24
   0  -3   4   63.62    1.24
   0  -3  -4   62.54    1.54
   0  -3  -4   62.23    1.55
   0  -3   4   61.33    1.46
   0   3   4   62.87    1.55
   0   3   4   66.18    1.57
   1  -3   4   13.40    0.39
  -1  -3  -4   12.32    0.58
   1  -3   4   13.16    0.39
   1  -3   4   12.50    0.38
   1  -3   4   12.67    0.56
   1   3   4   13.10    0.59
   1   3   4   13.07    0.60
  -2  -3  -4   15.03    0.65
   2  -3   4   14.29    0.64
   2  -3   4   14.12    0.48
   2   3   4   13.92    0.63
  -2   3  -4   13.56    0.47
   2   3   4   14.48    0.65
   3  -3   4    3.57    0.42
   3  -3   4    3.52    0.31
  -3  -3  -4    3.43    0.40
  -3   3  -4    3.66    0.31
   3   3   4    3.39    0.42
   3   3   4    3.99    0.41
  -4  -3  -4    0.39    0.25
   4  -3   4    0.79    0.22
   4  -3   4    0.94    0.28
   4   3   4    0.68    0.26
  -4   3  -4    0.42    0.19
   4   3   4    0.56    0.25
  -5  -3  -4    0.71    0.31
   5  -3   4    0.60    0.24
   5   3   4    0.47    0.30
  -5   3  -4    0.73    0.24
   5   3   4    0.43    0.27
  -6  -3  -4    5.72    0.61
   6  -3   4    6.34    0.59
   6   3   4    6.17    0.63
  -6   3  -4    6.98    0.60
   6   3   4    5.99    0.61
   7  -3   4    6.56    0.63
  -7  -3  -4    5.65    0.64
   7   3   4    5.89    0.66
  -7   3  -4    6.95    0.66
   8  -3   4    0.93    0.36
  -8  -3  -4    1.15    0.43
   8   3   4    0.64    0.38
   9  -3   4    0.57    0.36
  -9  -3  -4    0.51    0.44
   9   3   4    0.18    0.40
 -11  -4   4    0.21    0.42
  11  -4  -4   -0.39    0.33
  11   4  -4    0.30    0.42
 -11   4   4    0.07    0.41
 -10  -4   4   -0.31    0.33
  10  -4  -4   -0.30    0.29
 -10   4   4   -0.49    0.31
  10   4  -4   -0.10    0.31
   9  -4  -4   -0.09    0.28
  -9  -4   4    0.14    0.34
  -9   4   4    0.12    0.35
   9   4  -4   -0.60    0.25
   8  -4  -4    1.10    0.41
  -8  -4   4    0.71    0.35
   8   4  -4    0.78    0.35
  -8   4   4    1.14    0.39
  -7  -4   4    1.24    0.34
   7  -4  -4    1.42    0.34
   7   4  -4    1.96    0.38
  -7   4   4    1.38    0.36
   6  -4  -4   28.21    1.13
  -6  -4   4   29.74    1.07
  -6   4   4   28.58    1.13
   6   4  -4   27.67    1.04
  -5  -4   4    0.16    0.19
   5  -4  -4   -0.26    0.16
   5   4  -4    0.05    0.18
  -5   4   4    0.38    0.21
   4  -4  -4   14.12    0.68
  -4  -4   4   14.10    0.53
  -4  -4   4   15.09    0.61
  -4   4   4   13.10    0.66
   4   4  -4   14.81    0.60
  -3  -4   4    0.21    0.14
   3  -4  -4    0.25    0.20
  -3  -4   4    0.40    0.14
  -3   4   4    0.23    0.21
   3   4  -4    0.03    0.13
  -3   4   4    0.20    0.21
   2  -4  -4   92.80    2.15
  -2  -4   4   92.23    1.88
  -2  -4   4   92.95    1.92
  -2  -4   4   89.71    1.88
  -2   4   4   94.49    2.15
   2   4  -4   88.70    1.87
  -2   4   4   90.81    2.11
  -1  -4   4   24.18    0.53
   1  -4  -4   22.15    0.81
  -1  -4   4   23.90    0.70
  -1  -4   4   24.37    0.53
  -1   4   4   23.18    0.82
  -1   4   4   23.78    0.83
   0  -4  -4   36.25    1.07
   0  -4  -4   35.84    1.07
   0  -4   4   35.05    0.95
   0   4   4   35.61    1.04
   0   4   4   34.00    1.06
   1  -4   4    1.86    0.27
   1  -4   4    1.77    0.13
   1  -4   4    1.57    0.13
  -1  -4  -4    2.03    0.32
   1   4   4    1.04    0.24
   1   4   4    2.19    0.33
  -2  -4  -4   22.06    0.85
   2  -4   4   23.75    0.63
   2  -4   4   22.19    0.82
   2  -4   4   22.65    0.62
   2   4   4   23.72    0.88
  -2   4  -4   22.70    0.62
   2   4   4   22.76    0.83
  -3  -4  -4   18.14    0.80
   3  -4   4   17.71    0.77
   3  -4   4   18.17    0.62
   3   4   4   18.73    0.78
  -3   4  -4   17.77    0.61
   3   4   4   18.92    0.82
   4  -4   4    9.20    0.63
   4  -4   4    7.95    0.47
  -4  -4  -4    7.87    0.59
  -4   4  -4    9.46    0.49
   4   4   4    7.55    0.58
   4   4   4   10.07    0.65
  -5  -4  -4   11.69    0.75
   5  -4   4   12.75    0.64
   5   4   4   14.07    0.81
  -5   4  -4   11.20    0.62
   5   4   4   12.64    0.74
  -6  -4  -4    6.12    0.63
   6  -4   4    7.31    0.56
   6   4   4    6.84    0.66
  -6   4  -4    7.30    0.56
   6   4   4    6.85    0.67
  -7  -4  -4    1.88    0.46
   7  -4   4    1.22    0.34
   7   4   4    1.28    0.43
  -8  -4  -4    0.21    0.39
   8  -4   4    0.11    0.28
   8   4   4    0.02    0.32
  -9  -4  -4    0.31    0.45
   9  -4   4    0.17    0.31
   9   4   4    0.18    0.38
  11  -5  -4    0.34    0.44
 -11  -5   4   -0.17    0.40
  11   5  -4    0.33    0.44
 -11   5   4   -0.01    0.39
 -10  -5   4    2.72    0.57
  10  -5  -4    0.43    0.38
  10   5  -4    1.72    0.51
 -10   5   4    1.00    0.44
  -9  -5   4    7.50    0.80
   9  -5  -4    7.45    0.80
   9   5  -4    8.09    0.82
  -9   5   4    7.51    0.77
  -8  -5   4    3.67    0.55
   8  -5  -4    3.87    0.59
   8   5  -4    3.46    0.52
  -8   5   4    5.45    0.68
  -7  -5   4    0.43    0.30
   7  -5  -4    0.56    0.32
  -7   5   4    0.47    0.33
   7   5  -4    0.42    0.29
   6  -5  -4   43.65    1.47
  -6  -5   4   44.83    1.40
   6   5  -4   43.08    1.38
  -6   5   4   45.83    1.50
   5  -5  -4   53.40    1.58
  -5  -5   4   47.79    1.42
  -5   5   4   53.21    1.57
   5   5  -4   51.10    1.43
  -4  -5   4   10.11    0.51
   4  -5  -4    9.99    0.62
  -4  -5   4   10.13    0.42
  -4   5   4   10.77    0.63
   4   5  -4    9.68    0.50
   3  -5  -4   19.27    0.79
  -3  -5   4   18.32    0.57
  -3  -5   4   18.84    0.62
  -3   5   4   17.53    0.76
  -3   5   4   18.23    0.78
   3   5  -4   18.46    0.61
  -2  -5   4    8.32    0.33
   2  -5  -4    8.58    0.53
  -2  -5   4    7.93    0.36
  -2  -5   4    8.80    0.34
  -2   5   4    7.30    0.50
  -2   5   4    7.81    0.50
   2   5  -4    7.75    0.32
  -1  -5   4   57.02    1.31
   1  -5  -4   58.20    1.54
  -1   5   4   59.81    1.55
  -1   5   4   57.32    1.48
   0  -5  -4    8.80    0.54
   0  -5  -4    8.60    0.53
   0  -5   4    9.04    0.43
   0   5   4    8.87    0.54
   0   5   4    8.79    0.51
   1  -5   4    0.42    0.19
  -1  -5  -4    0.18    0.22
   1   5   4    0.54    0.25
   1   5   4    0.37    0.20
  -2  -5  -4    0.96    0.28
   2  -5   4    1.00    0.23
   2  -5   4    1.26    0.15
   2  -5   4    1.02    0.14
   2   5   4    1.32    0.26
   2   5   4    0.60    0.26
  -3  -5  -4   11.10    0.65
   3  -5   4   10.46    0.44
   3  -5   4   10.67    0.62
  -3   5  -4   10.31    0.44
   3   5   4   10.01    0.59
   3   5   4   10.11    0.64
  -4  -5  -4   25.13    1.05
   4  -5   4   25.98    0.84
   4   5   4   27.15    1.09
  -4   5  -4   26.18    0.84
   4   5   4   26.87    1.00
   5  -5   4   21.69    0.83
  -5  -5  -4   20.09    0.99
   5   5   4   21.08    0.95
  -5   5  -4   19.88    0.81
   5   5   4   20.44    0.99
  -6  -5  -4   20.27    1.06
   6  -5   4   21.94    0.92
   6   5   4   23.64    1.11
   6   5   4   20.25    0.99
  -7  -5  -4    2.83    0.54
   7  -5   4    1.85    0.39
   7   5   4    2.64    0.48
   7   5   4    1.28    0.45
  -8  -5  -4    3.33    0.62
   8  -5   4    3.17    0.52
   8   5   4    4.45    0.68
   9  -5   4    0.94    0.40
  -9  -5  -4    2.03    0.57
   9   5   4    1.58    0.51
 -11  -6   4    0.71    0.48
  11  -6  -4    0.98    0.47
  11   6  -4    0.66    0.45
 -11   6   4    1.03    0.55
  10  -6  -4    0.41    0.42
 -10  -6   4    0.56    0.40
  10   6  -4    0.25    0.38
 -10   6   4   -0.21    0.38
   9  -6  -4    6.80    0.78
  -9  -6   4    7.22    0.78
  -9   6   4    7.02    0.80
   9   6  -4    9.18    0.78
   8  -6  -4    1.73    0.44
  -8  -6   4    1.57    0.41
  -8   6   4    1.34    0.42
   8   6  -4    2.02    0.46
  -7  -6   4    2.41    0.45
   7  -6  -4    1.41    0.37
   7   6  -4    0.55    0.28
  -7   6   4    1.16    0.39
   6  -6  -4    0.02    0.28
  -6  -6   4    0.15    0.23
  -6   6   4    0.02    0.26
   6   6  -4    0.45    0.27
  -5  -6   4    3.50    0.30
  -5  -6   4    4.54    0.44
   5  -6  -4    4.22    0.53
   5   6  -4    3.29    0.39
  -5   6   4    3.40    0.46
   4  -6  -4    3.17    0.43
  -4  -6   4    2.81    0.24
  -4  -6   4    2.67    0.32
  -4   6   4    3.00    0.41
   4   6  -4    2.61    0.32
   3  -6  -4    0.69    0.26
  -3  -6   4    1.17    0.20
  -3  -6   4    0.95    0.15
  -3   6   4    1.06    0.29
  -3   6   4    0.90    0.25
   3   6  -4    1.02    0.19
  -2  -6   4   13.61    0.44
   2  -6  -4   11.80    0.64
  -2  -6   4   14.18    0.44
  -2  -6   4   13.42    0.44
  -2   6   4   13.82    0.66
  -2   6   4   12.69    0.65
   1  -6  -4    6.61    0.51
  -1  -6   4    7.66    0.35
  -1   6   4    6.91    0.47
  -1   6   4    6.86    0.52
   0  -6  -4   34.19    1.10
   0  -6  -4   32.36    1.09
   0  -6   4   33.38    0.91
   0   6   4   32.63    1.03
   0   6   4   34.21    1.11
   1  -6   4   11.65    0.53
  -1  -6  -4    9.76    0.61
   1   6   4    8.51    0.58
   1   6   4   10.66    0.56
   2  -6   4   32.88    0.75
   2  -6   4   31.24    1.02
  -2  -6  -4   32.51    1.14
   2  -6   4   32.54    0.75
   2   6   4   30.65    1.12
   2   6   4   31.14    1.02
   3  -6   4    0.42    0.14
  -3  -6  -4    0.22    0.22
   3  -6   4    0.43    0.15
   3   6   4    0.04    0.23
  -3   6  -4    0.26    0.14
   3   6   4    0.39    0.22
  -4  -6  -4   22.85    1.04
   4  -6   4   24.77    0.80
   4   6   4   23.54    0.95
   4   6   4   25.16    1.08
   5  -6   4    3.43    0.39
  -5  -6  -4    2.55    0.48
   5   6   4    3.15    0.52
   5   6   4    4.24    0.51
  -6  -6  -4   -0.42    0.25
   6  -6   4   -0.14    0.21
   6   6   4   -0.31    0.27
   6   6   4   -0.25    0.24
  -7  -6  -4    0.39    0.38
   7  -6   4    0.02    0.23
   7   6   4    0.29    0.30
   7   6   4    0.36    0.36
  -8  -6  -4    0.22    0.36
   8  -6   4    0.24    0.28
   8   6   4   -0.43    0.27
  -9  -6  -4    0.21    0.42
   9  -6   4    0.21    0.33
   9   6   4   -0.45    0.34
 -10  -7   4    2.07    0.52
  10  -7  -4    1.50    0.50
  10   7  -4    2.71    0.56
 -10   7   4    1.84    0.57
  -9  -7   4    8.89    0.87
   9  -7  -4    9.23    0.92
  -9   7   4    9.81    0.92
   9   7  -4    8.46    0.83
  -8  -7   4    0.03    0.30
   8  -7  -4    0.21    0.30
   8   7  -4    0.26    0.29
  -8   7   4   -0.05    0.31
  -7  -7   4    0.36    0.31
   7  -7  -4    0.09    0.29
  -7   7   4    0.93    0.34
   7   7  -4    0.76    0.32
  -6  -7   4    4.29    0.51
   6  -7  -4    2.77    0.46
   6   7  -4    3.52    0.44
  -6   7   4    3.01    0.47
  -5  -7   4    0.23    0.12
  -5  -7   4    0.04    0.22
   5  -7  -4    0.48    0.28
   5   7  -4    0.46    0.23
  -5   7   4    0.61    0.28
  -4  -7   4    2.82    0.35
  -4  -7   4    2.62    0.21
   4  -7  -4    2.03    0.38
  -4   7   4    1.73    0.34
   4   7  -4    2.66    0.31
   3  -7  -4   18.27    0.84
  -3  -7   4   16.21    0.60
  -3  -7   4   16.84    0.47
   3   7  -4   18.33    0.61
  -3   7   4   17.73    0.80
  -3   7   4   17.66    0.80
   2  -7  -4    9.21    0.61
  -2  -7   4    9.28    0.34
  -2  -7   4    9.43    0.36
  -2  -7   4    9.43    0.37
  -2   7   4    8.43    0.58
  -2   7   4    8.79    0.55
  -1  -7   4   52.48    1.20
   1  -7  -4   51.01    1.52
  -1   7   4   54.89    1.55
  -1   7   4   53.12    1.43
   0  -7   4   19.57    0.64
   0  -7  -4   18.50    0.83
   0   7   4   19.14    0.76
   0   7   4   19.71    0.85
   1  -7   4   30.44    0.93
  -1  -7  -4   29.79    1.10
   1   7   4   27.99    1.09
   1   7   4   31.40    1.00
   2  -7   4    5.92    0.25
   2  -7   4    5.95    0.25
  -2  -7  -4    6.52    0.59
   2   7   4    5.85    0.47
   2   7   4    6.13    0.58
  -3  -7  -4    3.56    0.46
   3  -7   4    4.09    0.28
   3  -7   4    4.55    0.30
   3   7   4    4.74    0.45
   3   7   4    3.62    0.47
   4  -7   4    6.85    0.43
  -4  -7  -4    8.16    0.74
   4   7   4    6.84    0.55
   4   7   4    8.24    0.69
  -5  -7  -4    0.47    0.35
   5  -7   4    0.23    0.20
   5   7   4    0.02    0.25
   5   7   4   -0.34    0.28
   6  -7   4    9.44    0.61
  -6  -7  -4   10.57    0.84
   6   7   4   10.11    0.69
   6   7   4    8.27    0.80
  -7  -7  -4    0.64    0.41
   7  -7   4    0.59    0.29
   7   7   4    0.26    0.39
   7   7   4    0.39    0.31
   8  -7   4    1.09    0.37
  -8  -7  -4    1.76    0.53
   8   7   4    1.84    0.50
  -9  -7  -4    0.90    0.53
   9  -7   4    0.78    0.38
   9   7   4    1.03    0.49
  10  -8  -4    2.83    0.59
 -10  -8   4    4.02    0.65
 -10   8   4    5.86    0.81
  10   8  -4    4.97    0.71
  -9  -8   4    2.86    0.56
   9  -8  -4    2.06    0.51
   9   8  -4    3.90    0.63
  -9   8   4    2.84    0.55
  -8  -8   4   -0.45    0.27
   8  -8  -4    0.00    0.32
  -8   8   4   -0.28    0.30
   8   8  -4   -0.33    0.28
   7  -8  -4    2.21    0.47
  -7  -8   4    2.30    0.45
  -7   8   4    1.97    0.48
   7   8  -4    3.61    0.49
  -6  -8   4    5.45    0.55
  -6  -8   4    5.14    0.33
   6  -8  -4    6.34    0.66
   6   8  -4    6.68    0.61
  -6   8   4    5.68    0.63
   5  -8  -4   13.85    0.81
  -5  -8   4   12.61    0.68
  -5  -8   4   13.35    0.43
   5   8  -4   13.36    0.68
  -5   8   4   12.63    0.78
  -4  -8   4    8.42    0.52
   4  -8  -4   11.22    0.71
  -4  -8   4   10.14    0.30
   4   8  -4    9.03    0.51
  -4   8   4   10.57    0.69
  -3  -8   4   19.56    0.68
   3  -8  -4   20.74    0.94
   3   8  -4   20.44    0.68
  -3   8   4   20.00    0.87
  -3   8   4   19.57    0.90
  -2  -8   4    5.67    0.30
  -2  -8   4    4.86    0.28
  -2  -8   4    5.28    0.24
   2  -8  -4    5.74    0.57
  -2   8   4    4.82    0.48
  -2   8   4    5.22    0.52
  -1  -8   4    4.96    0.21
  -1  -8   4    5.31    0.29
   1  -8  -4    5.57    0.55
  -1   8   4    4.87    0.46
  -1   8   4    6.19    0.57
   0  -8   4    0.22    0.14
   0  -8  -4    0.10    0.24
   0   8   4   -0.05    0.19
   0   8   4    0.17    0.25
  -1  -8  -4    6.80    0.63
   1   8   4    5.99    0.46
   1   8   4    6.26    0.60
   2  -8   4   26.26    0.62
   2  -8   4   25.62    0.61
  -2  -8  -4   25.39    1.09
   2   8   4   27.17    0.95
   2   8   4   26.30    1.09
   3  -8   4    0.28    0.14
  -3  -8  -4   -0.01    0.28
   3   8   4   -0.07    0.20
   3   8   4    0.07    0.27
  -4  -8  -4   10.82    0.80
   4  -8   4   11.13    0.51
   4   8   4   11.48    0.68
   4   8   4   10.58    0.80
   5  -8   4    0.95    0.24
  -5  -8  -4    0.72    0.40
   5   8   4    0.14    0.33
   5   8   4    1.13    0.32
  -6  -8  -4    3.34    0.59
   6  -8   4    2.11    0.36
   6   8   4    2.51    0.52
   6   8   4    2.87    0.46
  -7  -8  -4    8.82    0.88
   7  -8   4    9.31    0.67
   7   8   4    8.16    0.84
   7   8   4   10.36    0.76
  -8  -8  -4    4.84    0.76
   8  -8   4    3.49    0.52
   8   8   4    5.14    0.79
 -10  -9   4    0.04    0.40
  10  -9  -4   -0.06    0.38
 -10   9   4   -0.33    0.36
  -9  -9   4   -0.12    0.30
   9  -9  -4   -0.24    0.35
  -9   9   4   -0.03    0.35
   9   9  -4    0.29    0.37
  -8  -9   4    0.55    0.34
   8  -9  -4    1.07    0.42
   8   9  -4    0.65    0.38
  -8   9   4    0.47    0.36
   7  -9  -4    1.77    0.44
  -7  -9   4    1.83    0.43
  -7   9   4    2.44    0.51
   7   9  -4    2.49    0.45
  -6  -9   4    1.99    0.39
   6  -9  -4    1.43    0.39
  -6   9   4    2.20    0.44
   6   9  -4    3.47    0.46
   5  -9  -4    0.86    0.35
  -5  -9   4    0.66    0.28
   5   9  -4    0.25    0.24
  -5   9   4    0.54    0.29
  -4  -9   4    0.10    0.20
   4  -9  -4    0.15    0.28
  -4   9   4    0.36    0.29
   4   9  -4    0.09    0.20
  -3  -9   4    2.46    0.28
   3  -9  -4    3.13    0.47
  -3   9   4    2.29    0.39
   3   9  -4    2.97    0.31
  -3   9   4    2.51    0.40
   2  -9  -4   12.54    0.75
  -2  -9   4   12.15    0.45
  -2  -9   4   11.75    0.46
  -2   9   4   11.69    0.66
  -2   9   4   11.30    0.71
  -1  -9   4    5.64    0.25
  -1  -9   4    6.69    0.26
   1  -9  -4    6.21    0.58
   1  -9  -4    5.70    0.57
  -1   9   4    6.75    0.62
  -1   9   4    6.56    0.50
   0  -9  -4    0.12    0.27
   0   9   4    0.43    0.22
   0   9   4    0.37    0.27
  -1  -9  -4    2.12    0.42
   1   9   4    2.96    0.47
   1   9   4    2.46    0.36
   2  -9   4    5.59    0.24
   2  -9   4    5.80    0.24
  -2  -9  -4    5.58    0.64
   2   9   4    5.42    0.48
   2   9   4    6.44    0.66
  -3  -9  -4    6.61    0.69
   3  -9   4    7.38    0.35
   3   9   4    5.71    0.62
   3   9   4    7.19    0.53
  -4  -9  -4    1.03    0.41
   4  -9   4    1.39    0.24
   4   9   4    1.69    0.34
   4   9   4    0.67    0.40
  -5  -9  -4    0.46    0.37
   5  -9   4    0.42    0.19
   5   9   4    0.60    0.38
   5   9   4    0.02    0.24
   6  -9   4    4.42    0.46
  -6  -9  -4    3.73    0.61
   6   9   4    5.09    0.56
   6   9   4    4.19    0.64
  -7  -9  -4   -0.24    0.37
   7  -9   4   -0.18    0.23
   7   9   4   -0.03    0.35
   8  -9   4   14.62    0.86
  -8  -9  -4   13.50    1.20
   8   9   4   13.60    1.09
  -9 -10   4   14.43    1.05
   9 -10  -4   14.52    1.06
  -9  10   4   16.77    1.13
   8 -10  -4   -0.01    0.32
  -8 -10   4    0.37    0.33
  -8  10   4    0.41    0.38
   7 -10  -4    4.47    0.61
  -7 -10   4    5.39    0.61
  -7  10   4    4.67    0.65
   6 -10  -4    1.26    0.40
  -6 -10   4    1.08    0.33
  -6  10   4    0.94    0.36
  -5 -10   4   -0.39    0.19
   5 -10  -4    0.14    0.32
  -5  10   4   -0.19    0.26
   4 -10  -4    1.75    0.41
  -4 -10   4    1.62    0.30
  -4  10   4    1.40    0.38
   3 -10  -4    4.80    0.59
  -3 -10   4    4.41    0.39
  -3  10   4    4.64    0.56
  -3  10   4    4.95    0.53
  -2 -10   4    6.16    0.35
   2 -10  -4    5.34    0.57
  -2  10   4    5.41    0.58
  -2  10   4    6.42    0.58
  -1 -10   4    2.66    0.21
  -1 -10   4    2.69    0.21
   1 -10  -4    2.53    0.44
   1 -10  -4    2.36    0.43
  -1  10   4    2.30    0.37
  -1  10   4    2.28    0.43
   0 -10  -4    3.35    0.50
   0  10   4    2.30    0.42
   0  10   4    3.13    0.39
  -1 -10  -4   12.68    0.82
   1  10   4   11.65    0.79
   1  10   4   12.32    0.65
   2 -10   4   36.28    0.82
  -2 -10  -4   36.48    1.40
   2 -10   4   34.95    0.81
   2  10   4   35.00    1.37
   2  10   4   35.30    1.15
   3 -10   4    3.53    0.27
  -3 -10  -4    3.20    0.52
   3  10   4    3.65    0.42
   3  10   4    3.29    0.52
   4 -10   4    1.59    0.24
  -4 -10  -4    0.82    0.40
   4  10   4    2.15    0.36
   4  10   4    1.78    0.46
  -5 -10  -4    0.58    0.40
   5 -10   4   -0.05    0.18
   5  10   4    0.17    0.36
   5  10   4    0.46    0.28
   6 -10   4    2.12    0.36
  -6 -10  -4    2.82    0.62
   6  10   4    2.53    0.45
   6  10   4    2.76    0.62
  -7 -10  -4    5.68    0.82
   7 -10   4    5.83    0.56
   7  10   4    6.61    0.84
   8 -10   4    0.31    0.29
  -8 -10  -4    1.67    0.57
   8  10   4    0.14    0.40
   9 -11  -4    3.77    0.68
  -9 -11   4    2.58    0.57
  -9  11   4    2.18    0.55
   8 -11  -4    1.77    0.49
  -8 -11   4    2.34    0.51
  -8  11   4    3.13    0.57
  -7 -11   4    8.76    0.75
   7 -11  -4    8.42    0.82
  -7  11   4   10.35    0.82
   6 -11  -4    4.82    0.63
  -6 -11   4    4.99    0.56
  -6  11   4    4.16    0.59
   5 -11  -4    2.75    0.51
  -5 -11   4    3.78    0.47
  -5  11   4    2.52    0.48
  -4 -11   4    6.16    0.49
   4 -11  -4    5.09    0.62
  -4  11   4    6.95    0.71
  -4  11   4    7.81    0.71
   3 -11  -4   11.27    0.79
  -3 -11   4    9.98    0.52
  -3  11   4    9.27    0.66
  -3  11   4   10.13    0.75
   2 -11  -4    3.66    0.53
  -2 -11   4    4.00    0.32
  -2  11   4    5.22    0.54
  -2  11   4    2.96    0.48
  -1 -11   4    1.34    0.18
   1 -11  -4    1.00    0.35
   1 -11  -4    1.35    0.37
  -1  11   4    1.70    0.40
  -1  11   4    1.62    0.33
   0 -11  -4    3.98    0.57
   0 -11   4    3.61    0.20
   0 -11   4    4.00    0.21
   0  11   4    3.94    0.45
   0  11   4    3.48    0.51
  -1 -11  -4    0.12    0.31
   1  11   4    0.26    0.32
   1  11   4    0.04    0.22
  -2 -11  -4   15.65    0.96
   2 -11   4   15.04    0.45
   2  11   4   15.34    0.73
   2  11   4   15.11    0.93
   3 -11   4    0.08    0.13
  -3 -11  -4    0.44    0.36
   3  11   4    0.04    0.20
   3  11   4   -0.24    0.31
   4 -11   4    0.28    0.18
  -4 -11  -4    0.41    0.40
   4  11   4    0.40    0.25
   4  11   4    0.25    0.38
  -5 -11  -4    1.57    0.50
   5 -11   4    1.65    0.29
   5  11   4    1.52    0.36
   5  11   4    0.75    0.43
  -6 -11  -4   18.83    1.21
   6 -11   4   18.30    0.80
   6  11   4   18.38    0.92
   6  11   4   18.43    1.18
   7 -11   4   -0.13    0.24
  -7 -11  -4   -0.48    0.38
   7  11   4   -0.15    0.39
  -8 -12   4    0.02    0.32
   8 -12  -4    1.37    0.47
  -8  12   4    0.13    0.36
  -7 -12   4    7.19    0.74
   7 -12  -4    6.05    0.74
  -7  12   4    6.87    0.78
  -6 -12   4    7.85    0.71
   6 -12  -4    6.95    0.78
  -6  12   4    7.71    0.77
   5 -12  -4    1.55    0.46
  -5 -12   4    1.19    0.33
  -5  12   4    1.28    0.40
  -4 -12   4   -0.17    0.19
   4 -12  -4    0.33    0.32
  -4  12   4   -0.02    0.31
  -4  12   4   -0.32    0.27
  -3 -12   4    8.76    0.51
   3 -12  -4    8.85    0.75
  -3  12   4    8.36    0.67
  -3  12   4    7.14    0.72
   2 -12  -4    0.84    0.37
   2 -12  -4    0.79    0.37
  -2 -12   4    1.19    0.22
  -2  12   4    1.12    0.37
  -2  12   4    1.11    0.35
   1 -12  -4    6.21    0.67
  -1 -12   4    6.07    0.34
  -1  12   4    6.10    0.67
  -1  12   4    6.37    0.57
   0 -12  -4    7.54    0.76
   0 -12   4    6.58    0.30
   0  12   4    5.76    0.66
   0  12   4    7.13    0.55
  -1 -12  -4    0.40    0.33
   1  12   4    0.16    0.35
   1  12   4    0.96    0.27
  -2 -12  -4   11.91    0.87
   2 -12   4   10.39    0.38
   2  12   4    9.84    0.61
   2  12   4   10.70    0.84
   3 -12   4    0.16    0.14
  -3 -12  -4   -0.37    0.31
   3 -12   4    0.11    0.13
   3  12   4   -0.02    0.33
   3  12   4    0.18    0.22
  -4 -12  -4    0.68    0.39
   4 -12   4   -0.14    0.15
   4  12   4   -0.14    0.35
   4  12   4    0.04    0.24
   5 -12   4    3.50    0.39
  -5 -12  -4    3.27    0.63
   5  12   4    3.87    0.66
   6 -12   4    0.29    0.24
  -6 -12  -4    0.50    0.48
   6  12   4    0.46    0.43
   7 -12   4    1.47    0.34
  -7 -12  -4    1.44    0.57
   7  12   4    1.89    0.59
  -8 -13   4    7.53    0.82
   8 -13  -4    7.04    0.86
  -8  13   4    6.66    0.83
   7 -13  -4   -0.12    0.37
  -7 -13   4    0.44    0.35
  -7  13   4    0.41    0.40
   6 -13  -4    4.69    0.68
  -6 -13   4    6.20    0.64
  -6  13   4    5.98    0.74
   5 -13  -4    0.54    0.38
  -5 -13   4    0.26    0.27
  -5  13   4    0.43    0.37
  -5  13   4    0.35    0.37
   4 -13  -4    4.15    0.61
  -4 -13   4    4.41    0.47
  -4  13   4    4.56    0.58
  -4  13   4    4.98    0.65
   3 -13  -4    0.08    0.29
  -3 -13   4   -0.10    0.17
  -3  13   4   -0.04    0.27
  -3  13   4   -0.08    0.31
   2 -13  -4   11.21    0.85
  -2 -13   4   11.50    0.53
   2 -13  -4   12.64    0.88
  -2  13   4    9.34    0.68
  -2  13   4    9.48    0.80
   1 -13  -4    0.92    0.40
  -1 -13   4    0.34    0.16
  -1  13   4    0.53    0.29
  -1  13   4    0.26    0.34
   0 -13  -4    0.16    0.36
   0 -13   4    0.39    0.15
   0  13   4    0.36    0.27
   0  13   4    0.76    0.39
  -1 -13  -4    0.23    0.33
   1  13   4    0.52    0.26
   1  13   4    0.08    0.33
   2 -13   4    5.32    0.29
  -2 -13  -4    5.51    0.73
   2  13   4    6.32    0.74
   2  13   4    5.93    0.53
  -3 -13  -4    1.02    0.44
   3 -13   4    0.88    0.18
   3  13   4    0.33    0.37
   3  13   4    1.38    0.32
  -4 -13  -4    3.07    0.64
   4 -13   4    1.63    0.24
   4  13   4    2.71    0.60
   5 -13   4    0.81    0.24
  -5 -13  -4    1.59    0.55
   5  13   4    0.81    0.46
   6 -13   4    0.72    0.28
  -6 -13  -4    2.17    0.59
   6  13   4    1.21    0.53
  -7 -14   4    7.18    0.76
   7 -14  -4    4.83    0.75
   6 -14  -4    4.87    0.72
  -6 -14   4    4.87    0.59
  -6  14   4    5.98    0.77
  -5 -14   4    0.36    0.28
   5 -14  -4    0.19    0.37
  -5  14   4    0.00    0.33
  -5  14   4   -0.04    0.36
   4 -14  -4    0.66    0.40
  -4 -14   4    0.62    0.28
  -4  14   4    0.17    0.30
  -4  14   4    0.29    0.38
  -3 -14   4    0.07    0.20
   3 -14  -4    0.37    0.35
  -3  14   4    0.12    0.34
  -3  14   4    0.40    0.31
   2 -14  -4    7.74    0.79
   2 -14  -4   10.03    0.85
  -2 -14   4    9.35    0.51
  -2  14   4    9.88    0.82
  -2  14   4   10.41    0.71
  -1 -14   4    0.33    0.17
   1 -14  -4    0.46    0.38
  -1  14   4    0.24    0.33
  -1  14   4    0.69    0.29
   0 -14   4    1.02    0.19
   0 -14  -4    1.08    0.40
   0  14   4    1.19    0.42
   0  14   4    0.99    0.30
  -1 -14  -4    0.25    0.34
   1 -14   4    0.04    0.13
   1  14   4    0.32    0.35
   1  14   4    0.22    0.24
  -2 -14  -4    7.00    0.83
   2 -14   4    8.03    0.36
   2  14   4    8.34    0.87
   3 -14   4    0.10    0.14
  -3 -14  -4   -0.22    0.37
   3  14   4   -0.31    0.33
   4 -14   4   -0.03    0.16
  -4 -14  -4   -0.11    0.40
   4  14   4   -0.51    0.37
  -5 -14  -4    2.59    0.64
   5 -14   4    1.27    0.27
   5  14   4    1.26    0.54
   6 -15  -4    9.07    0.94
  -6 -15   4    8.86    0.75
  -6  15   4    7.87    0.85
   5 -15  -4   -0.25    0.34
  -5 -15   4   -0.20    0.24
  -5  15   4    0.17    0.35
  -5  15   4    0.47    0.40
  -4 -15   4    0.52    0.28
   4 -15  -4    0.15    0.36
  -4  15   4   -0.09    0.33
  -4  15   4    0.84    0.40
   3 -15  -4    0.62    0.41
   3 -15  -4   -0.15    0.34
  -3 -15   4    0.00    0.20
  -3  15   4    0.44    0.38
  -3  15   4   -0.02    0.28
   2 -15  -4    0.46    0.39
  -2 -15   4    0.20    0.20
  -2  15   4    0.20    0.29
  -2  15   4    0.57    0.39
  -1 -15   4    3.21    0.32
   1 -15  -4    3.11    0.59
  -1  15   4    2.58    0.56
  -1  15   4    4.47    0.53
   0 -15   4    0.40    0.17
   0 -15  -4    0.46    0.41
   0  15   4    0.11    0.38
  -1 -15  -4    7.41    0.85
   1  15   4    8.76    0.93
  -2 -15  -4    0.54    0.41
   2  15   4   -0.11    0.38
  -3 -15  -4    1.21    0.50
   3  15   4    0.38    0.45
  -4 -15  -4    7.76    0.99
   4  15   4    5.99    0.87
   5 -16  -4    2.05    0.54
  -5 -16   4    2.52    0.46
  -5  16   4    0.61    0.38
  -4 -16   4    0.27    0.29
   4 -16  -4    0.93    0.45
   4 -16  -4    0.17    0.40
  -4  16   4    0.28    0.34
   3 -16  -4    0.40    0.39
   3 -16  -4    0.03    0.36
  -3 -16   4   -0.15    0.19
  -3  16   4   -0.39    0.27
  -3  16   4   -0.25    0.37
  -2 -16   4    0.23    0.22
   2 -16  -4    0.12    0.40
  -2  16   4    0.44    0.33
  -2  16   4    0.96    0.43
  -1 -16   4    3.96    0.37
   1 -16  -4    2.06    0.57
  -1  16   4    3.06    0.60
   0 -16  -4    3.70    0.65
   0  16   4    3.02    0.61
  -1 -16  -4    3.56    0.66
   1  16   4    3.65    0.66
  -2 -16  -4    0.86    0.50
   2  16   4    0.83    0.45
  -3 -16  -4    4.82    0.77
   3  16   4    5.15    0.78
   4 -17  -4    0.02    0.41
   4 -17  -4    0.87    0.49
  -4 -17   4    0.16    0.29
  -4  17   4    0.14    0.32
  -3 -17   4    4.27    0.47
   3 -17  -4    4.31    0.73
   2 -17  -4    0.83    0.47
  -2 -17   4    1.16    0.27
   1 -17  -4    0.45    0.42
  -1 -17   4   -0.01    0.20
   0 -17  -4   30.82    1.56
   0  17   4   29.12    1.48
  -1 -17  -4   10.75    1.06
   1  17   4   12.82    1.16
  -2 -17  -4    0.17    0.40
   2  17   4   -0.40    0.42
  11   0  -5    0.59    0.45
 -11   0   5    1.85    0.56
  10   0  -5   -0.52    0.29
 -10   0   5    0.62    0.41
   9   0  -5    4.19    0.63
  -9   0   5    4.66    0.65
  -8   0   5   -0.12    0.26
   8   0  -5    0.07    0.28
  -7   0   5    0.15    0.27
   7   0  -5    0.58    0.29
  -6   0   5   -0.15    0.20
   6   0  -5   -0.15    0.20
   5   0  -5    7.83    0.52
  -5   0   5    6.69    0.51
   4   0  -5    0.21    0.18
  -4   0   5    0.20    0.20
  -4   0   5   -0.28    0.16
  -3   0   5   48.26    1.28
  -3   0   5   47.27    1.30
   3   0  -5   48.15    1.27
  -2   0   5   -0.15    0.13
  -2   0   5    0.11    0.18
   2   0  -5    0.00    0.15
  -1   0   5   40.42    1.06
  -1   0   5   39.44    1.14
   1   0  -5   41.17    1.05
   0   0  -5    0.00    0.14
   0   0   5    0.10    0.19
   0   0   5   -0.26    0.13
  -1   0  -5   25.08    0.77
   1   0   5   24.27    0.88
   1   0   5   24.72    0.77
   2   0   5   -0.04    0.16
  -2   0  -5   -0.05    0.16
   2   0   5    0.04    0.19
   3   0   5   15.43    0.76
   3   0   5   15.90    0.68
  -3   0  -5   15.15    0.65
   4   0   5    0.23    0.21
  -4   0  -5   -0.06    0.20
   4   0   5    0.14    0.24
   5   0   5   45.29    1.52
   5   0   5   47.80    1.48
  -5   0  -5   47.56    1.45
  -6   0  -5    0.04    0.26
   6   0   5   -0.10    0.28
   6   0   5   -0.12    0.25
   7   0   5    1.02    0.38
  -7   0  -5    0.52    0.32
   8   0   5   -0.12    0.30
   9   0   5    0.42    0.38
 -11  -1   5    0.27    0.45
  11  -1  -5    1.31    0.49
 -11   1   5    0.53    0.43
  11   1  -5    0.42    0.44
  10  -1  -5   -0.25    0.31
 -10  -1   5    0.21    0.35
 -10   1   5    0.32    0.38
  10   1  -5   -0.37    0.30
   9  -1  -5    7.43    0.76
  -9  -1   5    4.21    0.60
   9   1  -5    5.31    0.65
  -9   1   5    5.55    0.69
   8  -1  -5   43.31    1.56
  -8  -1   5   41.05    1.52
   8   1  -5   44.84    1.56
  -8   1   5   42.66    1.56
   7  -1  -5    4.20    0.51
  -7  -1   5    3.92    0.48
   7   1  -5    4.16    0.51
  -7   1   5    4.08    0.50
  -6  -1   5    2.10    0.36
   6  -1  -5    1.79    0.34
  -6   1   5    1.61    0.35
   6   1  -5    1.85    0.37
  -5  -1   5   10.24    0.59
   5  -1  -5   10.74    0.62
  -5   1   5    9.94    0.61
   5   1  -5   11.52    0.60
  -4  -1   5   78.19    1.87
  -4  -1   5   75.31    1.84
   4  -1  -5   74.66    1.89
   4   1  -5   77.57    1.86
  -4   1   5   78.72    1.93
  -4   1   5   76.96    1.90
   3  -1  -5   38.20    1.10
  -3  -1   5   38.26    1.09
  -3  -1   5   37.33    1.05
  -3   1   5   37.04    1.10
  -3   1   5   35.30    1.09
   3   1  -5   38.33    1.04
  -2  -1   5    2.95    0.27
   2  -1  -5    2.87    0.30
  -2  -1   5    3.03    0.35
  -2   1   5    2.92    0.32
   2   1  -5    3.06    0.28
  -2   1   5    2.43    0.31
  -1  -1   5    8.68    0.40
  -1  -1   5    9.37    0.49
   1  -1  -5    8.77    0.46
  -1   1   5    8.77    0.46
  -1   1   5    8.20    0.51
   1   1  -5    9.08    0.40
   0  -1   5    0.11    0.13
   0  -1  -5   -0.07    0.15
   0  -1   5   -0.01    0.18
   0   1  -5    0.23    0.13
   0   1   5   -0.14    0.15
   0   1   5    0.02    0.19
   1  -1   5    0.77    0.17
  -1  -1  -5    1.34    0.24
   1  -1   5    1.05    0.24
   1   1   5    0.83    0.22
   1   1   5    0.56    0.24
  -1   1  -5    1.02    0.19
   2  -1   5    4.59    0.44
   2  -1   5    4.67    0.35
  -2  -1  -5    4.24    0.38
   2   1   5    4.36    0.39
   2   1   5    3.82    0.41
  -2   1  -5    4.51    0.34
  -3  -1  -5    5.22    0.43
   3  -1   5    6.26    0.42
   3  -1   5    4.96    0.52
   3   1   5    6.59    0.53
  -3   1  -5    6.05    0.41
   3   1   5    5.66    0.45
   4  -1   5    1.19    0.28
   4  -1   5    1.29    0.36
  -4  -1  -5    1.08    0.28
  -4   1  -5    1.16    0.27
   4   1   5    1.13    0.29
   4   1   5    1.22    0.31
   5  -1   5    1.78    0.33
  -5  -1  -5    1.09    0.33
   5  -1   5    1.10    0.34
  -5   1  -5    1.43    0.31
   5   1   5    2.12    0.43
   5   1   5    1.71    0.36
  -6  -1  -5    0.87    0.32
   6  -1   5    0.42    0.34
   6  -1   5    0.85    0.32
   6   1   5    0.48    0.30
   6   1   5    0.21    0.30
  -6   1  -5    0.97    0.33
  -7  -1  -5    0.29    0.35
   7  -1   5    1.95    0.44
   7   1   5    2.57    0.49
  -7   1  -5    2.57    0.48
   8  -1   5    0.33    0.33
  -8  -1  -5    0.11    0.34
   8   1   5    0.50    0.38
   9  -1   5    5.85    0.74
   9   1   5    5.56    0.75
 -11  -2   5    0.90    0.50
  11  -2  -5    0.89    0.49
 -11   2   5    1.34    0.53
  11   2  -5    0.57    0.44
 -10  -2   5    2.85    0.58
  10  -2  -5    1.44    0.48
 -10   2   5    1.37    0.46
  10   2  -5    2.65    0.56
  -9  -2   5    3.30    0.54
   9  -2  -5    2.82    0.55
  -9   2   5    2.66    0.56
   9   2  -5    3.02    0.54
  -8  -2   5    0.10    0.30
   8  -2  -5    0.62    0.33
   8   2  -5   -0.08    0.29
  -8   2   5   -0.12    0.32
   7  -2  -5    3.46    0.50
  -7  -2   5    2.94    0.46
  -7   2   5    3.00    0.48
   7   2  -5    3.32    0.47
   6  -2  -5    0.78    0.29
  -6  -2   5    0.27    0.24
   6   2  -5    0.15    0.25
  -6   2   5    0.22    0.26
   5  -2  -5   20.40    0.85
  -5  -2   5   19.78    0.76
  -5  -2   5   19.21    0.79
   5   2  -5   18.74    0.79
  -5   2   5   19.99    0.86
   4  -2  -5   11.74    0.62
  -4  -2   5   11.84    0.56
  -4  -2   5   11.57    0.57
  -4   2   5   12.14    0.64
   4   2  -5   11.91    0.55
  -4   2   5   11.19    0.61
  -3  -2   5    7.13    0.42
  -3  -2   5    7.74    0.45
   3  -2  -5    7.50    0.48
  -3   2   5    8.28    0.52
   3   2  -5    7.42    0.41
  -3   2   5    7.99    0.50
   2  -2  -5    1.33    0.25
  -2  -2   5    1.10    0.18
  -2  -2   5    1.31    0.24
   2   2  -5    1.24    0.19
  -2   2   5    1.12    0.24
  -2   2   5    0.80    0.23
  -1  -2   5    4.70    0.28
   1  -2  -5    4.37    0.38
  -1  -2   5    4.51    0.37
  -1   2   5    4.52    0.40
   1   2  -5    4.52    0.27
  -1   2   5    5.29    0.45
   0  -2  -5   55.37    1.41
   0  -2   5   55.81    1.23
   0  -2   5   55.77    1.42
   0  -2  -5   53.43    1.40
   0  -2   5   55.69    1.22
   0   2   5   52.93    1.44
   0   2   5   54.89    1.42
   0   2  -5   56.73    1.22
   1  -2   5   33.23    1.03
  -1  -2  -5   32.13    0.99
   1  -2   5   31.59    0.84
  -1   2  -5   33.01    0.84
   1   2   5   32.20    1.00
   1   2   5   32.34    1.06
  -2  -2  -5    3.59    0.38
   2  -2   5    4.27    0.32
   2  -2   5    3.89    0.41
   2   2   5    3.52    0.40
   2   2   5    4.96    0.45
  -2   2  -5    4.31    0.31
   3  -2   5   16.24    0.78
   3  -2   5   15.98    0.64
  -3  -2  -5   15.33    0.73
  -3   2  -5   16.45    0.62
   3   2   5   14.96    0.72
   3   2   5   16.16    0.78
  -4  -2  -5   10.03    0.63
   4  -2   5    9.86    0.55
   4  -2   5   10.62    0.70
   4   2   5    9.95    0.68
   4   2   5   10.54    0.65
  -4   2  -5    9.15    0.53
   5  -2   5    2.95    0.41
  -5  -2  -5    3.74    0.50
   5  -2   5    3.52    0.50
   5   2   5    3.55    0.51
  -5   2  -5    3.25    0.41
   5   2   5    3.79    0.47
  -6  -2  -5    6.21    0.63
   6  -2   5    6.11    0.69
   6  -2   5    6.14    0.59
   6   2   5    5.79    0.62
   6   2   5    5.02    0.58
  -6   2  -5    5.27    0.55
   7  -2   5   10.23    0.74
  -7  -2  -5   10.47    0.82
   7   2   5   11.23    0.83
   7   2   5   10.34    0.90
   8  -2   5    1.27    0.41
  -8  -2  -5    0.69    0.39
   8   2   5    1.59    0.47
  -9  -2  -5    0.12    0.38
   9  -2   5   -0.16    0.30
   9   2   5   -0.06    0.37
 -11  -3   5    1.20    0.52
  11  -3  -5    1.76    0.54
  11   3  -5    1.53    0.54
 -11   3   5    0.81    0.48
 -10  -3   5   -0.32    0.34
  10  -3  -5    0.25    0.38
 -10   3   5    0.18    0.40
  10   3  -5    0.30    0.37
  -9  -3   5   13.98    0.95
   9  -3  -5   12.61    0.92
   9   3  -5   12.90    0.94
  -9   3   5   14.61    0.97
  -8  -3   5   24.51    1.15
   8  -3  -5   26.11    1.19
   8   3  -5   23.96    1.13
  -8   3   5   24.72    1.17
   7  -3  -5    8.05    0.67
  -7  -3   5    6.69    0.63
   7   3  -5    8.53    0.65
  -7   3   5    8.39    0.69
   6  -3  -5    0.51    0.27
  -6  -3   5    0.33    0.25
   6   3  -5    0.50    0.26
  -6   3   5    0.06    0.25
  -5  -3   5   40.68    1.15
  -5  -3   5   39.39    1.21
   5  -3  -5   37.50    1.27
  -5   3   5   39.54    1.31
   5   3  -5   40.49    1.20
   4  -3  -5   27.81    1.00
  -4  -3   5   26.71    0.85
  -4  -3   5   26.92    0.88
   4   3  -5   27.27    0.87
  -4   3   5   26.72    0.99
  -4   3   5   26.35    0.97
  -3  -3   5    0.04    0.15
   3  -3  -5    0.13    0.18
  -3  -3   5    0.12    0.13
   3   3  -5    0.18    0.14
  -3   3   5    0.41    0.22
  -3   3   5    0.61    0.24
  -2  -3   5    1.13    0.22
  -2  -3   5    0.97    0.17
   2  -3  -5    1.41    0.27
   2   3  -5    0.94    0.16
  -2   3   5    2.14    0.31
  -2   3   5    0.82    0.25
  -1  -3   5    0.39    0.12
  -1  -3   5    0.30    0.11
   1  -3  -5    0.37    0.21
  -1  -3   5    0.55    0.18
  -1   3   5    0.41    0.21
  -1   3   5    0.16    0.19
   0  -3  -5   10.25    0.54
   0  -3   5    9.95    0.33
   0  -3   5    9.92    0.33
   0  -3  -5   10.18    0.54
   0  -3   5    9.05    0.49
   0   3   5   10.05    0.54
   0   3   5   10.05    0.57
   1  -3   5    0.28    0.11
   1  -3   5    0.08    0.18
  -1  -3  -5    0.27    0.20
   1  -3   5    0.10    0.11
   1   3   5    0.03    0.18
   1   3   5   -0.02    0.19
   2  -3   5    3.63    0.40
  -2  -3  -5    3.99    0.43
   2  -3   5    4.28    0.29
   2   3   5    3.55    0.40
  -2   3  -5    3.67    0.28
   2   3   5    4.52    0.45
   3  -3   5   52.17    1.30
  -3  -3  -5   50.82    1.49
   3  -3   5   50.11    1.50
  -3   3  -5   51.13    1.28
   3   3   5   48.49    1.48
   3   3   5   48.57    1.48
   4  -3   5    1.89    0.37
  -4  -3  -5    1.72    0.36
   4  -3   5    1.43    0.27
   4   3   5    1.13    0.34
  -4   3  -5    1.48    0.27
   4   3   5    0.70    0.31
   5  -3   5    5.90    0.49
  -5  -3  -5    4.84    0.55
   5  -3   5    5.37    0.61
  -5   3  -5    4.83    0.47
   5   3   5    5.05    0.56
   5   3   5    4.66    0.55
   6  -3   5   14.21    0.77
  -6  -3  -5   13.98    0.88
   6   3   5   16.05    0.91
   6   3   5   14.89    0.89
   7  -3   5    1.16    0.36
  -7  -3  -5    1.07    0.40
   7   3   5    0.66    0.37
   7   3   5    0.91    0.42
  -8  -3  -5    0.62    0.40
   8  -3   5    0.23    0.31
   8   3   5    0.62    0.40
   9  -3   5    3.97    0.61
  -9  -3  -5    4.46    0.73
   9   3   5    3.38    0.64
 -11  -4   5    2.19    0.57
  11  -4  -5    1.61    0.55
  11   4  -5    2.78    0.62
 -11   4   5    2.28    0.60
  10  -4  -5    1.20    0.44
 -10  -4   5    0.05    0.36
 -10   4   5    0.00    0.36
  10   4  -5    0.29    0.40
   9  -4  -5    0.00    0.33
  -9  -4   5    0.73    0.37
  -9   4   5    0.08    0.35
   9   4  -5    0.55    0.39
   8  -4  -5   10.52    0.79
  -8  -4   5   10.57    0.78
  -8   4   5    9.13    0.75
   8   4  -5   11.60    0.82
  -7  -4   5    2.26    0.41
   7  -4  -5    2.76    0.47
   7   4  -5    2.24    0.42
  -7   4   5    2.76    0.50
   6  -4  -5    0.26    0.25
  -6  -4   5    0.56    0.27
   6   4  -5    0.53    0.26
  -6   4   5    0.46    0.29
  -5  -4   5    1.46    0.25
  -5  -4   5    0.77    0.25
   5  -4  -5    1.27    0.31
  -5   4   5    0.84    0.30
   5   4  -5    1.04    0.26
  -4  -4   5   11.33    0.51
  -4  -4   5   13.11    0.58
   4  -4  -5   12.30    0.67
  -4   4   5   12.71    0.69
  -4   4   5   11.68    0.66
   4   4  -5   11.89    0.54
  -3  -4   5    0.20    0.14
  -3  -4   5    0.34    0.16
   3  -4  -5    0.22    0.22
  -3   4   5    0.48    0.25
   3   4  -5    0.22    0.14
  -3   4   5    0.18    0.20
  -2  -4   5   42.27    0.98
   2  -4  -5   44.25    1.27
  -2  -4   5   41.79    1.09
  -2  -4   5   42.57    0.99
   2   4  -5   41.41    0.98
  -2   4   5   39.71    1.24
  -2   4   5   42.58    1.25
  -1  -4   5  226.64    4.13
  -1  -4   5  219.49    4.13
   1  -4  -5  217.29    4.54
  -1  -4   5  218.02    4.34
  -1   4   5  221.47    4.57
  -1   4   5  219.73    4.50
   0  -4  -5    0.42    0.22
   0  -4   5    0.80    0.22
   0  -4  -5    0.91    0.26
   0   4   5    0.83    0.26
   0   4   5    0.69    0.26
   1  -4   5    1.23    0.26
   1  -4   5    1.41    0.13
  -1  -4  -5    1.56    0.29
   1  -4   5    1.51    0.14
   1   4   5    0.69    0.25
   1   4   5    1.33    0.29
   2  -4   5    0.27    0.12
   2  -4   5    0.66    0.23
  -2  -4  -5    0.30    0.23
   2  -4   5    0.39    0.13
   2   4   5    0.04    0.22
   2   4   5    0.28    0.23
   3  -4   5    9.78    0.45
  -3  -4  -5    8.88    0.61
   3  -4   5   10.10    0.63
   3   4   5   10.72    0.65
  -3   4  -5    9.79    0.45
   3   4   5   10.45    0.65
   4  -4   5    0.55    0.21
  -4  -4  -5    0.56    0.31
   4  -4   5    0.71    0.31
  -4   4  -5    1.03    0.23
   4   4   5    0.60    0.31
   4   4   5    0.57    0.29
  -5  -4  -5    6.80    0.66
   5  -4   5    5.28    0.49
   5  -4   5    6.16    0.66
   5   4   5    6.11    0.64
   5   4   5    4.58    0.54
  -6  -4  -5    3.73    0.57
   6  -4   5    3.60    0.46
   6   4   5    3.54    0.55
   6   4   5    3.17    0.49
   7  -4   5    1.91    0.39
  -7  -4  -5    2.15    0.48
   7   4   5    2.67    0.51
   7   4   5    2.26    0.48
   8  -4   5    0.07    0.30
  -8  -4  -5    1.29    0.46
   8   4   5    0.53    0.38
   9  -4   5    1.20    0.43
  -9  -4  -5    2.53    0.62
   9   4   5    1.85    0.53
 -11  -5   5   -0.16    0.39
  11  -5  -5   -0.35    0.36
 -11   5   5   -0.38    0.41
  11   5  -5   -0.19    0.38
 -10  -5   5    0.46    0.38
  10  -5  -5    0.35    0.37
 -10   5   5    1.15    0.49
  10   5  -5    0.75    0.42
  -9  -5   5    5.54    0.71
   9  -5  -5    4.94    0.70
   9   5  -5    6.70    0.75
  -9   5   5    5.64    0.74
  -8  -5   5    2.76    0.49
   8  -5  -5    1.98    0.49
   8   5  -5    2.09    0.46
  -8   5   5    0.80    0.39
  -7  -5   5   12.95    0.79
   7  -5  -5   14.21    0.86
   7   5  -5   12.51    0.76
  -7   5   5   12.10    0.83
  -6  -5   5    0.60    0.21
   6  -5  -5    0.66    0.29
  -6  -5   5    0.14    0.22
  -6   5   5    0.64    0.28
   6   5  -5    0.38    0.24
  -5  -5   5   16.72    0.64
   5  -5  -5   16.07    0.84
  -5  -5   5   17.61    0.74
   5   5  -5   15.99    0.70
  -5   5   5   15.45    0.83
  -4  -5   5    0.07    0.14
  -4  -5   5   -0.06    0.16
   4  -5  -5    0.23    0.22
  -4   5   5    0.03    0.22
   4   5  -5    0.21    0.17
  -4   5   5   -0.03    0.21
  -3  -5   5    5.27    0.34
   3  -5  -5    5.06    0.51
  -3  -5   5    5.17    0.33
   3   5  -5    4.52    0.31
  -3   5   5    4.44    0.48
  -3   5   5    4.49    0.45
  -2  -5   5   22.61    0.59
  -2  -5   5   21.51    0.69
  -2  -5   5   23.28    0.60
   2  -5  -5   23.00    0.90
  -2   5   5   21.66    0.87
  -2   5   5   22.30    0.89
  -1  -5   5  128.72    2.68
   1  -5  -5  128.56    2.92
  -1   5   5  129.88    2.94
  -1   5   5  128.67    2.87
   0  -5   5   41.23    1.12
   0  -5  -5   39.59    1.24
   0   5   5   38.34    1.20
   0   5   5   39.22    1.24
   1  -5   5    1.04    0.25
  -1  -5  -5    1.49    0.29
   1   5   5    1.80    0.33
   1   5   5    1.12    0.28
   2  -5   5   25.03    0.63
  -2  -5  -5   23.68    0.97
   2  -5   5   23.40    0.91
   2  -5   5   25.51    0.64
   2   5   5   24.23    0.95
   2   5   5   23.84    0.97
   3  -5   5    0.07    0.12
   3  -5   5    0.02    0.22
  -3  -5  -5   -0.32    0.22
   3  -5   5    0.12    0.14
   3   5   5    0.26    0.23
   3   5   5    0.16    0.28
   4  -5   5    2.42    0.30
   4  -5   5    2.63    0.46
  -4  -5  -5    2.56    0.46
   4   5   5    1.86    0.39
   4   5   5    2.57    0.45
   5  -5   5   50.79    1.44
  -5  -5  -5   54.15    1.75
   5   5   5   55.19    1.77
   5   5   5   49.73    1.65
   6  -5   5    2.41    0.38
  -6  -5  -5    1.68    0.46
   6   5   5    2.08    0.47
   6   5   5    2.65    0.50
  -7  -5  -5    0.49    0.37
   7  -5   5    1.45    0.35
   7   5   5    0.93    0.40
   7   5   5    1.24    0.42
   8  -5   5    0.35    0.29
  -8  -5  -5    0.11    0.35
   8   5   5    0.10    0.34
  11  -6  -5    4.06    0.71
 -11  -6   5    4.36    0.72
  11   6  -5    4.66    0.75
 -11   6   5    3.06    0.70
  10  -6  -5    1.66    0.51
 -10  -6   5    2.16    0.54
 -10   6   5    2.90    0.64
  10   6  -5    2.35    0.54
  -9  -6   5    3.25    0.56
   9  -6  -5    3.02    0.58
   9   6  -5    3.53    0.58
  -9   6   5    3.63    0.63
  -8  -6   5    0.65    0.35
   8  -6  -5    0.36    0.31
   8   6  -5    0.26    0.29
  -8   6   5    0.32    0.33
   7  -6  -5   -0.10    0.25
  -7  -6   5    0.05    0.28
   7   6  -5   -0.16    0.24
  -7   6   5    0.34    0.31
   6  -6  -5    0.02    0.25
  -6  -6   5    0.47    0.27
  -6  -6   5    0.16    0.18
  -6   6   5    0.20    0.26
   6   6  -5    0.12    0.23
  -5  -6   5    0.65    0.24
   5  -6  -5    0.94    0.32
  -5  -6   5    0.56    0.18
   5   6  -5    1.30    0.27
  -5   6   5    0.77    0.31
  -4  -6   5    0.42    0.16
  -4  -6   5    0.56    0.20
   4  -6  -5    0.73    0.30
   4   6  -5    0.17    0.17
  -4   6   5    0.64    0.27
  -4   6   5    0.59    0.26
   3  -6  -5    1.62    0.35
  -3  -6   5    1.62    0.22
  -3  -6   5    1.49    0.21
  -3   6   5    1.83    0.36
   3   6  -5    2.19    0.24
  -3   6   5    2.03    0.36
  -2  -6   5   68.84    1.42
   2  -6  -5   66.93    1.84
  -2  -6   5   68.51    1.53
  -2  -6   5   67.57    1.41
  -2   6   5   68.93    1.80
  -2   6   5   66.28    1.84
  -1  -6   5   70.08    1.59
   1  -6  -5   66.90    1.83
  -1   6   5   69.13    1.80
  -1   6   5   70.19    1.86
   0  -6  -5    4.18    0.47
   0  -6   5    3.69    0.35
   0   6   5    3.69    0.42
   0   6   5    4.73    0.50
  -1  -6  -5    0.06    0.23
   1  -6   5   -0.11    0.17
   1   6   5   -0.07    0.19
   1   6   5    0.10    0.25
   2  -6   5    1.08    0.12
  -2  -6  -5    1.40    0.35
   2  -6   5    1.52    0.30
   2  -6   5    1.31    0.13
   2   6   5    1.11    0.28
   2   6   5    1.09    0.33
   3  -6   5   -0.10    0.21
  -3  -6  -5   -0.31    0.21
   3  -6   5    0.00    0.13
   3   6   5    0.10    0.26
   3   6   5    0.07    0.24
  -4  -6  -5   26.50    1.15
   4  -6   5   24.72    0.81
   4   6   5   24.45    1.05
   4   6   5   24.08    1.11
  -5  -6  -5    1.73    0.46
   5  -6   5    1.90    0.32
   5   6   5    1.92    0.43
   5   6   5    2.36    0.48
  -6  -6  -5    4.43    0.63
   6  -6   5    4.41    0.47
   6   6   5    3.92    0.60
   6   6   5    4.16    0.57
  -7  -6  -5    1.04    0.42
   7  -6   5    0.81    0.32
   7   6   5    0.79    0.39
   7   6   5    0.67    0.40
   8  -6   5    1.40    0.39
  -8  -6  -5    1.40    0.50
   8   6   5    2.10    0.56
 -10  -7   5    0.06    0.38
  10  -7  -5   -0.10    0.34
  10   7  -5    0.34    0.37
 -10   7   5    0.32    0.45
   9  -7  -5    2.82    0.56
  -9  -7   5    2.36    0.52
  -9   7   5    2.62    0.57
   9   7  -5    2.50    0.52
  -8  -7   5   -0.44    0.26
   8  -7  -5   -0.37    0.30
  -8   7   5    0.04    0.33
   8   7  -5    0.13    0.29
   7  -7  -5   33.84    1.42
  -7  -7   5   35.27    1.05
  -7  -7   5   35.57    1.31
   7   7  -5   38.02    1.32
  -7   7   5   33.56    1.41
  -6  -7   5    5.04    0.52
  -6  -7   5    5.69    0.39
   6  -7  -5    4.24    0.54
  -6   7   5    5.55    0.62
   6   7  -5    6.06    0.55
   5  -7  -5   35.20    1.29
  -5  -7   5   32.03    0.89
  -5  -7   5   31.56    1.07
  -5   7   5   34.02    1.28
   5   7  -5   31.79    1.05
   4  -7  -5   -0.43    0.22
  -4  -7   5   -0.08    0.12
  -4  -7   5    0.02    0.16
  -4   7   5    0.15    0.28
  -4   7   5   -0.32    0.21
   4   7  -5    0.14    0.16
   3  -7  -5    5.66    0.58
  -3  -7   5    5.17    0.33
  -3  -7   5    5.22    0.30
  -3  -7   5    5.99    0.33
  -3   7   5    4.92    0.51
   3   7  -5    4.92    0.32
  -3   7   5    5.46    0.56
  -2  -7   5   34.67    0.79
  -2  -7   5   34.67    0.78
   2  -7  -5   33.19    1.19
  -2  -7   5   34.24    0.89
  -2   7   5   33.37    1.15
  -2   7   5   32.76    1.19
   1  -7  -5    1.94    0.39
  -1  -7   5    3.28    0.31
  -1   7   5    3.11    0.43
  -1   7   5    2.87    0.39
   0  -7   5    0.10    0.16
   0  -7  -5    0.81    0.29
   0   7   5    0.62    0.28
   0   7   5    0.07    0.22
  -1  -7  -5    0.92    0.29
   1  -7   5    1.07    0.24
   1   7   5    1.32    0.33
   1   7   5    0.96    0.28
  -2  -7  -5    3.45    0.49
   2  -7   5    3.58    0.42
   2   7   5    3.32    0.47
   2   7   5    2.79    0.41
   3  -7   5    0.35    0.27
   3  -7   5    0.69    0.15
  -3  -7  -5    0.90    0.34
   3   7   5    0.45    0.32
   3   7   5    1.03    0.32
   4  -7   5   27.25    0.83
  -4  -7  -5   25.20    1.17
   4   7   5   25.48    1.07
   4   7   5   25.95    1.19
  -5  -7  -5    0.55    0.35
   5  -7   5    0.28    0.20
   5   7   5    0.38    0.34
   5   7   5   -0.18    0.27
  -6  -7  -5    9.50    0.91
   6  -7   5    7.92    0.57
   6   7   5    8.37    0.86
   6   7   5    7.76    0.72
   7  -7   5    6.95    0.59
  -7  -7  -5    6.70    0.79
   7   7   5    6.18    0.69
   7   7   5    5.90    0.76
   8  -7   5    0.80    0.34
  -8  -7  -5    1.66    0.59
   8   7   5    2.33    0.60
 -10  -8   5    1.27    0.50
  10  -8  -5    1.64    0.55
 -10   8   5    2.70    0.66
   9  -8  -5    0.45    0.39
  -9  -8   5    0.42    0.36
  -9   8   5    0.39    0.38
  -8  -8   5    0.33    0.32
   8  -8  -5    0.18    0.32
  -8   8   5    0.06    0.33
   8   8  -5    0.51    0.35
   7  -8  -5    4.08    0.63
  -7  -8   5    2.88    0.46
  -7   8   5    2.85    0.53
   7   8  -5    3.59    0.49
  -6  -8   5   44.84    1.40
   6  -8  -5   41.92    1.56
  -6  -8   5   42.41    1.10
  -6   8   5   41.32    1.54
   6   8  -5   41.30    1.36
   5  -8  -5   15.15    0.90
  -5  -8   5   17.40    0.55
  -5  -8   5   17.18    0.76
   5   8  -5   17.34    0.75
  -5   8   5   17.16    0.92
  -4  -8   5    0.14    0.11
   4  -8  -5    0.56    0.35
  -4  -8   5   -0.01    0.17
  -4   8   5    0.21    0.28
   4   8  -5   -0.14    0.16
  -4   8   5    0.16    0.29
   3  -8  -5   15.84    0.86
  -3  -8   5   15.98    0.50
  -3  -8   5   16.00    0.56
  -3  -8   5   16.51    0.57
  -3   8   5   14.82    0.80
  -3   8   5   14.90    0.82
  -2  -8   5    0.84    0.17
  -2  -8   5    0.62    0.12
   2  -8  -5    1.62    0.38
  -2  -8   5    1.25    0.14
  -2   8   5    1.15    0.34
  -2   8   5    0.83    0.29
   1  -8  -5   11.63    0.73
   1  -8  -5    9.47    0.69
  -1  -8   5   10.98    0.48
  -1   8   5   12.46    0.74
  -1   8   5   10.05    0.64
   0  -8   5    1.24    0.23
   0  -8  -5    0.74    0.32
   0   8   5    0.96    0.28
   0   8   5    1.00    0.32
   1  -8   5    2.83    0.35
  -1  -8  -5    3.19    0.48
   1   8   5    2.64    0.39
   1   8   5    2.48    0.45
  -2  -8  -5   -0.28    0.27
   2   8   5    0.33    0.28
   2   8   5    0.13    0.23
   3  -8   5   18.29    0.53
  -3  -8  -5   18.42    0.99
   3   8   5   18.96    0.98
   3   8   5   18.70    0.87
   4  -8   5    1.26    0.21
  -4  -8  -5    0.10    0.35
   4   8   5    1.09    0.41
   4   8   5    0.81    0.31
   5  -8   5    4.88    0.41
  -5  -8  -5    4.09    0.60
   5   8   5    3.55    0.58
   5   8   5    3.79    0.52
  -6  -8  -5    0.04    0.36
   6  -8   5    0.10    0.21
   6   8   5    0.31    0.36
   6   8   5    0.33    0.31
   7  -8   5    0.87    0.32
  -7  -8  -5    0.85    0.49
   7   8   5    0.54    0.37
   7   8   5    1.67    0.49
  -8  -8  -5    2.44    0.62
   8  -8   5    1.59    0.40
   8   8   5    2.24    0.57
  10  -9  -5    1.29    0.51
 -10  -9   5    1.64    0.55
 -10   9   5    2.68    0.64
   9  -9  -5    5.52    0.77
  -9  -9   5    6.56    0.76
  -9   9   5    4.85    0.76
   8  -9  -5    3.67    0.63
  -8  -9   5    2.16    0.46
  -8   9   5    3.62    0.61
   7  -9  -5   -0.18    0.29
  -7  -9   5    0.06    0.28
  -7   9   5   -0.07    0.29
  -6  -9   5    5.38    0.55
   6  -9  -5    6.26    0.72
  -6   9   5    5.53    0.66
  -5  -9   5    3.26    0.40
   5  -9  -5    3.51    0.57
  -5   9   5    3.08    0.53
   4  -9  -5   10.83    0.81
  -4  -9   5   11.68    0.58
  -4   9   5   13.56    0.83
  -4   9   5   13.77    0.81
  -3  -9   5    4.70    0.24
   3  -9  -5    4.19    0.56
  -3  -9   5    4.92    0.34
  -3   9   5    4.99    0.55
  -3   9   5    4.24    0.57
  -2  -9   5    9.86    0.34
  -2  -9   5    9.12    0.38
  -2  -9   5    9.15    0.33
   2  -9  -5   10.30    0.73
  -2   9   5    8.65    0.70
  -2   9   5    8.80    0.63
   1  -9  -5    0.15    0.28
  -1  -9   5   -0.05    0.14
   1  -9  -5   -0.08    0.26
  -1   9   5    0.06    0.25
  -1   9   5    0.32    0.27
   0  -9  -5    0.67    0.33
   0  -9   5    0.63    0.20
   0   9   5    0.44    0.32
   0   9   5    0.61    0.27
  -1  -9  -5    3.79    0.53
   1   9   5    3.96    0.54
   1   9   5    4.42    0.47
  -2  -9  -5    7.79    0.75
   2   9   5    8.99    0.81
   2   9   5    7.57    0.59
   3  -9   5    2.41    0.19
  -3  -9  -5    2.08    0.48
   3   9   5    1.86    0.38
   3   9   5    1.58    0.46
  -4  -9  -5   -0.24    0.32
   4  -9   5    0.26    0.15
   4   9   5    0.13    0.24
   4   9   5    0.14    0.33
   5  -9   5    4.60    0.39
  -5  -9  -5    5.02    0.70
   5   9   5    5.85    0.61
   5   9   5    3.91    0.63
   6  -9   5    6.47    0.52
  -6  -9  -5    7.80    0.89
   6   9   5    7.32    0.72
   6   9   5    5.84    0.76
  -7  -9  -5   -0.21    0.37
   7  -9   5    0.27    0.27
   7   9   5    1.24    0.41
   7   9   5    0.50    0.43
  -9 -10   5    0.22    0.35
   9 -10  -5    0.44    0.39
  -9  10   5    0.15    0.40
   8 -10  -5    0.24    0.34
  -8 -10   5    0.07    0.33
  -8  10   5    0.25    0.37
  -7 -10   5   -0.10    0.27
   7 -10  -5   -0.05    0.30
  -7  10   5    0.02    0.34
   6 -10  -5    3.42    0.54
  -6 -10   5    3.92    0.49
  -6  10   5    4.51    0.62
  -5 -10   5    1.90    0.34
   5 -10  -5    0.82    0.41
  -5  10   5    1.38    0.43
  -5  10   5    0.78    0.41
  -4 -10   5   10.50    0.56
   4 -10  -5   11.68    0.84
  -4  10   5   10.54    0.77
  -4  10   5   12.48    0.84
  -3 -10   5    4.06    0.33
   3 -10  -5    3.94    0.55
  -3  10   5    4.22    0.52
  -3  10   5    3.18    0.50
  -2 -10   5   15.38    0.47
   2 -10  -5   15.41    0.91
  -2  10   5   16.72    0.83
  -2  10   5   15.04    0.90
   1 -10  -5    8.36    0.71
   1 -10  -5    7.76    0.72
  -1  10   5    9.68    0.74
  -1  10   5    7.19    0.59
   0 -10  -5    0.35    0.32
   0  10   5    0.33    0.30
   0  10   5   -0.27    0.21
  -1 -10  -5    8.58    0.82
   1  10   5    7.73    0.57
   1  10   5    8.48    0.72
  -2 -10  -5   -0.17    0.28
   2  10   5    0.25    0.33
   2  10   5    0.23    0.24
  -3 -10  -5   12.34    0.90
   3  10   5   10.90    0.70
   3  10   5   11.05    0.87
   4 -10   5    2.69    0.25
  -4 -10  -5    1.76    0.50
   4  10   5    2.42    0.42
   4  10   5    2.94    0.55
   5 -10   5    9.44    0.50
  -5 -10  -5   10.79    1.03
   5  10   5    9.94    0.74
   5  10   5    9.74    0.93
  -6 -10  -5   28.83    1.49
   6 -10   5   29.68    1.03
   6  10   5   31.04    1.27
   6  10   5   28.89    1.47
  -7 -10  -5    3.41    0.68
   7 -10   5    3.11    0.42
   7  10   5    2.90    0.54
   7  10   5    2.35    0.57
  -9 -11   5    0.01    0.31
   9 -11  -5    0.22    0.38
  -9  11   5   -0.02    0.37
  -8 -11   5   -0.26    0.29
   8 -11  -5    0.05    0.36
  -8  11   5    0.49    0.38
   7 -11  -5    1.43    0.46
  -7 -11   5    1.76    0.42
  -7  11   5    1.29    0.47
   6 -11  -5    3.72    0.62
  -6 -11   5    3.34    0.48
  -6  11   5    3.34    0.58
  -5 -11   5    0.17    0.24
   5 -11  -5    0.06    0.33
  -5  11   5    0.06    0.30
  -5  11   5   -0.06    0.31
   4 -11  -5    7.84    0.81
  -4 -11   5    7.83    0.50
  -4  11   5    7.75    0.72
  -4  11   5    8.04    0.78
   3 -11  -5   40.44    1.55
  -3 -11   5   41.18    1.10
  -3  11   5   42.14    1.55
  -3  11   5   41.44    1.45
  -2 -11   5    0.47    0.14
   2 -11  -5    0.20    0.33
  -2  11   5    0.14    0.32
  -2  11   5    0.29    0.28
   1 -11  -5    7.32    0.75
   1 -11  -5    8.70    0.81
  -1  11   5    5.94    0.67
  -1  11   5    6.57    0.61
   0 -11  -5    0.39    0.35
   0  11   5    0.62    0.36
   0  11   5    0.25    0.26
  -1 -11  -5    0.22    0.33
   1  11   5   -0.19    0.26
   1  11   5    0.02    0.22
  -2 -11  -5    3.44    0.58
   2  11   5    3.12    0.55
   2  11   5    3.84    0.47
  -3 -11  -5    0.20    0.38
   3  11   5   -0.08    0.34
   3  11   5    0.51    0.28
  -4 -11  -5   -0.24    0.33
   4 -11   5    0.09    0.13
   4  11   5   -0.01    0.39
   4  11   5    0.27    0.28
   5 -11   5    0.99    0.22
  -5 -11  -5    1.38    0.51
   5  11   5    1.23    0.37
   5  11   5    0.02    0.37
   6 -11   5    7.47    0.51
  -6 -11  -5    7.21    0.90
   6  11   5    7.65    0.93
   6  11   5    5.96    0.65
  -8 -12   5    1.01    0.40
   8 -12  -5    0.88    0.44
  -8  12   5    1.26    0.49
  -7 -12   5   16.42    0.94
   7 -12  -5   16.73    1.11
  -7  12   5   17.10    1.13
   6 -12  -5    4.86    0.70
  -6 -12   5    2.92    0.46
  -6  12   5    2.96    0.59
  -5 -12   5    1.68    0.34
   5 -12  -5    2.39    0.53
  -5  12   5    2.50    0.48
  -5  12   5    1.13    0.45
  -4 -12   5    0.33    0.22
   4 -12  -5    0.23    0.35
  -4  12   5    0.37    0.35
  -4  12   5    0.28    0.32
  -3 -12   5    7.26    0.43
   3 -12  -5    6.45    0.75
  -3  12   5    5.95    0.72
  -3  12   5    7.57    0.70
  -2 -12   5    3.13    0.25
   2 -12  -5    2.89    0.52
   2 -12  -5    2.30    0.49
  -2  12   5    3.01    0.47
  -2  12   5    3.86    0.59
   1 -12  -5    0.41    0.35
  -1  12   5    0.63    0.36
  -1  12   5    0.60    0.30
   0 -12  -5    2.59    0.54
   0  12   5    2.71    0.54
   0  12   5    2.69    0.43
  -1 -12  -5    1.50    0.45
   1  12   5    1.61    0.34
   1  12   5    1.01    0.40
  -2 -12  -5    0.64    0.41
   2  12   5    0.48    0.26
   2  12   5    0.00    0.33
  -3 -12  -5    1.41    0.49
   3  12   5    0.61    0.41
   3  12   5    1.25    0.33
  -4 -12  -5    0.42    0.39
   4  12   5    0.02    0.40
   4  12   5    0.07    0.27
   5 -12   5    1.54    0.25
  -5 -12  -5    1.23    0.53
   5  12   5    1.39    0.39
   5  12   5    1.25    0.53
   6 -12   5    0.74    0.24
  -6 -12  -5    0.69    0.49
   6  12   5    1.06    0.55
   8 -13  -5    0.09    0.43
  -8 -13   5    0.37    0.35
  -8  13   5    0.13    0.40
  -7 -13   5    0.20    0.31
   7 -13  -5    0.25    0.40
  -7  13   5   -0.20    0.36
  -6 -13   5    0.31    0.29
   6 -13  -5   -0.03    0.34
  -6  13   5    0.03    0.33
  -6  13   5    0.43    0.38
   5 -13  -5    0.21    0.38
  -5 -13   5    0.42    0.26
  -5  13   5    0.32    0.37
  -5  13   5    0.54    0.37
   4 -13  -5    3.73    0.60
  -4 -13   5    4.49    0.45
  -4  13   5    4.52    0.65
  -4  13   5    4.99    0.63
   3 -13  -5   12.19    0.92
  -3 -13   5   12.16    0.56
  -3  13   5   12.26    0.83
  -3  13   5   13.10    0.94
   2 -13  -5    2.69    0.56
   2 -13  -5    2.76    0.58
  -2 -13   5    2.81    0.25
  -2  13   5    2.57    0.55
  -2  13   5    2.76    0.47
   1 -13  -5    1.30    0.44
  -1  13   5    0.52    0.40
  -1  13   5    1.90    0.39
   0 -13  -5   -0.19    0.32
   0  13   5    0.34    0.35
   0  13   5    0.03    0.25
  -1 -13  -5    5.06    0.72
   1  13   5    5.52    0.73
   1  13   5    4.56    0.51
  -2 -13  -5    1.62    0.49
   2  13   5    2.42    0.41
   2  13   5    1.54    0.47
  -3 -13  -5   -0.05    0.38
   3  13   5    0.40    0.43
   3  13   5    0.20    0.26
  -4 -13  -5    0.93    0.48
   4  13   5    0.12    0.42
  -5 -13  -5   -0.50    0.40
   5  13   5    0.10    0.42
  -7 -14   5    3.84    0.56
   7 -14  -5    3.98    0.71
  -7  14   5    4.79    0.72
  -7  14   5    4.72    0.72
   6 -14  -5    0.14    0.38
  -6 -14   5    0.25    0.28
  -6  14   5    0.15    0.37
  -6  14   5   -0.38    0.31
  -5 -14   5    0.03    0.25
   5 -14  -5    0.87    0.45
  -5  14   5    0.47    0.41
  -5  14   5    0.16    0.33
  -4 -14   5    0.57    0.25
   4 -14  -5   -0.06    0.33
  -4  14   5   -0.24    0.33
  -4  14   5    0.72    0.37
   3 -14  -5   -0.31    0.33
  -3 -14   5    0.34    0.20
   3 -14  -5    0.38    0.38
  -3  14   5    0.01    0.38
  -3  14   5    0.11    0.30
   2 -14  -5    0.22    0.37
   2 -14  -5    0.87    0.41
  -2 -14   5    1.04    0.19
  -2  14   5    1.64    0.40
  -2  14   5    1.05    0.44
   1 -14  -5    0.76    0.43
  -1  14   5    1.42    0.48
  -1  14   5    0.98    0.34
   0 -14  -5   13.04    0.99
   0  14   5   12.00    0.96
   0  14   5   11.50    0.75
  -1 -14  -5    5.42    0.72
   1  14   5    5.79    0.74
   1  14   5    5.87    0.60
  -2 -14  -5    0.39    0.43
   2  14   5    0.48    0.43
   2  14   5    0.77    0.32
  -3 -14  -5    1.68    0.52
   3  14   5    2.45    0.59
  -4 -14  -5    0.08    0.44
   4  14   5   -0.11    0.43
  -5 -14  -5    0.88    0.55
   5  14   5    1.09    0.54
  -6 -15   5    2.29    0.46
   6 -15  -5    1.95    0.57
  -6  15   5    1.71    0.51
  -6  15   5    1.93    0.58
  -5 -15   5   -0.29    0.24
   5 -15  -5    0.03    0.38
  -5  15   5   -0.11    0.37
  -5  15   5    0.34    0.36
  -4 -15   5    3.05    0.41
   4 -15  -5    2.48    0.56
  -4  15   5    1.97    0.47
  -4  15   5    3.11    0.61
  -3 -15   5    1.54    0.28
   3 -15  -5    1.00    0.48
   3 -15  -5    0.78    0.44
  -3  15   5    1.67    0.43
  -3  15   5    1.03    0.48
   2 -15  -5    2.66    0.62
  -2  15   5    1.76    0.51
  -2  15   5    2.34    0.48
   1 -15  -5    1.06    0.49
  -1  15   5    0.36    0.40
  -1  15   5    1.02    0.37
   0 -15  -5   -0.03    0.35
   0  15   5   -0.26    0.35
   0  15   5    0.46    0.30
  -1 -15  -5   -0.26    0.40
   1  15   5   -0.01    0.38
  -2 -15  -5    0.04    0.40
   2  15   5   -0.02    0.41
  -3 -15  -5   -0.28    0.42
   3  15   5    0.32    0.46
  -4 -15  -5    0.61    0.52
   4  15   5    0.46    0.53
   5 -16  -5    3.27    0.66
  -5 -16   5    4.80    0.55
  -5  16   5    4.14    0.65
  -5  16   5    4.12    0.71
   4 -16  -5   -0.03    0.40
   4 -16  -5    1.02    0.47
  -4 -16   5    1.75    0.34
  -4  16   5    1.70    0.46
  -4  16   5    1.25    0.53
   3 -16  -5   -0.41    0.35
  -3 -16   5    0.37    0.21
   3 -16  -5    0.44    0.43
  -3  16   5    0.22    0.41
  -3  16   5    0.09    0.33
   2 -16  -5    0.26    0.41
  -2  16   5    0.23    0.42
  -2  16   5    0.22    0.33
   1 -16  -5    0.37    0.46
  -1  16   5    0.07    0.41
   0 -16  -5    0.14    0.40
   0  16   5   -0.34    0.40
  -1 -16  -5    0.40    0.47
   1  16   5   -0.16    0.38
  -2 -16  -5    0.90    0.49
   2  16   5    0.34    0.47
   3 -17  -5    4.36    0.73
  -3  17   5    7.17    1.01
   2 -17  -5    5.42    0.82
  -2  17   5    5.40    0.81
   1 -17  -5   -0.05    0.40
  -1  17   5    0.82    0.51
   0 -17  -5   -0.65    0.37
   0  17   5    0.61    0.47
 -11   0   6   -0.47    0.36
  11   0  -6    0.09    0.41
 -10   0   6    0.84    0.43
  10   0  -6    1.26    0.46
  -9   0   6   -0.44    0.28
   9   0  -6    0.01    0.33
   8   0  -6    9.44    0.75
  -8   0   6    8.82    0.76
  -7   0   6   -0.10    0.27
   7   0  -6    0.24    0.27
   6   0  -6    0.82    0.29
  -6   0   6    0.56    0.28
  -5   0   6   -0.27    0.19
   5   0  -6   -0.05    0.19
  -5   0   6    0.02    0.21
  -4   0   6    0.26    0.21
   4   0  -6    0.21    0.20
  -4   0   6    0.31    0.21
  -3   0   6   -0.08    0.19
   3   0  -6    0.03    0.16
  -3   0   6   -0.30    0.15
  -2   0   6   19.74    0.69
  -2   0   6   16.62    0.74
   2   0  -6   17.10    0.66
   1   0  -6   -0.10    0.14
  -1   0   6    0.05    0.16
  -1   0   6   -0.11    0.17
   0   0   6  109.36    2.34
   0   0  -6  104.73    2.31
   0   0   6  102.95    2.44
  -1   0  -6    0.00    0.15
   1   0   6   -0.10    0.19
   1   0   6    0.09    0.16
   2   0   6   37.59    1.25
   2   0   6   37.85    1.12
  -2   0  -6   37.22    1.11
   3   0   6    0.18    0.20
   3   0   6    0.06    0.26
  -3   0  -6    0.40    0.21
   4   0   6   24.03    1.07
   4   0   6   23.63    0.93
  -4   0  -6   20.58    0.87
   5   0   6   -0.43    0.20
  -5   0  -6   -0.01    0.25
   5   0   6    0.46    0.31
  -6   0  -6   62.24    1.89
   6   0   6   58.78    1.97
   6   0   6   60.20    1.87
   7   0   6    0.26    0.37
   7   0   6    0.09    0.30
   8   0   6    1.43    0.44
 -11  -1   6    0.17    0.44
  11  -1  -6    0.26    0.39
 -11   1   6    0.40    0.46
  11   1  -6    0.32    0.40
  10  -1  -6    0.59    0.37
 -10  -1   6    0.81    0.42
  10   1  -6    1.55    0.47
 -10   1   6    0.34    0.42
  -9  -1   6    1.70    0.44
   9  -1  -6    1.56    0.42
  -9   1   6    1.75    0.46
   9   1  -6    1.78    0.46
  -8  -1   6    0.46    0.32
   8  -1  -6    0.07    0.31
  -8   1   6    0.25    0.35
   8   1  -6    0.31    0.31
   7  -1  -6    8.69    0.68
  -7  -1   6    9.11    0.69
   7   1  -6    9.40    0.69
  -7   1   6    9.18    0.70
  -6  -1   6    9.86    0.65
  -6  -1   6   10.27    0.63
   6  -1  -6   10.33    0.68
   6   1  -6    9.85    0.63
  -6   1   6    8.84    0.67
  -5  -1   6    1.93    0.34
   5  -1  -6    2.59    0.38
  -5  -1   6    2.83    0.38
  -5   1   6    2.46    0.40
  -5   1   6    2.53    0.39
   5   1  -6    2.02    0.33
  -4  -1   6    0.89    0.25
   4  -1  -6    0.97    0.26
  -4  -1   6    0.79    0.24
   4   1  -6    0.98    0.24
  -4   1   6    0.69    0.25
  -4   1   6    1.34    0.28
  -3  -1   6    1.99    0.31
  -3  -1   6    1.77    0.27
   3  -1  -6    2.21    0.31
  -3   1   6    2.96    0.38
   3   1  -6    2.44    0.30
  -3   1   6    1.84    0.29
   2  -1  -6   17.37    0.69
  -2  -1   6   19.77    0.77
  -2  -1   6   17.67    0.65
   2   1  -6   17.27    0.64
  -2   1   6   19.81    0.73
  -2   1   6   18.96    0.77
   1  -1  -6   21.29    0.77
  -1  -1   6   21.97    0.71
  -1  -1   6   24.28    0.86
  -1   1   6   21.45    0.86
   1   1  -6   23.26    0.71
  -1   1   6   22.37    0.79
   0  -1  -6    5.61    0.40
   0  -1   6    4.24    0.42
   0  -1   6    5.18    0.35
   0   1   6    5.33    0.41
   0   1  -6    5.06    0.34
   0   1   6    5.71    0.50
  -1  -1  -6    0.38    0.20
   1  -1   6    0.20    0.21
   1  -1   6    0.23    0.16
   1   1   6    0.74    0.25
   1   1   6    0.63    0.21
  -1   1  -6    0.57    0.17
   2  -1   6    1.19    0.23
   2  -1   6    1.12    0.29
  -2  -1  -6    0.84    0.24
   2   1   6    1.27    0.32
   2   1   6    0.87    0.26
  -2   1  -6    1.55    0.25
  -3  -1  -6    5.61    0.50
   3  -1   6    3.69    0.48
   3  -1   6    4.24    0.42
  -3   1  -6    4.89    0.42
   3   1   6    4.40    0.45
   3   1   6    4.82    0.52
   4  -1   6   10.08    0.61
  -4  -1  -6    9.42    0.62
   4  -1   6   11.13    0.76
   4   1   6    9.54    0.64
  -4   1  -6   10.18    0.60
   4   1   6    9.27    0.72
   5  -1   6    0.63    0.27
   5  -1   6   -0.05    0.28
  -5  -1  -6    0.11    0.25
  -5   1  -6    0.22    0.25
   5   1   6    0.31    0.27
   5   1   6   -0.01    0.29
   6  -1   6    0.11    0.34
  -6  -1  -6    0.05    0.25
   6  -1   6    0.05    0.27
   6   1   6    0.21    0.35
   6   1   6    0.18    0.30
   7  -1   6    7.46    0.72
   7   1   6    6.20    0.79
   7   1   6    6.82    0.72
   8  -1   6    1.29    0.40
   8   1   6   -0.04    0.31
 -11  -2   6    2.42    0.60
  11  -2  -6    0.65    0.42
  11   2  -6    0.77    0.49
 -11   2   6    1.85    0.56
 -10  -2   6    5.24    0.73
  10  -2  -6    3.86    0.62
  10   2  -6    4.89    0.69
 -10   2   6    4.41    0.67
  -9  -2   6    7.62    0.77
   9  -2  -6    8.60    0.83
  -9   2   6    8.17    0.83
   9   2  -6    8.62    0.82
   8  -2  -6   15.92    0.95
  -8  -2   6   15.83    0.92
  -8   2   6   15.20    0.95
   8   2  -6   17.15    0.95
   7  -2  -6    3.07    0.50
  -7  -2   6    4.50    0.52
  -7   2   6    3.48    0.54
   7   2  -6    4.17    0.55
  -6  -2   6    2.24    0.39
   6  -2  -6    2.16    0.40
  -6  -2   6    2.21    0.36
   6   2  -6    2.74    0.41
  -6   2   6    2.90    0.46
  -5  -2   6    0.83    0.25
  -5  -2   6    0.81    0.27
   5  -2  -6    0.42    0.24
   5   2  -6    0.77    0.25
  -5   2   6    1.07    0.30
  -5   2   6    1.00    0.32
  -4  -2   6    0.33    0.21
  -4  -2   6    0.54    0.21
   4  -2  -6    0.41    0.23
  -4   2   6   -0.07    0.20
   4   2  -6    0.34    0.19
  -4   2   6    0.11    0.24
  -3  -2   6   10.83    0.58
   3  -2  -6   10.92    0.60
  -3  -2   6   11.57    0.52
  -3   2   6   11.38    0.60
   3   2  -6   10.90    0.50
  -3   2   6   10.72    0.63
  -2  -2   6   20.77    0.80
  -2  -2   6   21.25    0.69
   2  -2  -6   22.03    0.82
  -2   2   6   21.88    0.88
   2   2  -6   21.75    0.68
  -2   2   6   22.41    0.82
  -1  -2   6   -0.40    0.15
  -1  -2   6    0.21    0.13
   1  -2  -6    0.23    0.19
   1   2  -6    0.13    0.13
  -1   2   6    0.23    0.23
  -1   2   6   -0.19    0.17
   0  -2   6    1.14    0.27
   0  -2   6    1.29    0.19
   0  -2  -6    1.54    0.28
   0   2  -6    1.47    0.20
   0   2   6    1.48    0.29
   0   2   6    1.00    0.25
   1  -2   6    4.64    0.47
  -1  -2  -6    4.72    0.43
   1  -2   6    4.48    0.32
   1   2   6    4.37    0.42
  -1   2  -6    4.77    0.31
   1   2   6    4.66    0.48
  -2  -2  -6    3.46    0.41
   2  -2   6    3.16    0.41
   2  -2   6    3.80    0.33
  -2   2  -6    3.92    0.33
   2   2   6    3.23    0.41
   2   2   6    3.07    0.38
   3  -2   6    2.11    0.42
  -3  -2  -6    2.78    0.39
   3  -2   6    3.15    0.33
   3   2   6    3.04    0.42
   3   2   6    2.13    0.42
  -3   2  -6    2.86    0.33
  -4  -2  -6    9.24    0.64
   4  -2   6    8.67    0.54
   4  -2   6    9.08    0.71
   4   2   6    9.07    0.72
   4   2   6    8.65    0.65
  -4   2  -6    9.81    0.56
   5  -2   6    7.28    0.56
   5  -2   6    7.25    0.71
  -5  -2  -6    8.59    0.67
   5   2   6    6.89    0.64
   5   2   6    7.37    0.71
  -6  -2  -6    7.23    0.72
   6  -2   6    8.37    0.81
   6  -2   6    7.56    0.62
   6   2   6    6.37    0.70
   6   2   6    9.25    0.78
   7  -2   6    0.21    0.28
  -7  -2  -6    0.13    0.34
   7   2   6   -0.08    0.35
   7   2   6    0.05    0.32
   8  -2   6    0.18    0.32
   8   2   6    0.47    0.40
 -11  -3   6    4.56    0.73
  11  -3  -6    5.16    0.81
 -11   3   6    4.31    0.77
  11   3  -6    5.27    0.81
 -10  -3   6    4.06    0.63
  10  -3  -6    2.62    0.57
 -10   3   6    3.71    0.68
  10   3  -6    4.04    0.65
   9  -3  -6    0.81    0.42
  -9  -3   6    0.63    0.37
   9   3  -6    1.12    0.39
  -9   3   6    0.74    0.43
  -8  -3   6    0.92    0.36
   8  -3  -6    0.69    0.36
   8   3  -6    0.89    0.36
  -8   3   6    1.12    0.40
   7  -3  -6    0.33    0.32
  -7  -3   6    0.41    0.28
  -7   3   6    0.23    0.29
   7   3  -6    0.71    0.30
  -6  -3   6   48.88    1.42
   6  -3  -6   51.07    1.62
  -6  -3   6   50.77    1.52
  -6   3   6   50.11    1.62
   6   3  -6   48.77    1.49
  -5  -3   6    1.41    0.30
  -5  -3   6    1.61    0.30
   5  -3  -6    1.48    0.36
  -5   3   6    1.29    0.32
  -5   3   6    1.46    0.36
   5   3  -6    1.17    0.27
  -4  -3   6   11.54    0.57
   4  -3  -6   10.73    0.65
  -4  -3   6   11.06    0.56
  -4   3   6   11.96    0.67
   4   3  -6    9.93    0.52
  -4   3   6   10.49    0.64
  -3  -3   6    5.55    0.43
  -3  -3   6    6.03    0.38
   3  -3  -6    6.05    0.49
  -3   3   6    5.64    0.52
  -3   3   6    6.48    0.54
   3   3  -6    6.27    0.38
   2  -3  -6    2.29    0.34
  -2  -3   6    2.45    0.30
  -2  -3   6    2.75    0.25
  -2   3   6    2.09    0.33
  -2   3   6    3.16    0.41
   2   3  -6    2.95    0.26
  -1  -3   6    1.43    0.17
  -1  -3   6    1.52    0.28
   1  -3  -6    1.33    0.27
  -1  -3   6    1.55    0.18
  -1   3   6    1.23    0.29
   1   3  -6    1.48    0.21
  -1   3   6    1.45    0.29
   0  -3  -6    0.57    0.23
   0  -3   6    0.24    0.11
   0  -3   6    0.34    0.12
   0  -3   6    0.55    0.22
   0   3   6    0.58    0.27
   0   3   6    0.48    0.23
  -1  -3  -6    6.26    0.49
   1  -3   6    6.83    0.34
   1  -3   6    7.17    0.34
   1  -3   6    6.28    0.49
  -1   3  -6    7.43    0.34
   1   3   6    7.62    0.55
   1   3   6    7.65    0.54
  -2  -3  -6    0.87    0.27
   2  -3   6    0.05    0.24
   2  -3   6    0.78    0.18
   2   3   6    0.84    0.31
  -2   3  -6    0.47    0.16
   2   3   6    0.43    0.25
  -3  -3  -6    0.27    0.24
   3  -3   6    0.47    0.18
   3  -3   6    0.46    0.27
  -3   3  -6    0.41    0.19
   3   3   6    0.12    0.23
   3   3   6   -0.12    0.25
   4  -3   6   44.36    1.28
   4  -3   6   44.47    1.52
  -4  -3  -6   44.29    1.47
   4   3   6   44.53    1.51
   4   3   6   41.86    1.45
  -5  -3  -6   12.40    0.80
   5  -3   6   12.64    0.69
   5  -3   6   13.28    0.86
   5   3   6   13.42    0.86
   5   3   6   12.71    0.83
   6  -3   6    6.04    0.69
  -6  -3  -6    7.22    0.72
   6  -3   6    7.02    0.59
   6   3   6    6.16    0.68
   6   3   6    6.67    0.71
  -7  -3  -6    1.72    0.49
   7  -3   6    1.58    0.38
   7   3   6    2.01    0.51
   7   3   6    0.63    0.39
  -8  -3  -6    0.30    0.40
   8  -3   6    0.19    0.30
   8   3   6    0.21    0.38
 -11  -4   6   -0.18    0.40
  11  -4  -6    0.48    0.43
  11   4  -6    0.56    0.46
 -11   4   6    0.57    0.50
  10  -4  -6    0.05    0.39
 -10  -4   6    0.51    0.40
 -10   4   6    0.83    0.49
  10   4  -6    0.73    0.44
  -9  -4   6    5.39    0.69
   9  -4  -6    6.08    0.77
  -9   4   6    5.27    0.72
   9   4  -6    4.85    0.66
   8  -4  -6    0.36    0.33
  -8  -4   6    0.39    0.31
  -8   4   6    0.84    0.38
   8   4  -6    0.11    0.32
   7  -4  -6   11.23    0.79
  -7  -4   6   10.51    0.73
  -7  -4   6   11.15    0.64
  -7   4   6   10.83    0.79
   7   4  -6    9.23    0.67
   6  -4  -6    0.19    0.27
  -6  -4   6    0.42    0.25
  -6  -4   6    0.26    0.21
  -6   4   6    0.46    0.30
   6   4  -6    0.23    0.24
   5  -4  -6    4.20    0.49
  -5  -4   6    4.78    0.44
  -5  -4   6    4.20    0.41
   5   4  -6    4.74    0.44
  -5   4   6    4.87    0.52
  -5   4   6    4.77    0.51
   4  -4  -6    4.14    0.48
  -4  -4   6    4.34    0.37
  -4  -4   6    4.53    0.38
   4   4  -6    4.54    0.36
  -4   4   6    3.37    0.43
  -4   4   6    3.85    0.45
  -3  -4   6    0.03    0.17
  -3  -4   6    0.13    0.14
   3  -4  -6    0.32    0.24
  -3   4   6    0.04    0.22
  -3   4   6    0.26    0.23
   3   4  -6    0.21    0.13
   2  -4  -6    5.87    0.49
  -2  -4   6    5.62    0.41
  -2  -4   6    6.13    0.31
  -2  -4   6    5.61    0.29
   2   4  -6    5.94    0.33
  -2   4   6    5.06    0.48
  -2   4   6    6.10    0.54
  -1  -4   6    5.54    0.24
  -1  -4   6    5.49    0.41
   1  -4  -6    6.54    0.51
  -1  -4   6    5.43    0.25
  -1   4   6    6.48    0.56
  -1   4   6    5.52    0.50
   0  -4   6   28.67    0.66
   0  -4   6   28.73    0.66
   0  -4   6   29.06    0.98
   0  -4  -6   30.05    1.04
   0   4   6   28.71    1.05
   0   4   6   28.85    1.04
  -1  -4  -6    8.17    0.58
   1  -4   6    8.18    0.31
   1  -4   6    8.15    0.31
   1  -4   6    7.29    0.52
   1   4   6    8.89    0.60
   1   4   6    9.20    0.60
  -2  -4  -6    9.63    0.63
   2  -4   6    9.70    0.40
   2  -4   6    8.67    0.39
   2  -4   6    9.25    0.62
   2   4   6   10.58    0.65
   2   4   6    9.39    0.65
   3  -4   6    0.05    0.24
   3  -4   6   -0.05    0.14
  -3  -4  -6   -0.02    0.25
   3   4   6    0.24    0.28
   3   4   6   -0.23    0.22
  -4  -4  -6   63.07    1.86
   4  -4   6   58.76    1.54
   4  -4   6   59.98    1.83
   4   4   6   58.39    1.83
   4   4   6   60.17    1.84
  -5  -4  -6    0.28    0.31
   5  -4   6    0.22    0.21
   5  -4   6   -0.02    0.31
   5   4   6    0.17    0.32
   5   4   6   -0.03    0.27
   6  -4   6    8.28    0.63
  -6  -4  -6   10.73    0.82
   6   4   6    8.98    0.85
   6   4   6   10.96    0.84
  -7  -4  -6    2.01    0.52
   7  -4   6    1.94    0.39
   7   4   6    1.70    0.47
   7   4   6    2.24    0.51
  -8  -4  -6    0.62    0.42
   8  -4   6    0.81    0.34
   8   4   6   -0.09    0.31
  11  -5  -6    1.59    0.54
 -11  -5   6    0.58    0.47
 -11   5   6    1.05    0.55
  11   5  -6    1.79    0.58
  10  -5  -6    1.81    0.51
 -10  -5   6    2.50    0.58
  10   5  -6    2.30    0.54
 -10   5   6    2.97    0.62
   9  -5  -6   -0.43    0.26
  -9  -5   6   -0.26    0.30
   9   5  -6   -0.05    0.33
  -9   5   6   -0.04    0.32
  -8  -5   6   14.80    0.77
   8  -5  -6   14.85    0.97
  -8  -5   6   15.07    0.92
  -8   5   6   13.49    0.95
   8   5  -6   16.38    0.91
   7  -5  -6    9.86    0.78
  -7  -5   6    7.66    0.66
  -7  -5   6    8.13    0.55
   7   5  -6    7.71    0.61
  -7   5   6    8.82    0.76
  -6  -5   6   23.77    0.87
  -6  -5   6   23.67    0.97
   6  -5  -6   22.40    1.08
  -6   5   6   26.06    1.14
   6   5  -6   23.30    0.95
  -5  -5   6    0.59    0.21
   5  -5  -6    0.63    0.30
  -5  -5   6    0.57    0.22
  -5   5   6    0.42    0.30
  -5   5   6    0.39    0.31
   5   5  -6    0.68    0.23
  -4  -5   6    4.80    0.38
  -4  -5   6    5.19    0.39
   4  -5  -6    4.72    0.54
   4   5  -6    4.34    0.36
  -4   5   6    4.64    0.52
  -4   5   6    4.09    0.49
   3  -5  -6    2.82    0.41
  -3  -5   6    3.47    0.34
  -3  -5   6    3.32    0.29
  -3   5   6    3.38    0.44
   3   5  -6    3.43    0.29
  -3   5   6    2.42    0.38
  -2  -5   6    0.33    0.10
   2  -5  -6    0.23    0.25
  -2  -5   6    0.14    0.16
  -2  -5   6    0.17    0.10
  -2   5   6    0.49    0.25
  -2   5   6   -0.29    0.21
   1  -5  -6    7.97    0.57
  -1  -5   6    9.50    0.51
  -1   5   6    6.91    0.57
  -1   5   6    8.43    0.59
   0  -5  -6    2.87    0.42
   0  -5   6    2.54    0.34
   0   5   6    1.56    0.31
   0   5   6    2.32    0.37
   1  -5   6    1.04    0.28
  -1  -5  -6    1.93    0.37
   1   5   6    1.42    0.35
   1   5   6    1.40    0.34
   2  -5   6   35.17    1.20
  -2  -5  -6   35.10    1.26
   2  -5   6   35.04    0.84
   2  -5   6   35.53    0.84
   2   5   6   34.04    1.25
   2   5   6   33.62    1.22
   3  -5   6   33.21    0.92
  -3  -5  -6   34.27    1.27
   3  -5   6   32.22    1.22
   3   5   6   35.86    1.28
   3   5   6   34.21    1.29
   4  -5   6    0.94    0.33
  -4  -5  -6    1.75    0.40
   4  -5   6    0.77    0.23
   4   5   6    0.58    0.34
   4   5   6    0.55    0.32
  -5  -5  -6    1.22    0.40
   5  -5   6    0.84    0.25
   5  -5   6    0.59    0.37
   5   5   6    0.82    0.35
   5   5   6    1.54    0.42
  -6  -5  -6    0.22    0.34
   6  -5   6    0.21    0.25
   6   5   6   -0.10    0.29
   6   5   6    0.04    0.33
   7  -5   6    2.75    0.43
  -7  -5  -6    3.30    0.62
   7   5   6    3.87    0.61
   7   5   6    3.71    0.60
  -8  -5  -6    8.04    0.89
   8  -5   6    8.18    0.76
   8   5   6    6.50    0.82
  10  -6  -6   -0.09    0.35
 -10  -6   6    0.34    0.38
 -10   6   6    0.38    0.43
  10   6  -6   -0.05    0.41
   9  -6  -6    6.20    0.75
  -9  -6   6    5.80    0.72
  -9   6   6    7.64    0.85
   9   6  -6    6.69    0.76
  -8  -6   6    2.16    0.45
   8  -6  -6    1.90    0.48
  -8  -6   6    1.51    0.31
   8   6  -6    1.48    0.42
  -8   6   6    1.35    0.46
  -7  -6   6    2.12    0.34
  -7  -6   6    3.43    0.49
   7  -6  -6    2.80    0.52
  -7   6   6    2.37    0.48
   7   6  -6    3.32    0.49
  -6  -6   6    3.60    0.38
   6  -6  -6    3.89    0.56
  -6  -6   6    3.40    0.43
   6   6  -6    3.89    0.46
  -6   6   6    4.06    0.55
  -5  -6   6    0.20    0.21
  -5  -6   6    0.19    0.17
   5  -6  -6    0.16    0.29
  -5   6   6    0.31    0.31
   5   6  -6    0.03    0.19
  -5   6   6   -0.12    0.25
   4  -6  -6    3.50    0.51
  -4  -6   6    2.40    0.30
  -4  -6   6    2.73    0.31
   4   6  -6    3.23    0.33
  -4   6   6    2.03    0.42
  -4   6   6    2.54    0.43
  -3  -6   6   12.32    0.55
  -3  -6   6   13.47    0.49
   3  -6  -6   14.10    0.78
  -3  -6   6   13.39    0.50
   3   6  -6   12.74    0.48
  -3   6   6   12.73    0.74
  -3   6   6   13.50    0.76
   2  -6  -6    4.07    0.51
  -2  -6   6    3.88    0.20
  -2  -6   6    4.31    0.37
  -2  -6   6    3.59    0.19
  -2   6   6    3.33    0.45
  -2   6   6    3.74    0.49
   1  -6  -6    3.53    0.46
   1  -6  -6    3.67    0.46
  -1  -6   6    3.07    0.34
  -1   6   6    2.53    0.41
  -1   6   6    2.99    0.43
   0  -6  -6    0.48    0.28
   0  -6   6    0.27    0.19
   0   6   6    0.28    0.27
   0   6   6    0.67    0.29
   1  -6   6    0.93    0.27
  -1  -6  -6    0.72    0.30
   1   6   6    0.58    0.27
   1   6   6    0.03    0.25
  -2  -6  -6    5.85    0.60
   2  -6   6    6.29    0.57
   2   6   6    6.39    0.61
   2   6   6    5.08    0.56
   3  -6   6   18.25    0.89
  -3  -6  -6   18.74    0.96
   3  -6   6   18.53    0.59
   3   6   6   19.86    0.94
   3   6   6   17.81    0.95
  -4  -6  -6    4.63    0.58
   4  -6   6    3.58    0.34
   4  -6   6    3.05    0.50
   4   6   6    4.40    0.59
   4   6   6    3.70    0.51
  -5  -6  -6    0.40    0.37
   5  -6   6    0.47    0.22
   5   6   6    0.11    0.29
   5   6   6    0.71    0.36
  -6  -6  -6    0.33    0.37
   6  -6   6    0.98    0.29
   6   6   6    0.28    0.37
   6   6   6    0.49    0.35
  -7  -6  -6   -0.36    0.33
   7  -6   6    0.02    0.25
   7   6   6    0.86    0.41
   7   6   6    0.11    0.35
   8  -6   6    3.79    0.54
  -8  -6  -6    4.65    0.77
   8   6   6    3.67    0.68
  10  -7  -6    2.12    0.57
 -10  -7   6    2.65    0.59
 -10   7   6    2.79    0.64
   9  -7  -6    1.79    0.50
  -9  -7   6    1.73    0.46
  -9   7   6    1.86    0.52
   8  -7  -6    3.21    0.58
  -8  -7   6    4.64    0.46
  -8  -7   6    2.60    0.49
  -8   7   6    4.76    0.67
   7  -7  -6    5.72    0.71
  -7  -7   6    5.90    0.45
  -7  -7   6    4.33    0.53
  -7   7   6    5.57    0.70
  -6  -7   6   34.29    1.01
   6  -7  -6   35.29    1.39
  -6  -7   6   32.61    1.17
  -6   7   6   35.70    1.41
  -5  -7   6    4.06    0.36
  -5  -7   6    4.62    0.44
   5  -7  -6    4.35    0.58
  -5   7   6    4.15    0.55
  -5   7   6    4.18    0.56
  -4  -7   6    0.54    0.19
  -4  -7   6    0.44    0.18
   4  -7  -6    0.03    0.25
  -4   7   6    0.26    0.28
  -4   7   6    0.31    0.27
  -3  -7   6   11.47    0.45
  -3  -7   6   11.97    0.52
   3  -7  -6   11.48    0.76
  -3  -7   6   11.46    0.45
  -3   7   6   12.43    0.76
  -3   7   6   12.43    0.78
  -2  -7   6   19.48    0.68
   2  -7  -6   17.38    0.90
  -2   7   6   19.81    0.92
  -2   7   6   18.31    0.93
   1  -7  -6    6.60    0.63
  -1  -7   6    7.10    0.44
   1  -7  -6    7.31    0.65
  -1   7   6    6.40    0.62
  -1   7   6    6.11    0.57
   0  -7   6    0.08    0.18
   0  -7  -6    0.33    0.27
   0   7   6   -0.17    0.24
   0   7   6   -0.04    0.23
   1  -7   6    2.31    0.36
  -1  -7  -6    2.06    0.41
   1   7   6    1.77    0.39
   1   7   6    2.91    0.43
   2  -7   6    2.37    0.38
  -2  -7  -6    2.30    0.43
   2   7   6    1.50    0.38
   2   7   6    2.15    0.39
   3  -7   6    1.50    0.17
   3  -7   6    1.20    0.34
  -3  -7  -6    1.28    0.40
   3   7   6    1.39    0.37
   3   7   6    0.94    0.38
   4  -7   6    8.16    0.42
  -4  -7  -6    8.38    0.78
   4   7   6    7.35    0.68
   4   7   6    7.21    0.72
  -5  -7  -6   -0.23    0.30
   5  -7   6   -0.08    0.17
   5   7   6   -0.19    0.26
   5   7   6    0.09    0.33
  -6  -7  -6    2.17    0.55
   6  -7   6    1.73    0.33
   6   7   6    2.03    0.47
   6   7   6    1.30    0.48
   7  -7   6    0.16    0.25
  -7  -7  -6   -0.47    0.38
   7   7   6   -0.28    0.34
   7   7   6    0.08    0.35
  10  -8  -6    3.47    0.69
 -10  -8   6    4.11    0.66
 -10   8   6    4.47    0.79
   9  -8  -6   -0.49    0.35
  -9  -8   6    0.16    0.33
  -9   8   6    0.42    0.42
  -8  -8   6    0.33    0.35
   8  -8  -6    0.45    0.39
  -8   8   6    1.38    0.47
   7  -8  -6    0.65    0.38
  -7  -8   6    0.55    0.29
  -7   8   6    0.29    0.36
   6  -8  -6    0.81    0.33
  -6  -8   6    0.62    0.28
  -6   8   6    0.39    0.35
  -6   8   6    1.07    0.37
  -5  -8   6    0.38    0.16
   5  -8  -6   -0.06    0.31
  -5  -8   6    0.37    0.22
  -5   8   6    0.14    0.32
  -5   8   6    0.56    0.35
  -4  -8   6    3.60    0.35
  -4  -8   6    3.60    0.30
   4  -8  -6    4.52    0.60
  -4   8   6    3.68    0.52
  -4   8   6    3.47    0.54
  -3  -8   6   46.33    1.15
   3  -8  -6   46.48    1.59
  -3  -8   6   45.71    1.10
  -3   8   6   44.69    1.51
  -3   8   6   46.32    1.59
   2  -8  -6   12.45    0.81
  -2  -8   6   13.59    0.55
  -2   8   6   13.69    0.84
  -2   8   6   14.04    0.80
   1  -8  -6   44.67    1.51
  -1  -8   6   42.50    1.17
   1  -8  -6   40.29    1.46
  -1   8   6   41.28    1.39
  -1   8   6   40.93    1.46
   0  -8  -6   40.28    1.46
   0  -8   6   42.71    1.23
   0   8   6   41.84    1.38
   0   8   6   42.50    1.49
  -1  -8  -6   -0.06    0.28
   1  -8   6    0.12    0.20
   1   8   6   -0.46    0.24
   1   8   6   -0.09    0.24
   2  -8   6    5.01    0.52
  -2  -8  -6    5.57    0.66
   2   8   6    6.06    0.62
   2   8   6    5.38    0.63
  -3  -8  -6   18.94    1.05
   3   8   6   18.94    1.06
   3   8   6   19.45    0.97
  -4  -8  -6    0.47    0.37
   4  -8   6    0.58    0.16
   4   8   6    0.14    0.30
   4   8   6   -0.03    0.36
  -5  -8  -6    3.69    0.64
   5  -8   6    3.20    0.35
   5   8   6    3.57    0.64
   5   8   6    4.00    0.59
  -6  -8  -6   -0.17    0.37
   6  -8   6   -0.10    0.20
   6   8   6   -0.42    0.32
   6   8   6   -0.48    0.24
   7  -8   6   -0.23    0.22
  -7  -8  -6   -0.39    0.38
   7   8   6    0.37    0.38
   7   8   6    0.13    0.32
   9  -9  -6   10.57    1.03
  -9  -9   6    7.81    0.81
  -9   9   6    8.69    0.94
   8  -9  -6    0.27    0.37
  -8  -9   6    0.15    0.30
  -8   9   6    0.49    0.39
   7  -9  -6    1.06    0.44
  -7  -9   6    0.90    0.35
  -7   9   6    0.89    0.41
  -6  -9   6   13.27    0.73
   6  -9  -6   14.66    0.93
  -6   9   6   12.99    0.91
  -6   9   6   12.75    0.90
   5  -9  -6    0.12    0.31
  -5  -9   6    0.08    0.19
  -5   9   6    0.05    0.29
  -5   9   6   -0.11    0.29
   4  -9  -6    5.06    0.61
  -4  -9   6    5.19    0.39
  -4   9   6    4.52    0.59
  -4   9   6    5.26    0.61
  -3  -9   6   11.74    0.46
  -3  -9   6   10.95    0.43
   3  -9  -6   11.91    0.84
  -3   9   6   11.17    0.77
  -3   9   6   11.16    0.82
   2  -9  -6   40.53    1.46
  -2  -9   6   37.53    1.01
  -2   9   6   37.61    1.44
  -2   9   6   35.06    1.32
  -1  -9   6   -0.16    0.16
   1  -9  -6   -0.04    0.28
   1  -9  -6    0.25    0.28
  -1   9   6    0.46    0.30
  -1   9   6    0.56    0.29
   0  -9  -6    0.29    0.32
   0  -9   6    0.14    0.19
   0   9   6   -0.05    0.28
   0   9   6    0.08    0.25
  -1  -9  -6    0.71    0.36
   1  -9   6    0.39    0.24
   1   9   6    0.59    0.35
   1   9   6    0.48    0.28
  -2  -9  -6    1.67    0.47
   2   9   6    1.66    0.47
   2   9   6    1.84    0.40
  -3  -9  -6    2.46    0.52
   3   9   6    3.61    0.50
   3   9   6    3.77    0.58
  -4  -9  -6    1.44    0.46
   4  -9   6    2.02    0.20
   4   9   6    2.08    0.52
   4   9   6    2.36    0.46
   5  -9   6    2.59    0.30
  -5  -9  -6    2.08    0.54
   5   9   6    2.56    0.50
   5   9   6    2.55    0.56
   6  -9   6    0.98    0.26
  -6  -9  -6    1.12    0.49
   6   9   6    0.36    0.41
   6   9   6    1.29    0.42
   7  -9   6   -0.16    0.21
  -7  -9  -6    0.06    0.42
   7   9   6   -0.13    0.36
   7   9   6    0.19    0.36
  -9 -10   6    3.07    0.57
   9 -10  -6    3.41    0.65
  -9  10   6    1.68    0.53
  -8 -10   6    0.48    0.35
   8 -10  -6    0.81    0.45
  -8  10   6    0.59    0.44
  -7 -10   6    6.68    0.67
   7 -10  -6    6.83    0.82
  -7  10   6    6.91    0.82
  -6 -10   6    0.28    0.26
   6 -10  -6    0.15    0.35
  -6  10   6   -0.15    0.34
  -6  10   6    0.29    0.37
   5 -10  -6   -0.40    0.31
  -5 -10   6    0.40    0.21
  -5  10   6    0.52    0.37
  -5  10   6    0.60    0.37
   4 -10  -6    0.46    0.36
  -4 -10   6    0.68    0.21
  -4  10   6    0.02    0.30
  -4  10   6    1.17    0.40
   3 -10  -6    1.41    0.41
  -3 -10   6    1.41    0.19
  -3  10   6    1.27    0.39
  -3  10   6    0.98    0.38
   2 -10  -6    7.29    0.73
  -2 -10   6    6.67    0.39
  -2  10   6    6.12    0.68
  -2  10   6    5.93    0.61
   1 -10  -6    1.26    0.40
  -1 -10   6    0.96    0.22
   1 -10  -6    0.66    0.36
  -1  10   6    1.06    0.38
  -1  10   6    0.51    0.30
   0 -10  -6   17.57    1.00
   0  10   6   16.40    0.98
   0  10   6   16.50    0.87
  -1 -10  -6   16.28    0.98
   1  10   6   17.62    1.01
   1  10   6   18.05    0.89
  -2 -10  -6    1.35    0.46
   2  10   6    1.53    0.38
   2  10   6    1.82    0.46
  -3 -10  -6   11.29    0.91
   3  10   6   12.58    0.80
   3  10   6   12.93    0.96
  -4 -10  -6   -0.07    0.36
   4  10   6   -0.14    0.37
   4  10   6   -0.44    0.24
   5 -10   6    7.91    0.41
  -5 -10  -6    6.35    0.80
   5  10   6    8.21    0.79
   5  10   6    7.21    0.85
  -6 -10  -6   -0.27    0.38
   6 -10   6    0.22    0.22
   6  10   6   -0.23    0.41
   6  10   6   -0.05    0.30
   8 -11  -6    5.23    0.77
  -8 -11   6    3.58    0.58
  -8  11   6    5.76    0.82
  -7 -11   6    0.89    0.33
   7 -11  -6    0.98    0.45
  -7  11   6    0.60    0.45
  -7  11   6    0.09    0.37
   6 -11  -6    0.46    0.41
  -6 -11   6   -0.24    0.22
  -6  11   6    0.35    0.38
  -6  11   6   -0.47    0.32
   5 -11  -6    3.21    0.62
  -5 -11   6    3.08    0.40
  -5  11   6    2.48    0.54
  -5  11   6    3.24    0.55
  -4 -11   6    0.42    0.19
   4 -11  -6    1.02    0.42
  -4  11   6    0.61    0.35
  -4  11   6    0.21    0.37
  -3 -11   6    3.10    0.26
   3 -11  -6    3.36    0.57
  -3  11   6    3.67    0.55
  -3  11   6    3.05    0.58
   2 -11  -6   17.76    1.05
   2 -11  -6   18.63    1.07
  -2  11   6   17.65    0.95
  -2  11   6   18.39    1.05
   1 -11  -6    1.24    0.44
  -1  11   6    0.80    0.33
  -1  11   6    1.36    0.43
   0 -11  -6    4.89    0.64
   0  11   6    4.29    0.62
   0  11   6    5.70    0.60
  -1 -11  -6    6.42    0.78
   1  11   6    7.48    0.81
   1  11   6    7.20    0.67
  -2 -11  -6   -0.24    0.30
   2  11   6   -0.08    0.26
   2  11   6    0.05    0.34
  -3 -11  -6    0.23    0.36
   3  11   6    0.26    0.28
   3  11   6    0.18    0.34
  -4 -11  -6    0.60    0.44
   4  11   6    0.41    0.42
   4  11   6    0.18    0.29
  -5 -11  -6   -0.18    0.38
   5  11   6    0.36    0.33
   5  11   6    0.50    0.46
  -6 -11  -6    3.86    0.76
   6  11   6    4.88    0.80
   6  11   6    4.71    0.65
   8 -12  -6   -0.03    0.40
  -8 -12   6   -0.06    0.31
  -8  12   6   -0.16    0.39
   7 -12  -6    1.13    0.51
  -7 -12   6    0.74    0.31
  -7  12   6    0.74    0.45
  -7  12   6    0.09    0.40
   6 -12  -6    4.66    0.74
  -6 -12   6    4.79    0.54
  -6  12   6    5.65    0.72
  -6  12   6    5.64    0.77
   5 -12  -6    0.43    0.41
  -5 -12   6    0.44    0.25
  -5  12   6    0.29    0.37
  -5  12   6    0.71    0.40
   4 -12  -6    1.63    0.50
  -4 -12   6    1.87    0.27
  -4  12   6    1.24    0.41
  -4  12   6    0.75    0.44
   3 -12  -6    0.99    0.42
  -3 -12   6    0.37    0.14
  -3  12   6    0.22    0.31
  -3  12   6    0.54    0.39
   2 -12  -6    0.95    0.41
   2 -12  -6    0.68    0.40
  -2  12   6    0.88    0.41
  -2  12   6    0.69    0.33
   1 -12  -6    0.26    0.38
  -1  12   6    0.48    0.40
  -1  12   6    0.08    0.30
   0 -12  -6    0.89    0.45
   0  12   6    1.01    0.45
   0  12   6    0.81    0.34
  -1 -12  -6    0.18    0.36
   1  12   6    0.03    0.26
   1  12   6   -0.30    0.32
  -2 -12  -6    0.55    0.41
   2  12   6    1.61    0.50
   2  12   6    1.01    0.36
  -3 -12  -6    1.05    0.47
   3  12   6    0.46    0.47
   3  12   6    0.70    0.34
  -4 -12  -6    1.25    0.52
   4  12   6    0.58    0.36
   4  12   6    0.81    0.49
  -5 -12  -6    6.58    0.90
   5  12   6    8.48    0.99
   5  12   6    7.25    0.74
   7 -13  -6    3.82    0.73
  -7 -13   6    4.26    0.56
  -7  13   6    4.14    0.71
  -7  13   6    4.78    0.75
   6 -13  -6    2.04    0.57
  -6 -13   6    1.47    0.36
  -6  13   6    1.08    0.45
  -6  13   6    0.47    0.44
   5 -13  -6    2.89    0.64
  -5 -13   6    2.13    0.35
  -5  13   6    1.90    0.48
  -5  13   6    2.08    0.53
   4 -13  -6    0.19    0.36
  -4 -13   6   -0.17    0.17
  -4  13   6   -0.05    0.30
  -4  13   6   -0.14    0.38
   3 -13  -6    1.48    0.48
   3 -13  -6    1.49    0.50
  -3 -13   6    1.95    0.21
  -3  13   6    0.87    0.41
  -3  13   6    1.42    0.42
   2 -13  -6    6.57    0.82
   2 -13  -6    6.31    0.78
  -2  13   6    6.68    0.78
  -2  13   6    6.09    0.66
   1 -13  -6    3.10    0.59
  -1  13   6    3.15    0.51
  -1  13   6    2.90    0.58
   0 -13  -6    1.64    0.52
   0  13   6    1.55    0.49
   0  13   6    2.61    0.47
  -1 -13  -6    0.62    0.44
   1  13   6    0.59    0.31
   1  13   6    0.59    0.41
  -2 -13  -6   -0.14    0.39
   2  13   6    0.69    0.45
   2  13   6    0.03    0.26
  -3 -13  -6    4.50    0.73
   3  13   6    3.26    0.68
   3  13   6    3.74    0.54
  -4 -13  -6    0.04    0.44
   4  13   6    0.27    0.47
   4  13   6    0.24    0.32
   6 -14  -6    2.45    0.62
  -6 -14   6    2.96    0.46
  -6  14   6    2.94    0.64
  -6  14   6    2.11    0.56
  -5 -14   6    4.18    0.46
   5 -14  -6    3.49    0.68
  -5  14   6    4.82    0.74
  -5  14   6    4.00    0.64
   4 -14  -6   -0.12    0.36
  -4 -14   6    0.03    0.18
  -4  14   6    0.52    0.38
  -4  14   6    0.82    0.42
   3 -14  -6    0.18    0.40
   3 -14  -6    0.96    0.45
  -3  14   6    0.55    0.36
  -3  14   6    0.35    0.40
   2 -14  -6    3.83    0.68
  -2  14   6    2.82    0.50
  -2  14   6    2.00    0.55
   1 -14  -6    5.24    0.76
  -1  14   6    4.74    0.74
  -1  14   6    4.67    0.60
   0 -14  -6    9.80    0.99
   0  14   6    9.59    0.97
   0  14   6   11.35    0.80
  -1 -14  -6    0.09    0.40
   1  14   6    0.25    0.30
   1  14   6    0.30    0.40
  -2 -14  -6    0.02    0.42
   2  14   6   -0.33    0.37
   2  14   6    0.42    0.31
  -3 -14  -6    4.17    0.73
   3  14   6    5.22    0.79
  -4 -14  -6   -0.55    0.43
   4  14   6    0.50    0.48
   5 -15  -6    1.27    0.49
  -5 -15   6    1.77    0.34
  -5  15   6    0.86    0.43
  -5  15   6    1.10    0.49
   4 -15  -6    0.95    0.50
  -4 -15   6    2.20    0.31
  -4  15   6    0.57    0.47
  -4  15   6    1.85    0.48
   3 -15  -6    2.29    0.62
   3 -15  -6    3.63    0.74
  -3  15   6    4.49    0.72
  -3  15   6    3.50    0.57
   2 -15  -6    2.12    0.61
  -2  15   6    2.28    0.48
  -2  15   6    1.50    0.52
   1 -15  -6    2.00    0.58
  -1  15   6    1.97    0.45
  -1  15   6    1.38    0.52
   0 -15  -6    0.41    0.47
   0  15   6    1.86    0.56
   0  15   6    1.19    0.39
  -1 -15  -6    0.33    0.47
   1  15   6    1.12    0.50
  -2 -15  -6    0.16    0.50
   2  15   6    1.26    0.56
  -3 -15  -6   -0.42    0.43
   3  15   6   -0.22    0.46
   4 -16  -6    0.40    0.46
   4 -16  -6   -0.24    0.42
  -4  16   6    0.23    0.44
  -4  16   6    0.41    0.39
   3 -16  -6    0.63    0.47
   3 -16  -6    0.27    0.43
  -3  16   6    0.32    0.44
  -3  16   6    0.30    0.38
   2 -16  -6    5.69    0.85
  -2  16   6    6.54    0.89
  -2  16   6    6.36    0.71
   1 -16  -6    1.18    0.54
  -1  16   6    1.49    0.53
  -1  16   6    1.31    0.40
   0 -16  -6    0.38    0.47
   0  16   6    1.25    0.54
  -1 -16  -6    6.29    0.87
   1  16   6    5.57    0.83
  11   0  -7   28.83    1.50
 -11   0   7   28.04    1.51
 -10   0   7   -0.14    0.33
  10   0  -7   -0.16    0.31
  -9   0   7   18.43    1.07
   9   0  -7   19.18    1.08
   8   0  -7    0.06    0.29
  -8   0   7   -0.27    0.25
  -7   0   7   14.14    0.83
  -7   0   7   16.40    0.91
   7   0  -7   16.02    0.89
  -6   0   7   -0.14    0.23
   6   0  -7    0.02    0.24
  -6   0   7    0.18    0.25
  -5   0   7   12.77    0.72
  -5   0   7   11.83    0.71
   5   0  -7   13.46    0.72
  -4   0   7    0.08    0.21
   4   0  -7    0.09    0.19
  -4   0   7    0.17    0.20
  -3   0   7   49.20    1.47
   3   0  -7   49.57    1.36
  -3   0   7   47.38    1.37
  -2   0   7   -0.26    0.18
   2   0  -7   -0.12    0.16
  -2   0   7   -0.22    0.17
  -1   0   7    7.31    0.46
   1   0  -7    6.25    0.43
  -1   0   7    4.93    0.50
   1   0  -7    6.51    0.43
   0   0   7   -0.19    0.20
   0   0   7    0.08    0.17
   0   0  -7    0.22    0.17
   1   0   7   12.18    0.60
   1   0   7   12.84    0.73
  -1   0  -7   12.38    0.59
   2   0   7   -0.28    0.22
   2   0   7   -0.02    0.19
  -2   0  -7   -0.19    0.18
  -3   0  -7    4.60    0.48
   3   0   7    4.67    0.47
   3   0   7    4.87    0.57
  -4   0  -7   -0.32    0.19
   4   0   7   -0.28    0.27
   4   0   7    0.01    0.23
   5   0   7    1.30    0.44
   5   0   7    1.56    0.38
   6   0   7    0.09    0.26
   6   0   7   -0.34    0.31
   7   0   7    0.89    0.38
   7   0   7    1.01    0.46
   8   0   7   -0.27    0.32
  11  -1  -7    0.17    0.44
 -11  -1   7    0.89    0.50
 -11   1   7    1.53    0.54
  11   1  -7    1.25    0.48
  10  -1  -7    0.85    0.45
 -10  -1   7   -0.45    0.36
 -10   1   7    0.15    0.38
  10   1  -7    1.13    0.42
  -9  -1   7    0.23    0.36
   9  -1  -7    0.12    0.37
   9   1  -7    0.24    0.33
  -9   1   7    0.11    0.38
  -8  -1   7   12.72    0.82
  -8  -1   7   12.79    0.88
   8  -1  -7   14.60    0.92
   8   1  -7   13.86    0.88
  -8   1   7   13.19    0.92
  -7  -1   7   20.40    0.95
  -7  -1   7   20.32    0.98
   7  -1  -7   17.02    0.95
  -7   1   7   18.17    0.97
  -7   1   7   18.13    0.96
   7   1  -7   19.17    0.94
  -6  -1   7    0.41    0.28
  -6  -1   7    0.01    0.25
   6  -1  -7   -0.09    0.24
   6   1  -7    0.04    0.23
  -6   1   7   -0.10    0.24
  -6   1   7    0.06    0.27
  -5  -1   7    4.42    0.49
   5  -1  -7    3.72    0.45
  -5  -1   7    4.99    0.51
  -5   1   7    4.90    0.51
   5   1  -7    4.91    0.49
  -5   1   7    5.79    0.56
  -4  -1   7   38.29    1.25
  -4  -1   7   37.77    1.20
   4  -1  -7   39.86    1.25
  -4   1   7   38.55    1.25
   4   1  -7   39.61    1.20
  -4   1   7   40.25    1.33
   3  -1  -7   26.73    0.93
  -3  -1   7   25.11    0.96
  -3  -1   7   24.28    0.86
  -3   1   7   25.82    1.01
  -3   1   7   24.40    0.93
   3   1  -7   23.48    0.84
   2  -1  -7    0.08    0.19
  -2  -1   7    0.04    0.16
  -2  -1   7   -0.11    0.20
   2   1  -7   -0.05    0.16
  -2   1   7   -0.05    0.19
  -2   1   7   -0.11    0.21
  -1  -1   7   -0.24    0.19
   1  -1  -7    0.22    0.19
  -1  -1   7    0.11    0.16
   1  -1  -7    0.02    0.19
   1   1  -7    0.04    0.16
  -1   1   7    0.27    0.24
  -1   1   7    0.23    0.21
   1   1  -7    0.41    0.17
   0  -1   7    2.75    0.41
   0  -1  -7    2.85    0.34
   0  -1   7    2.73    0.30
   0   1   7    3.12    0.37
   0   1   7    3.34    0.45
   0   1  -7    2.99    0.31
   1  -1   7    7.33    0.45
  -1  -1  -7    6.35    0.49
   1  -1   7    7.36    0.59
   1   1   7    7.28    0.51
   1   1   7    7.05    0.59
  -1   1  -7    7.44    0.44
   2  -1   7    0.26    0.27
   2  -1   7    0.26    0.20
  -2  -1  -7    0.25    0.23
   2   1   7    0.28    0.23
  -2   1  -7   -0.14    0.17
   2   1   7    0.57    0.30
  -3  -1  -7    0.33    0.25
   3  -1   7   -0.23    0.26
   3  -1   7   -0.04    0.20
   3   1   7    0.07    0.23
  -3   1  -7   -0.14    0.19
   3   1   7    0.12    0.31
  -4  -1  -7    6.53    0.60
   4  -1   7    6.94    0.71
   4  -1   7    4.54    0.49
   4   1   7    5.59    0.64
   4   1   7    5.54    0.56
   5  -1   7    0.91    0.37
   5  -1   7    0.80    0.30
  -5  -1  -7    0.98    0.38
   5   1   7   -0.16    0.31
   5   1   7    0.85    0.34
   6  -1   7    5.10    0.71
   6  -1   7    5.81    0.62
   6   1   7    4.55    0.60
   6   1   7    5.71    0.70
   7  -1   7    0.35    0.39
   7  -1   7    0.29    0.32
   7   1   7   -0.07    0.37
   7   1   7    0.17    0.34
   8  -1   7   -0.23    0.31
   8   1   7    0.15    0.34
  11  -2  -7    1.15    0.53
 -11  -2   7    0.17    0.44
 -11   2   7   -0.30    0.39
  11   2  -7    0.94    0.49
 -10  -2   7    1.21    0.47
  10  -2  -7    1.04    0.48
 -10   2   7    0.11    0.44
  10   2  -7    0.71    0.44
   9  -2  -7   13.74    0.98
  -9  -2   7   15.09    0.99
  -9   2   7   16.29    1.04
   9   2  -7   14.68    0.97
   8  -2  -7   28.83    1.30
  -8  -2   7   30.35    1.30
  -8  -2   7   28.39    1.17
  -8   2   7   29.60    1.33
   8   2  -7   31.68    1.28
   7  -2  -7    6.28    0.68
  -7  -2   7    5.57    0.56
  -7  -2   7    5.97    0.61
  -7   2   7    5.20    0.64
   7   2  -7    5.07    0.57
  -7   2   7    6.13    0.65
  -6  -2   7    2.05    0.36
   6  -2  -7    2.16    0.41
  -6  -2   7    2.02    0.39
   6   2  -7    1.80    0.36
  -6   2   7    2.48    0.44
  -6   2   7    2.80    0.47
  -5  -2   7    0.86    0.28
  -5  -2   7    0.70    0.27
   5  -2  -7    0.96    0.32
  -5   2   7    0.46    0.26
   5   2  -7    1.00    0.27
  -5   2   7    0.75    0.29
  -4  -2   7   -0.25    0.17
   4  -2  -7   -0.35    0.19
  -4  -2   7   -0.20    0.18
  -4   2   7    0.34    0.22
   4   2  -7    0.12    0.18
  -4   2   7   -0.03    0.25
   3  -2  -7   25.09    0.96
  -3  -2   7   26.79    0.96
  -3  -2   7   25.12    0.84
   3   2  -7   24.88    0.82
  -3   2   7   24.94    0.96
  -3   2   7   24.88    1.02
   2  -2  -7   28.74    1.01
  -2  -2   7   29.55    1.03
  -2  -2   7   29.85    0.89
  -2   2   7   28.37    1.09
  -2   2   7   30.34    1.05
   2   2  -7   30.43    0.89
  -1  -2   7    7.43    0.54
   1  -2  -7    7.18    0.50
  -1  -2   7    6.61    0.39
   1  -2  -7    8.03    0.52
   1   2  -7    6.96    0.39
   1   2  -7    6.71    0.38
  -1   2   7    7.56    0.53
  -1   2   7    6.82    0.57
   0  -2  -7    0.96    0.26
   0  -2   7    0.99    0.19
   0  -2   7    0.89    0.29
   0   2  -7    1.04    0.19
   0   2   7    0.75    0.30
   0   2   7    1.22    0.28
   1  -2   7   27.36    0.84
  -1  -2  -7   27.69    1.00
   1  -2   7   27.11    1.06
   1   2   7   28.52    1.11
   1   2   7   27.59    1.00
  -1   2  -7   27.75    0.84
   2  -2   7    2.25    0.30
   2  -2   7    2.62    0.42
  -2  -2  -7    2.36    0.37
   2   2   7    2.37    0.38
   2   2   7    1.21    0.36
  -3  -2  -7    4.73    0.52
   3  -2   7    4.36    0.58
   3  -2   7    5.15    0.43
   3   2   7    3.26    0.48
   3   2   7    4.86    0.54
  -4  -2  -7    3.39    0.47
   4  -2   7    2.54    0.50
   4  -2   7    2.71    0.38
   4   2   7    3.06    0.47
   4   2   7    2.88    0.50
   5  -2   7    1.04    0.31
  -5  -2  -7    1.39    0.37
   5  -2   7    0.81    0.38
   5   2   7    0.53    0.37
   5   2   7    0.48    0.31
   6  -2   7   -0.09    0.25
   6  -2   7    0.13    0.35
   6   2   7    0.12    0.31
   6   2   7   -0.27    0.30
   7  -2   7   -0.02    0.27
   7   2   7    0.00    0.29
   7   2   7    0.39    0.40
  11  -3  -7    0.77    0.45
 -11  -3   7    0.95    0.48
  11   3  -7    2.39    0.59
 -11   3   7    1.89    0.59
 -10  -3   7   -0.14    0.35
  10  -3  -7   -0.46    0.31
  10   3  -7    0.28    0.35
 -10   3   7    0.12    0.40
   9  -3  -7   20.30    1.16
  -9  -3   7   20.78    1.04
  -9  -3   7   21.02    1.14
   9   3  -7   20.36    1.10
  -9   3   7   21.08    1.20
  -8  -3   7    5.86    0.67
   8  -3  -7    6.74    0.73
  -8  -3   7    4.81    0.55
   8   3  -7    6.59    0.69
  -8   3   7    5.46    0.70
   7  -3  -7    1.21    0.38
  -7  -3   7    2.49    0.40
  -7  -3   7    1.90    0.42
  -7   3   7    2.27    0.48
   7   3  -7    2.14    0.40
  -7   3   7    1.75    0.43
  -6  -3   7    8.51    0.59
  -6  -3   7    7.57    0.59
   6  -3  -7    7.87    0.67
  -6   3   7    8.15    0.76
  -6   3   7    8.56    0.69
   6   3  -7    7.97    0.57
   5  -3  -7    3.44    0.46
  -5  -3   7    4.53    0.46
  -5  -3   7    4.83    0.48
  -5   3   7    5.04    0.58
   5   3  -7    5.44    0.48
  -5   3   7    3.90    0.50
  -4  -3   7   19.48    0.77
  -4  -3   7   19.68    0.83
   4  -3  -7   20.26    0.91
  -4   3   7   21.59    0.96
  -4   3   7   20.49    0.91
   4   3  -7   18.24    0.74
   3  -3  -7    0.14    0.23
  -3  -3   7   -0.06    0.15
  -3  -3   7    0.13    0.21
  -3   3   7   -0.02    0.25
  -3   3   7    0.05    0.21
   3   3  -7    0.37    0.16
  -2  -3   7    3.67    0.42
   2  -3  -7    4.40    0.45
  -2  -3   7    4.24    0.32
  -2   3   7    4.44    0.45
   2   3  -7    4.57    0.32
  -2   3   7    3.97    0.50
  -1  -3   7    7.45    0.37
  -1  -3   7    7.17    0.35
   1  -3  -7    7.48    0.54
  -1  -3   7    8.25    0.56
   1  -3  -7    6.95    0.54
  -1   3   7    8.29    0.62
  -1   3   7    7.18    0.54
   1   3  -7    7.00    0.35
   0  -3   7    1.97    0.22
   0  -3   7    1.79    0.21
   0  -3  -7    2.34    0.35
   0  -3   7    2.21    0.38
   0   3   7    2.10    0.35
   0   3   7    1.85    0.37
   1  -3   7    8.57    0.41
   1  -3   7    9.30    0.43
   1  -3   7    9.08    0.63
  -1  -3  -7    8.62    0.60
   1   3   7    9.22    0.60
   1   3   7    8.50    0.66
   2  -3   7    0.77    0.33
   2  -3   7    0.11    0.16
  -2  -3  -7    0.79    0.28
   2   3   7    0.47    0.26
   2   3   7   -0.05    0.25
   3  -3   7    1.51    0.38
  -3  -3  -7    1.93    0.41
   3  -3   7    1.48    0.27
   3   3   7    1.15    0.35
   3   3   7    1.81    0.40
  -4  -3  -7    0.09    0.27
   4  -3   7    0.25    0.21
   4  -3   7    0.22    0.31
   4   3   7   -0.18    0.24
   4   3   7    0.42    0.34
  -5  -3  -7    7.30    0.72
   5  -3   7    7.21    0.74
   5  -3   7    6.45    0.55
   5   3   7    6.83    0.77
   5   3   7    5.62    0.65
  -6  -3  -7    3.56    0.58
   6  -3   7    2.27    0.42
   6  -3   7    3.11    0.60
   6   3   7    3.03    0.59
   6   3   7    3.04    0.54
   7  -3   7    2.19    0.43
   7   3   7    0.84    0.44
   7   3   7    2.29    0.51
  10  -4  -7    0.46    0.39
 -10  -4   7    0.16    0.33
 -10  -4   7    1.37    0.47
 -10   4   7   -0.01    0.41
  10   4  -7    0.76    0.42
   9  -4  -7    0.52    0.37
  -9  -4   7   -0.12    0.30
  -9  -4   7    0.00    0.27
   9   4  -7    0.75    0.37
  -9   4   7   -0.18    0.36
   8  -4  -7    1.74    0.47
  -8  -4   7    1.67    0.36
  -8  -4   7    2.20    0.46
   8   4  -7    2.39    0.47
  -8   4   7    2.06    0.47
  -7  -4   7    2.30    0.38
  -7  -4   7    2.54    0.44
   7  -4  -7    3.52    0.56
  -7   4   7    2.67    0.52
  -7   4   7    2.17    0.47
   7   4  -7    2.87    0.45
   6  -4  -7    0.81    0.35
  -6  -4   7    1.38    0.33
  -6  -4   7    0.98    0.27
  -6   4   7    1.09    0.37
   6   4  -7    1.05    0.29
  -6   4   7    0.68    0.35
  -5  -4   7    0.23    0.22
   5  -4  -7    0.32    0.26
  -5  -4   7    0.60    0.24
  -5   4   7   -0.15    0.30
  -5   4   7    0.06    0.26
   5   4  -7    0.21    0.20
  -4  -4   7   16.16    0.73
  -4  -4   7   17.64    0.70
   4  -4  -7   15.92    0.84
   4   4  -7   15.76    0.66
  -4   4   7   16.90    0.88
  -4   4   7   15.37    0.84
   3  -4  -7   16.22    0.82
  -3  -4   7   17.71    0.63
  -3  -4   7   15.95    0.72
  -3   4   7   17.08    0.84
   3   4  -7   17.44    0.61
  -3   4   7   17.49    0.88
  -2  -4   7    4.45    0.30
  -2  -4   7    4.28    0.29
  -2  -4   7    3.93    0.41
   2  -4  -7    5.20    0.53
  -2   4   7    3.91    0.46
  -2   4   7    4.10    0.50
  -1  -4   7   19.23    0.56
   1  -4  -7   21.50    0.91
   1  -4  -7   22.06    0.91
  -1  -4   7   21.66    0.58
  -1  -4   7   18.93    0.81
  -1   4   7   19.96    0.89
  -1   4   7   19.01    0.91
   0  -4   7    3.41    0.22
   0  -4   7    3.33    0.22
   0  -4   7    2.86    0.39
   0  -4  -7    3.65    0.45
   0   4   7    2.45    0.39
   0   4   7    3.16    0.47
   1  -4   7   11.23    0.41
   1  -4   7   12.35    0.70
  -1  -4  -7   11.61    0.71
   1  -4   7   10.97    0.41
   1   4   7   11.52    0.75
   1   4   7   11.42    0.70
   2  -4   7    5.29    0.34
   2  -4   7    4.83    0.54
  -2  -4  -7    5.16    0.57
   2   4   7    3.91    0.50
   2   4   7    6.57    0.64
   3  -4   7    8.41    0.70
  -3  -4  -7    9.01    0.68
   3  -4   7    7.82    0.45
   3   4   7    8.14    0.67
   3   4   7    8.38    0.71
   4  -4   7    0.23    0.29
   4  -4   7    0.46    0.22
  -4  -4  -7    0.13    0.30
   4   4   7    0.29    0.31
   4   4   7    0.24    0.33
   5  -4   7    6.45    0.74
   5  -4   7    6.43    0.52
  -5  -4  -7    8.31    0.79
   5   4   7    5.65    0.71
   5   4   7    4.43    0.61
   6  -4   7    0.16    0.25
  -6  -4  -7    0.16    0.34
   6  -4   7    0.38    0.41
   6   4   7   -0.34    0.27
   6   4   7    0.12    0.36
   7  -4   7   -0.46    0.23
  -7  -4  -7   -0.16    0.33
   7   4   7   -0.46    0.32
   7   4   7   -0.33    0.31
 -10  -5   7    2.50    0.48
  10  -5  -7    2.64    0.59
 -10  -5   7    1.23    0.48
 -10   5   7    2.03    0.57
  -9  -5   7    3.83    0.59
  -9  -5   7    4.33    0.52
   9  -5  -7    3.31    0.61
  -9   5   7    5.09    0.71
   8  -5  -7    7.98    0.83
  -8  -5   7    8.39    0.72
  -8  -5   7    8.49    0.61
  -8   5   7    7.44    0.81
  -7  -5   7    3.26    0.42
  -7  -5   7    3.92    0.50
   7  -5  -7    3.82    0.55
  -7   5   7    4.19    0.58
   7   5  -7    5.11    0.62
  -7   5   7    3.71    0.59
   6  -5  -7    1.03    0.37
  -6  -5   7    1.13    0.31
  -6  -5   7    1.70    0.31
   6   5  -7    0.93    0.31
  -6   5   7    1.10    0.35
  -6   5   7    0.95    0.37
  -5  -5   7    1.46    0.29
  -5  -5   7    1.86    0.32
   5  -5  -7    1.85    0.40
  -5   5   7    1.52    0.42
  -5   5   7    1.44    0.35
  -4  -5   7    5.61    0.41
  -4  -5   7    6.00    0.46
   4  -5  -7    6.73    0.63
  -4   5   7    6.21    0.64
  -4   5   7    5.66    0.58
  -3  -5   7    0.76    0.18
  -3  -5   7    1.42    0.28
   3  -5  -7    0.75    0.34
  -3   5   7    0.86    0.31
  -3   5   7    0.97    0.36
  -2  -5   7   61.75    1.30
  -2  -5   7   59.24    1.57
   2  -5  -7   58.19    1.74
  -2  -5   7   61.45    1.31
  -2   5   7   58.96    1.76
  -2   5   7   55.75    1.73
  -1  -5   7    0.26    0.21
   1  -5  -7    0.35    0.28
   1  -5  -7    0.06    0.27
  -1   5   7    0.32    0.29
  -1   5   7    0.44    0.28
   0  -5   7   11.33    0.63
   0  -5  -7   10.00    0.67
   0   5   7   10.20    0.68
   0   5   7   10.33    0.71
   1  -5   7   25.75    1.02
  -1  -5  -7   26.09    1.08
   1   5   7   26.02    1.10
   1   5   7   25.42    1.07
  -2  -5  -7    0.60    0.30
   2  -5   7    0.10    0.26
   2  -5   7    0.36    0.13
   2   5   7   -0.04    0.27
   2   5   7   -0.21    0.25
   3  -5   7   20.95    0.69
   3  -5   7   21.78    1.04
  -3  -5  -7   21.69    1.03
   3   5   7   20.94    1.04
   3   5   7   20.49    1.03
   4  -5   7    2.97    0.34
  -4  -5  -7    2.30    0.48
   4  -5   7    3.66    0.56
   4   5   7    3.28    0.55
   4   5   7    3.13    0.54
   5  -5   7    2.51    0.53
  -5  -5  -7    2.87    0.54
   5  -5   7    1.96    0.34
   5   5   7    2.82    0.53
   5   5   7    2.57    0.50
  -6  -5  -7    0.08    0.35
   6  -5   7    0.43    0.25
   6   5   7   -0.24    0.31
   6   5   7   -0.13    0.32
  -7  -5  -7    2.60    0.60
   7  -5   7    2.94    0.47
   7   5   7    2.56    0.57
   7   5   7    3.09    0.63
  10  -6  -7    2.23    0.59
 -10  -6   7    2.24    0.53
 -10   6   7    2.96    0.68
  -9  -6   7    0.30    0.26
   9  -6  -7    0.58    0.40
  -9  -6   7    0.24    0.33
  -9   6   7    0.16    0.40
  -8  -6   7    0.16    0.29
  -8  -6   7   -0.10    0.20
   8  -6  -7    0.19    0.34
  -8   6   7   -0.04    0.34
  -7  -6   7    1.26    0.35
  -7  -6   7    1.83    0.33
   7  -6  -7    1.63    0.45
  -7   6   7    0.92    0.40
  -7   6   7    0.81    0.41
  -6  -6   7    0.08    0.18
  -6  -6   7    0.03    0.22
   6  -6  -7   -0.02    0.30
  -6   6   7   -0.04    0.32
  -6   6   7    0.63    0.35
  -5  -6   7    4.58    0.44
   5  -6  -7    3.73    0.52
  -5  -6   7    4.36    0.42
  -5   6   7    4.06    0.56
  -5   6   7    3.92    0.56
  -4  -6   7   26.09    0.84
   4  -6  -7   25.05    1.10
  -4  -6   7   24.75    0.87
  -4   6   7   26.25    1.14
  -4   6   7   25.21    1.12
   3  -6  -7    8.77    0.69
  -3  -6   7    9.65    0.42
  -3  -6   7    9.95    0.53
  -3   6   7    9.25    0.70
  -3   6   7    9.49    0.69
   2  -6  -7    3.42    0.50
  -2  -6   7    3.86    0.40
  -2   6   7    3.54    0.51
  -2   6   7    2.32    0.42
   1  -6  -7    9.59    0.69
   1  -6  -7    8.60    0.67
  -1  -6   7    8.77    0.54
  -1   6   7    8.24    0.68
  -1   6   7    8.19    0.65
   0  -6   7    0.51    0.26
   0  -6  -7    0.33    0.28
   0   6   7    0.81    0.31
   0   6   7    0.50    0.29
   1  -6   7   17.79    0.85
  -1  -6  -7   15.91    0.90
   1   6   7   17.00    0.91
   1   6   7   19.04    0.93
   2  -6   7    0.48    0.28
  -2  -6  -7    0.16    0.31
   2   6   7    0.19    0.28
   2   6   7    0.16    0.31
   3  -6   7    0.60    0.34
  -3  -6  -7    0.58    0.33
   3  -6   7    0.53    0.16
   3   6   7    0.36    0.32
   3   6   7    0.94    0.37
   4  -6   7    0.12    0.16
  -4  -6  -7    0.04    0.32
   4  -6   7    0.26    0.35
   4   6   7    0.64    0.35
   4   6   7    0.64    0.33
  -5  -6  -7    5.12    0.67
   5  -6   7    5.20    0.45
   5   6   7    4.84    0.66
   5   6   7    4.79    0.64
  -6  -6  -7    0.10    0.38
   6  -6   7    0.06    0.22
   6   6   7   -0.09    0.34
   6   6   7    0.04    0.33
  -7  -6  -7    0.87    0.45
   7  -6   7    0.87    0.33
   7   6   7    1.57    0.49
   7   6   7    1.60    0.50
  10  -7  -7    0.35    0.42
 -10  -7   7    0.26    0.38
 -10   7   7    1.27    0.54
  -9  -7   7    0.99    0.42
   9  -7  -7    0.69    0.42
  -9   7   7    0.11    0.40
   8  -7  -7    8.32    0.86
  -8  -7   7    9.34    0.75
  -8   7   7    8.88    0.89
   7  -7  -7    3.48    0.57
  -7  -7   7    3.35    0.48
  -7  -7   7    3.08    0.38
  -7   7   7    2.93    0.59
  -7   7   7    2.95    0.55
  -6  -7   7    4.55    0.48
   6  -7  -7    4.04    0.59
  -6  -7   7    5.31    0.45
  -6   7   7    4.79    0.64
  -6   7   7    4.73    0.60
  -5  -7   7    0.29    0.20
   5  -7  -7    0.26    0.32
  -5  -7   7    0.46    0.21
  -5   7   7    0.67    0.37
  -5   7   7   -0.44    0.28
  -4  -7   7    0.55    0.21
   4  -7  -7    1.13    0.39
  -4  -7   7    0.68    0.21
  -4   7   7    0.93    0.37
  -4   7   7    0.77    0.33
  -3  -7   7   14.82    0.49
  -3  -7   7   14.72    0.64
   3  -7  -7   13.82    0.84
  -3   7   7   13.09    0.85
  -3   7   7   13.04    0.83
  -2  -7   7    2.99    0.36
   2  -7  -7    2.41    0.45
  -2   7   7    2.64    0.47
  -2   7   7    3.41    0.50
   1  -7  -7    6.72    0.69
   1  -7  -7    7.05    0.69
  -1  -7   7    7.01    0.50
  -1   7   7    6.97    0.67
  -1   7   7    6.34    0.67
   0  -7   7    1.08    0.29
   0  -7  -7    0.87    0.33
   0   7   7    1.11    0.36
   0   7   7    1.39    0.37
  -1  -7  -7    6.79    0.67
   1  -7   7    7.35    0.57
   1   7   7    8.30    0.70
   1   7   7    8.36    0.69
   2  -7   7    0.29    0.27
  -2  -7  -7    0.03    0.30
   2   7   7   -0.10    0.27
   2   7   7    0.41    0.32
  -3  -7  -7    0.77    0.37
   3  -7   7    0.87    0.35
   3   7   7    0.05    0.30
   3   7   7    0.89    0.39
   4  -7   7    5.11    0.34
   4  -7   7    4.74    0.62
  -4  -7  -7    6.77    0.78
   4   7   7    5.15    0.63
   4   7   7    5.82    0.74
   5  -7   7    2.05    0.30
  -5  -7  -7    1.55    0.48
   5   7   7    2.38    0.56
   5   7   7    1.23    0.43
  -6  -7  -7    4.29    0.72
   6  -7   7    4.05    0.45
   6   7   7    4.95    0.71
   6   7   7    4.43    0.71
  -7  -7  -7    8.20    0.93
   7  -7   7    9.36    0.66
   7   7   7    6.73    0.87
   7   7   7    8.29    0.92
   9  -8  -7    0.63    0.42
  -9  -8   7    0.39    0.37
  -9   8   7    0.64    0.43
  -8  -8   7    1.93    0.43
   8  -8  -7    1.84    0.52
  -8   8   7    2.94    0.61
  -8   8   7    2.46    0.57
  -7  -8   7    0.58    0.31
   7  -8  -7    0.83    0.42
  -7   8   7    1.41    0.47
  -7   8   7    0.98    0.43
   6  -8  -7    0.11    0.32
  -6  -8   7    0.05    0.22
  -6   8   7    0.43    0.36
  -6   8   7   -0.02    0.34
  -5  -8   7    0.56    0.21
  -5  -8   7    0.29    0.18
   5  -8  -7    0.05    0.35
  -5   8   7    0.62    0.37
  -5   8   7    0.69    0.40
  -4  -8   7    5.56    0.41
  -4  -8   7    5.41    0.38
   4  -8  -7    6.35    0.73
  -4   8   7    6.82    0.74
  -4   8   7    4.42    0.57
  -3  -8   7    7.26    0.44
  -3  -8   7    6.33    0.29
   3  -8  -7    6.26    0.66
  -3   8   7    4.78    0.60
  -3   8   7    6.32    0.67
   2  -8  -7   24.76    1.13
  -2  -8   7   27.03    0.89
  -2   8   7   25.44    1.13
  -2   8   7   26.68    1.18
   1  -8  -7   38.83    1.45
  -1  -8   7   39.47    1.19
  -1   8   7   39.68    1.42
  -1   8   7   38.03    1.46
   0  -8  -7    3.03    0.50
   0  -8   7    4.37    0.46
   0   8   7    3.61    0.52
   0   8   7    4.19    0.57
  -1  -8  -7   23.92    1.16
   1  -8   7   23.14    0.97
   1   8   7   23.83    1.15
   1   8   7   24.14    1.08
  -2  -8  -7    8.98    0.84
   2  -8   7   10.48    0.69
   2   8   7   10.51    0.78
   2   8   7   10.77    0.83
   3  -8   7    1.43    0.40
  -3  -8  -7    0.76    0.40
   3   8   7    1.73    0.43
   3   8   7    1.47    0.47
   4  -8   7    8.62    0.35
  -4  -8  -7    7.41    0.80
   4   8   7    7.93    0.76
   4   8   7    8.31    0.85
  -5  -8  -7    2.12    0.57
   5  -8   7    2.17    0.28
   5   8   7    2.19    0.49
   5   8   7    1.75    0.52
  -6  -8  -7    1.36    0.54
   6  -8   7    1.34    0.29
   6   8   7    1.41    0.54
   6   8   7    1.09    0.44
  -9  -9   7    2.46    0.50
   9  -9  -7    3.28    0.66
  -9   9   7    2.37    0.62
   8  -9  -7    0.35    0.39
  -8  -9   7    0.00    0.29
  -8   9   7    0.08    0.37
  -8   9   7   -0.07    0.37
  -7  -9   7    2.15    0.41
   7  -9  -7    2.42    0.54
  -7   9   7    1.98    0.55
  -7   9   7    2.36    0.56
   6  -9  -7    0.13    0.36
  -6  -9   7    0.26    0.24
  -6   9   7    0.35    0.38
  -6   9   7    0.09    0.35
   5  -9  -7    4.82    0.66
  -5  -9   7    3.70    0.38
  -5   9   7    3.43    0.58
  -5   9   7    2.77    0.50
  -4  -9   7    0.38    0.17
   4  -9  -7    0.09    0.33
  -4   9   7   -0.41    0.28
  -4   9   7    0.26    0.35
  -3  -9   7   11.66    0.53
   3  -9  -7   11.11    0.86
  -3   9   7   11.61    0.87
  -3   9   7   11.29    0.81
   2  -9  -7    9.32    0.79
  -2  -9   7    8.92    0.51
   2  -9  -7    9.87    0.80
  -2   9   7    9.33    0.73
  -2   9   7   10.84    0.84
   1  -9  -7   30.56    1.32
  -1  -9   7   31.47    1.02
   1  -9  -7   30.33    1.32
  -1   9   7   30.72    1.25
  -1   9   7   28.59    1.29
   0  -9  -7    1.46    0.43
   0  -9   7    1.07    0.29
   0   9   7    1.01    0.35
   0   9   7    0.79    0.39
  -1  -9  -7    0.20    0.33
   1  -9   7    0.42    0.26
   1   9   7   -0.19    0.25
   1   9   7    0.50    0.35
  -2  -9  -7   -0.51    0.28
   2  -9   7    0.13    0.27
   2   9   7   -0.15    0.26
   2   9   7    1.17    0.41
  -3  -9  -7    0.10    0.36
   3   9   7    0.45    0.37
   3   9   7    0.37    0.32
  -4  -9  -7    0.74    0.42
   4   9   7    0.42    0.33
   4   9   7    0.19    0.39
  -5  -9  -7    0.67    0.46
   5   9   7   -0.24    0.37
   5   9   7    0.64    0.41
  -6  -9  -7    2.41    0.61
   6  -9   7    3.03    0.38
   6   9   7    2.71    0.57
   6   9   7    3.28    0.65
  -9 -10   7    0.48    0.36
   9 -10  -7    0.34    0.41
  -9  10   7    0.37    0.45
  -9  10   7   -0.09    0.38
   8 -10  -7   -0.06    0.40
  -8 -10   7    0.77    0.34
  -8  10   7    0.19    0.46
  -8  10   7    0.83    0.45
   7 -10  -7    2.07    0.56
  -7 -10   7    1.86    0.41
  -7  10   7    2.42    0.56
  -7  10   7    1.72    0.54
  -6 -10   7    2.52    0.39
   6 -10  -7    2.80    0.55
  -6  10   7    3.00    0.56
  -6  10   7    1.97    0.52
  -5 -10   7    3.99    0.40
   5 -10  -7    3.60    0.60
  -5  10   7    3.59    0.60
  -5  10   7    4.81    0.68
   4 -10  -7    0.69    0.37
  -4 -10   7    0.17    0.16
  -4  10   7    0.70    0.37
  -4  10   7    0.30    0.34
   3 -10  -7   15.06    0.99
  -3  10   7   13.83    0.92
  -3  10   7   13.99    0.97
   2 -10  -7    9.43    0.87
  -2 -10   7   11.35    0.60
   2 -10  -7   10.74    0.85
  -2  10   7   10.16    0.78
  -2  10   7   11.30    0.87
  -1 -10   7    2.45    0.33
   1 -10  -7    2.73    0.51
  -1  10   7    1.66    0.44
  -1  10   7    3.06    0.51
   0 -10   7   -0.30    0.19
   0 -10  -7   -0.05    0.33
   0  10   7    0.10    0.34
   0  10   7   -0.20    0.25
   1 -10   7   15.92    0.81
  -1 -10  -7   15.02    1.01
   1  10   7   16.22    1.03
   1  10   7   16.51    0.94
  -2 -10  -7    1.42    0.47
   2  10   7    0.88    0.35
   2  10   7    0.81    0.42
  -3 -10  -7    1.05    0.45
   3  10   7    1.91    0.46
   3  10   7    1.09    0.45
  -4 -10  -7    1.52    0.51
   4  10   7    0.65    0.36
   4  10   7    0.37    0.43
  -5 -10  -7   14.10    1.14
   5  10   7   14.94    1.01
   5  10   7   15.20    1.15
   8 -11  -7    1.63    0.56
  -8 -11   7    2.25    0.46
  -8  11   7    2.29    0.63
  -8  11   7    1.61    0.55
   7 -11  -7    4.42    0.71
  -7 -11   7    2.95    0.47
  -7  11   7    2.98    0.61
  -7  11   7    3.90    0.67
  -6 -11   7    2.38    0.39
   6 -11  -7    0.95    0.48
  -6  11   7    2.81    0.59
  -6  11   7    2.64    0.60
   5 -11  -7   -0.04    0.35
  -5 -11   7    0.52    0.22
  -5  11   7    0.27    0.35
  -5  11   7    0.64    0.42
  -4 -11   7    0.59    0.18
   4 -11  -7    0.53    0.42
  -4  11   7    0.89    0.43
  -4  11   7    0.94    0.41
   3 -11  -7    0.36    0.39
  -3  11   7    0.66    0.37
  -3  11   7    0.24    0.39
   2 -11  -7    4.38    0.67
   2 -11  -7    3.75    0.63
  -2  11   7    3.82    0.57
  -2  11   7    5.12    0.72
   1 -11  -7    1.29    0.45
  -1  11   7    1.48    0.46
  -1  11   7    1.88    0.44
   0 -11  -7    0.83    0.45
   0  11   7    1.23    0.48
   0  11   7    1.18    0.40
  -1 -11  -7    0.22    0.34
   1  11   7   -0.33    0.29
   1  11   7    0.03    0.28
  -2 -11  -7    0.36    0.41
   2  11   7    0.77    0.35
   2  11   7    1.11    0.47
  -3 -11  -7    7.55    0.87
   3  11   7    5.33    0.76
   3  11   7    5.65    0.67
  -4 -11  -7    0.25    0.42
   4  11   7   -0.17    0.28
   4  11   7    0.29    0.42
  -5 -11  -7    0.66    0.50
   5  11   7    0.85    0.48
   5  11   7    0.28    0.34
   7 -12  -7    1.29    0.56
  -7 -12   7    2.44    0.44
  -7  12   7    1.60    0.53
  -7  12   7    0.77    0.49
  -6 -12   7    0.27    0.23
   6 -12  -7    0.08    0.38
  -6  12   7    0.62    0.46
  -6  12   7    0.27    0.40
  -5 -12   7   -0.11    0.18
   5 -12  -7    0.32    0.41
  -5  12   7   -0.20    0.30
  -5  12   7    0.26    0.39
  -4 -12   7    3.58    0.30
   4 -12  -7    3.13    0.62
  -4  12   7    3.81    0.59
  -4  12   7    3.58    0.64
   3 -12  -7    1.55    0.49
  -3  12   7    1.18    0.49
  -3  12   7    1.80    0.46
   2 -12  -7    1.62    0.46
   2 -12  -7    1.43    0.45
  -2  12   7    1.13    0.40
  -2  12   7    2.43    0.54
   1 -12  -7    4.87    0.70
  -1  12   7    3.70    0.64
  -1  12   7    4.32    0.61
   0 -12  -7    9.83    0.95
   0  12   7   13.01    0.87
   0  12   7   11.58    0.95
  -1 -12  -7    0.29    0.40
   1  12   7   -0.14    0.37
   1  12   7   -0.14    0.27
  -2 -12  -7    0.04    0.39
   2  12   7    0.20    0.41
   2  12   7   -0.30    0.24
  -3 -12  -7   -0.38    0.38
   3  12   7    0.30    0.30
   3  12   7    0.00    0.41
  -4 -12  -7    1.56    0.55
   4  12   7    1.51    0.59
   4  12   7    1.70    0.46
   7 -13  -7    0.60    0.47
  -7 -13   7    1.09    0.35
  -7  13   7    1.36    0.51
  -7  13   7    1.08    0.56
   6 -13  -7    0.86    0.50
  -6 -13   7    0.65    0.28
  -6  13   7    1.03    0.51
  -6  13   7    0.43    0.40
   5 -13  -7    0.66    0.43
  -5 -13   7    0.09    0.20
  -5  13   7   -0.07    0.37
  -5  13   7   -0.29    0.35
   4 -13  -7    0.26    0.37
  -4  13   7    0.39    0.35
  -4  13   7   -0.23    0.36
   3 -13  -7    2.10    0.56
   3 -13  -7    1.60    0.54
  -3  13   7    3.19    0.62
  -3  13   7    3.24    0.57
   2 -13  -7    9.20    0.98
   2 -13  -7    8.89    0.95
  -2  13   7   10.34    1.04
  -2  13   7    9.32    0.78
   1 -13  -7    3.19    0.62
  -1  13   7    3.64    0.66
  -1  13   7    3.53    0.56
   0 -13  -7    3.77    0.70
   0  13   7    3.33    0.68
   0  13   7    3.03    0.52
  -1 -13  -7   -0.20    0.37
   1  13   7    0.85    0.36
   1  13   7    0.16    0.39
  -2 -13  -7    2.32    0.61
   2  13   7    2.23    0.50
   2  13   7    2.04    0.61
  -3 -13  -7    0.22    0.45
   3  13   7    0.39    0.33
   3  13   7    1.06    0.51
  -6 -14   7    1.19    0.33
   6 -14  -7    0.68    0.49
  -6  14   7    0.30    0.42
  -6  14   7    0.45    0.42
   5 -14  -7    0.47    0.45
  -5 -14   7    0.72    0.25
  -5  14   7    0.91    0.47
  -5  14   7    0.93    0.43
   4 -14  -7    1.02    0.49
  -4  14   7    0.51    0.50
  -4  14   7    1.10    0.43
   3 -14  -7    4.27    0.73
   3 -14  -7    3.92    0.73
  -3  14   7    5.72    0.73
  -3  14   7    4.15    0.72
   2 -14  -7    1.01    0.51
  -2  14   7    0.01    0.40
  -2  14   7    0.34    0.36
   1 -14  -7   -0.37    0.38
  -1  14   7   -0.17    0.37
  -1  14   7   -0.38    0.28
   0 -14  -7   -0.49    0.35
   0  14   7    0.02    0.41
   0  14   7    0.47    0.32
  -1 -14  -7   10.00    1.10
   1  14   7    7.73    0.78
   1  14   7   11.27    1.15
  -2 -14  -7    2.64    0.67
   2  14   7    2.73    0.52
   2  14   7    3.02    0.72
   4 -15  -7   -0.11    0.41
   4 -15  -7    0.19    0.46
  -4  15   7    0.05    0.40
  -4  15   7    0.36    0.38
   3 -15  -7    1.45    0.52
   3 -15  -7    1.86    0.61
  -3  15   7    0.83    0.52
  -3  15   7    1.58    0.47
   2 -15  -7   -0.48    0.39
  -2  15   7   -0.17    0.31
  -2  15   7   -0.16    0.43
   1 -15  -7    0.75    0.52
  -1  15   7    1.59    0.57
  -1  15   7    1.54    0.43
   0 -15  -7    0.57    0.48
   0  15   7    0.69    0.34
   0  15   7    0.11    0.43
  -1 -15  -7    0.00    0.47
   1  15   7    0.15    0.30
   1  15   7   -0.27    0.42
 -10   0   8    0.58    0.45
  10   0  -8    0.53    0.42
 -10   0   8    0.68    0.44
   9   0  -8    0.11    0.34
  -9   0   8   -0.61    0.27
  -9   0   8   -0.09    0.32
  -8   0   8    1.05    0.39
  -8   0   8    1.69    0.45
   8   0  -8    0.27    0.33
  -7   0   8    0.11    0.30
   7   0  -8   -0.24    0.25
  -7   0   8   -0.28    0.26
  -6   0   8   10.92    0.73
  -6   0   8   11.84    0.76
   6   0  -8   10.73    0.71
  -5   0   8   -0.12    0.24
  -5   0   8   -0.03    0.22
   5   0  -8    0.11    0.24
  -4   0   8    3.68    0.47
  -4   0   8    4.37    0.48
   4   0  -8    5.34    0.50
  -3   0   8    0.12    0.21
  -3   0   8    0.01    0.26
   3   0  -8   -0.27    0.18
   2   0  -8    5.92    0.47
  -2   0   8    5.33    0.54
  -2   0   8    5.99    0.48
  -1   0   8    0.27    0.20
   1   0  -8    0.18    0.19
   1   0  -8    0.20    0.19
  -1   0   8   -0.40    0.22
   0   0   8   24.80    0.90
   0   0   8   24.02    1.06
   0   0  -8   24.02    0.88
   1   0   8    0.58    0.31
  -1   0  -8    0.09    0.19
   1   0   8   -0.24    0.18
   2   0   8    0.94    0.28
   2   0   8    0.83    0.35
   3   0   8   -0.12    0.29
   3   0   8   -0.25    0.21
   4   0   8    7.55    0.61
   4   0   8    8.90    0.87
   5   0   8   -0.07    0.27
   5   0   8   -0.58    0.30
   6   0   8    0.81    0.37
   6   0   8    1.48    0.47
   7   0   8   -0.19    0.37
   7   0   8    0.16    0.35
  10  -1  -8    1.22    0.49
 -10  -1   8    1.40    0.45
 -10  -1   8    1.44    0.48
 -10   1   8    1.25    0.49
 -10   1   8    1.16    0.46
  10   1  -8    0.73    0.46
   9  -1  -8    0.30    0.36
  -9  -1   8    0.73    0.43
  -9  -1   8    0.28    0.34
  -9   1   8    1.10    0.42
  -9   1   8    0.72    0.41
   9   1  -8    0.57    0.40
  -8  -1   8   21.98    1.12
  -8  -1   8   23.78    1.12
   8  -1  -8   23.63    1.16
   8   1  -8   22.41    1.12
  -8   1   8   22.22    1.16
  -8   1   8   23.81    1.17
  -7  -1   8   -0.15    0.26
   7  -1  -8    0.13    0.32
  -7  -1   8    0.40    0.28
   7   1  -8    0.03    0.25
  -7   1   8   -0.02    0.29
  -7   1   8   -0.04    0.30
  -6  -1   8    9.31    0.68
  -6  -1   8    9.03    0.68
   6  -1  -8    8.53    0.69
  -6   1   8    9.45    0.73
   6   1  -8    9.66    0.67
  -6   1   8    8.16    0.68
  -5  -1   8   14.31    0.77
   5  -1  -8   14.92    0.81
  -5  -1   8   17.44    0.86
  -5   1   8   16.39    0.85
   5   1  -8   16.96    0.80
  -5   1   8   16.87    0.90
  -4  -1   8    1.03    0.32
  -4  -1   8    0.55    0.24
   4  -1  -8    1.03    0.30
   4   1  -8    0.42    0.23
  -4   1   8    0.85    0.30
  -4   1   8    0.22    0.29
  -3  -1   8   14.61    0.80
  -3  -1   8   15.09    0.69
   3  -1  -8   14.47    0.74
  -3   1   8   14.70    0.83
   3   1  -8   15.43    0.69
  -3   1   8   16.20    0.77
  -2  -1   8   20.26    0.79
  -2  -1   8   20.78    0.93
   2  -1  -8   19.71    0.84
  -2   1   8   21.37    0.88
  -2   1   8   19.49    0.94
   2   1  -8   22.00    0.80
   1  -1  -8   11.24    0.62
  -1  -1   8   11.51    0.58
   1  -1  -8   11.73    0.63
  -1  -1   8   11.72    0.71
   1   1  -8   11.70    0.56
  -1   1   8    9.96    0.72
  -1   1   8   11.94    0.66
   0  -1   8   -0.09    0.25
   0  -1   8    0.05    0.18
   0  -1  -8    0.16    0.21
   0   1   8    0.08    0.29
   0   1   8    0.11    0.22
   0   1  -8    0.14    0.18
   1  -1   8    0.36    0.20
   1  -1   8   -0.02    0.28
  -1  -1  -8   -0.01    0.21
   1   1   8    0.01    0.20
   1   1   8   -0.23    0.27
  -2  -1  -8    2.92    0.42
   2  -1   8    3.20    0.38
   2  -1   8    2.64    0.46
   2   1   8    2.86    0.48
   2   1   8    2.81    0.41
   3  -1   8    2.35    0.48
   3  -1   8    3.26    0.41
   3   1   8    2.13    0.40
   3   1   8    3.35    0.56
   4  -1   8    0.80    0.29
   4  -1   8    0.62    0.37
   4   1   8    0.85    0.42
   4   1   8    1.28    0.36
   5  -1   8    2.35    0.54
   5  -1   8    1.13    0.33
   5   1   8    1.36    0.45
   5   1   8    1.58    0.40
   6  -1   8   -0.17    0.26
   6  -1   8    0.25    0.36
   6   1   8   -0.59    0.24
   6   1   8    0.02    0.37
   7  -1   8    0.78    0.41
   7  -1   8    0.17    0.42
   7   1   8    0.92    0.41
   7   1   8    0.30    0.41
 -10  -2   8    3.16    0.60
  10  -2  -8    3.70    0.65
 -10  -2   8    4.29    0.63
 -10   2   8    5.62    0.78
  10   2  -8    3.79    0.66
 -10   2   8    3.02    0.58
   9  -2  -8    0.15    0.35
  -9  -2   8    1.88    0.47
  -9  -2   8    1.46    0.43
  -9   2   8    1.63    0.49
  -9   2   8    2.28    0.53
   9   2  -8    0.95    0.41
  -8  -2   8    2.79    0.52
  -8  -2   8    2.72    0.49
   8  -2  -8    2.77    0.53
  -8   2   8    2.24    0.51
  -8   2   8    1.94    0.48
   8   2  -8    2.88    0.52
  -7  -2   8    3.29    0.50
   7  -2  -8    4.33    0.59
  -7  -2   8    3.19    0.48
  -7   2   8    3.55    0.55
  -7   2   8    3.19    0.54
   7   2  -8    3.78    0.52
  -6  -2   8   -0.11    0.23
   6  -2  -8    0.22    0.28
  -6  -2   8    0.28    0.25
  -6   2   8    0.27    0.28
   6   2  -8   -0.36    0.20
  -6   2   8   -0.38    0.26
  -5  -2   8    7.35    0.59
  -5  -2   8    7.70    0.57
   5  -2  -8    7.31    0.61
  -5   2   8    8.55    0.69
  -5   2   8    6.63    0.63
   5   2  -8    7.94    0.57
  -4  -2   8    3.46    0.39
  -4  -2   8    4.08    0.48
   4  -2  -8    4.47    0.53
   4   2  -8    4.54    0.43
  -4   2   8    3.43    0.49
  -4   2   8    3.70    0.47
  -3  -2   8    7.70    0.49
  -3  -2   8    7.96    0.60
   3  -2  -8    8.22    0.59
  -3   2   8    7.45    0.66
  -3   2   8    7.26    0.60
   3   2  -8    7.98    0.50
   2  -2  -8   37.85    1.23
  -2  -2   8   36.98    1.08
  -2  -2   8   36.74    1.26
  -2   2   8   36.74    1.23
   2   2  -8   35.92    1.06
  -2   2   8   35.33    1.32
  -1  -2   8   -0.24    0.14
   1  -2  -8    0.14    0.22
  -1  -2   8    0.19    0.25
   1  -2  -8    0.13    0.23
  -1   2   8    0.23    0.27
  -1   2   8    0.04    0.22
   0  -2  -8    0.19    0.24
   0  -2   8    0.19    0.26
   0  -2   8    0.27    0.18
   0   2   8    0.58    0.27
   0   2   8    0.11    0.28
   1  -2   8    4.61    0.39
   1  -2   8    4.19    0.53
  -1  -2  -8    4.78    0.53
   1   2   8    3.46    0.44
   1   2   8    4.60    0.56
  -2  -2  -8    0.17    0.24
   2  -2   8   -0.01    0.18
   2  -2   8    0.04    0.29
   2   2   8   -0.14    0.28
   2   2   8   -0.22    0.23
   3  -2   8    3.00    0.54
  -3  -2  -8    3.31    0.48
   3  -2   8    2.44    0.35
   3   2   8    3.28    0.55
   3   2   8    3.15    0.48
   4  -2   8   61.01    2.02
   4  -2   8   61.32    1.71
   4   2   8   60.62    1.88
   4   2   8   63.01    2.05
   5  -2   8    0.31    0.27
   5  -2   8   -0.10    0.33
   5   2   8   -0.28    0.29
   5   2   8   -0.33    0.26
   6  -2   8    0.12    0.30
   6  -2   8    0.11    0.40
   6   2   8    0.25    0.32
   6   2   8    0.20    0.39
   7  -2   8    2.13    0.60
   7  -2   8    1.97    0.44
   7   2   8    1.71    0.54
   7   2   8    1.98    0.50
 -10  -3   8    2.64    0.51
  10  -3  -8    3.39    0.68
 -10  -3   8    3.93    0.65
 -10   3   8    3.07    0.64
 -10   3   8    4.18    0.74
   9  -3  -8    3.89    0.65
  -9  -3   8    3.48    0.53
  -9  -3   8    3.52    0.57
  -9   3   8    5.13    0.73
  -9   3   8    3.45    0.62
  -8  -3   8    0.60    0.32
   8  -3  -8   -0.18    0.31
  -8  -3   8    0.00    0.29
  -8   3   8   -0.01    0.34
  -8   3   8    0.39    0.35
   8   3  -8    0.35    0.33
  -7  -3   8   17.02    0.92
  -7  -3   8   16.67    0.86
   7  -3  -8   16.92    0.98
  -7   3   8   16.08    0.99
   7   3  -8   14.94    0.85
  -7   3   8   17.51    1.00
  -6  -3   8    1.04    0.30
   6  -3  -8    0.67    0.35
  -6  -3   8    0.62    0.29
   6   3  -8    1.20    0.33
  -6   3   8    1.04    0.37
  -6   3   8    1.12    0.40
  -5  -3   8    1.35    0.30
  -5  -3   8    1.28    0.33
   5  -3  -8    1.05    0.34
  -5   3   8    0.35    0.35
  -5   3   8    1.62    0.38
   5   3  -8    1.15    0.31
  -4  -3   8   33.10    1.18
   4  -3  -8   32.36    1.24
  -4  -3   8   34.61    1.09
  -4   3   8   33.66    1.26
  -4   3   8   35.02    1.32
   3  -3  -8   -0.05    0.24
  -3  -3   8    0.30    0.18
  -3  -3   8   -0.04    0.22
  -3   3   8   -0.04    0.23
  -3   3   8    0.38    0.31
   2  -3  -8    1.86    0.38
  -2  -3   8    2.00    0.26
  -2  -3   8    1.29    0.31
  -2   3   8    1.56    0.38
  -2   3   8    1.80    0.35
  -1  -3   8    6.83    0.57
  -1  -3   8    7.32    0.40
   1  -3  -8    6.99    0.58
   1  -3  -8    7.04    0.58
  -1   3   8    6.45    0.62
  -1   3   8    6.10    0.58
   0  -3   8    0.08    0.14
   0  -3   8    0.27    0.27
   0  -3  -8    0.10    0.23
   0   3   8    0.13    0.26
   0   3   8    0.11    0.24
   1  -3   8    8.35    0.66
   1  -3   8    7.42    0.41
  -1  -3  -8    8.09    0.62
   1   3   8    8.12    0.61
   1   3   8    8.57    0.70
   2  -3   8    7.96    0.46
  -2  -3  -8    8.07    0.62
   2  -3   8    7.73    0.70
   2   3   8    6.97    0.65
   2   3   8    7.49    0.71
   3  -3   8    1.78    0.45
  -3  -3  -8    2.52    0.46
   3  -3   8    1.98    0.30
   3   3   8    2.19    0.45
   3   3   8    1.73    0.41
   4  -3   8    5.18    0.70
   4  -3   8    6.00    0.50
  -4  -3  -8    6.59    0.68
   4   3   8    6.46    0.69
   4   3   8    5.85    0.72
   5  -3   8    0.19    0.26
   5  -3   8    0.41    0.38
   5   3   8    0.39    0.36
   5   3   8    0.40    0.36
   6  -3   8    6.78    0.65
   6  -3   8    6.57    0.84
   6   3   8    7.01    0.84
   6   3   8    6.04    0.73
   7  -3   8   -0.22    0.27
   7   3   8    0.28    0.37
   7   3   8   -0.27    0.37
  10  -4  -8    2.37    0.59
 -10  -4   8    2.84    0.53
 -10  -4   8    1.96    0.54
 -10   4   8    1.40    0.54
 -10   4   8    3.12    0.68
   9  -4  -8    0.23    0.39
  -9  -4   8    0.62    0.33
  -9  -4   8    1.01    0.42
  -9   4   8    0.47    0.40
  -9   4   8    0.59    0.43
  -8  -4   8    3.26    0.52
   8  -4  -8    2.58    0.53
  -8  -4   8    2.98    0.47
  -8   4   8    2.66    0.52
  -8   4   8    2.75    0.57
  -7  -4   8    7.08    0.59
  -7  -4   8    6.74    0.64
   7  -4  -8    5.83    0.67
  -7   4   8    6.70    0.73
  -7   4   8    6.39    0.72
   6  -4  -8    0.21    0.30
  -6  -4   8   -0.03    0.21
  -6  -4   8   -0.19    0.23
  -6   4   8   -0.16    0.29
  -6   4   8    0.12    0.29
   5  -4  -8    0.74    0.34
  -5  -4   8    0.94    0.30
  -5  -4   8    1.94    0.33
  -5   4   8    0.71    0.36
  -5   4   8    1.05    0.36
  -4  -4   8    4.17    0.46
   4  -4  -8    4.53    0.56
  -4  -4   8    4.42    0.41
  -4   4   8    3.78    0.54
  -4   4   8    4.06    0.53
  -3  -4   8   27.64    1.05
   3  -4  -8   29.95    1.17
  -3  -4   8   27.23    0.87
  -3   4   8   29.05    1.22
  -3   4   8   29.71    1.18
   2  -4  -8    4.21    0.52
  -2  -4   8    4.20    0.32
  -2  -4   8    3.48    0.42
  -2   4   8    3.30    0.49
  -2   4   8    3.34    0.49
   1  -4  -8    0.37    0.26
  -1  -4   8    0.62    0.15
   1  -4  -8   -0.02    0.24
  -1  -4   8    0.14    0.24
  -1   4   8    0.08    0.26
  -1   4   8   -0.13    0.23
   0  -4   8    7.26    0.33
   0  -4  -8    6.36    0.61
   0  -4   8    7.39    0.60
   0   4   8    6.01    0.60
   0   4   8    7.92    0.73
   1  -4   8   -0.05    0.12
  -1  -4  -8    0.29    0.28
   1  -4   8    0.04    0.26
   1   4   8   -0.05    0.27
   1   4   8   -0.14    0.23
  -2  -4  -8    1.31    0.37
   2  -4   8    0.94    0.36
   2  -4   8    1.09    0.20
   2   4   8    0.71    0.38
   2   4   8    0.81    0.34
   3  -4   8   18.66    0.71
  -3  -4  -8   18.08    0.98
   3  -4   8   18.87    1.03
   3   4   8   18.88    1.06
   3   4   8   21.01    1.04
  -4  -4  -8    0.72    0.38
   4  -4   8    0.29    0.22
   4  -4   8    0.17    0.33
   4   4   8   -0.31    0.33
   4   4   8    0.05    0.30
  -5  -4  -8    0.83    0.43
   5  -4   8    0.94    0.30
   5  -4   8    0.15    0.36
   5   4   8    0.73    0.40
   5   4   8    0.56    0.36
   6  -4   8    2.71    0.44
   6  -4   8    3.43    0.67
   6   4   8    3.25    0.63
   6   4   8    2.22    0.54
  10  -5  -8    3.12    0.64
 -10  -5   8    4.35    0.67
 -10  -5   8    5.34    0.64
 -10   5   8    4.51    0.75
 -10   5   8    4.36    0.73
  -9  -5   8    7.49    0.79
   9  -5  -8    7.27    0.83
  -9  -5   8    7.71    0.65
  -9   5   8    6.45    0.80
  -9   5   8    9.91    0.97
  -8  -5   8    1.03    0.32
   8  -5  -8    0.32    0.37
  -8  -5   8    1.45    0.41
  -8   5   8    0.97    0.45
  -8   5   8    0.35    0.37
   7  -5  -8   -0.36    0.28
  -7  -5   8    0.15    0.23
  -7  -5   8   -0.16    0.23
  -7   5   8   -0.36    0.31
  -7   5   8   -0.03    0.31
  -6  -5   8    8.15    0.61
  -6  -5   8    8.90    0.61
   6  -5  -8    8.14    0.77
  -6   5   8    9.72    0.80
  -6   5   8    8.55    0.81
   5  -5  -8    2.10    0.47
  -5  -5   8    2.11    0.35
  -5  -5   8    2.01    0.33
  -5   5   8    2.27    0.48
  -5   5   8    1.78    0.45
   4  -5  -8   28.49    1.21
  -4  -5   8   29.01    0.92
  -4  -5   8   28.58    1.03
  -4   5   8   28.48    1.22
  -4   5   8   27.97    1.19
  -3  -5   8   52.41    1.50
  -3  -5   8   52.42    1.28
   3  -5  -8   52.96    1.70
  -3   5   8   50.59    1.72
  -3   5   8   52.92    1.70
  -2  -5   8    4.47    0.48
  -2  -5   8    4.87    0.29
   2  -5  -8    5.07    0.57
  -2   5   8    5.10    0.62
  -2   5   8    5.00    0.57
   1  -5  -8    0.54    0.30
   1  -5  -8    0.23    0.28
  -1  -5   8    0.60    0.28
  -1   5   8    0.20    0.30
  -1   5   8    0.40    0.30
   0  -5  -8    5.24    0.59
   0  -5   8    4.34    0.50
   0   5   8    5.75    0.63
   0   5   8    4.77    0.57
  -1  -5  -8    0.43    0.31
   1  -5   8    0.96    0.33
   1   5   8   -0.19    0.28
   1   5   8    0.19    0.28
   2  -5   8    0.31    0.13
   2  -5   8    0.47    0.31
  -2  -5  -8    0.54    0.32
   2   5   8    0.27    0.32
   2   5   8    0.14    0.30
   3  -5   8    8.36    0.78
   3  -5   8    9.44    0.46
  -3  -5  -8   10.13    0.78
   3   5   8    9.48    0.77
   3   5   8    7.23    0.73
   4  -5   8    0.42    0.35
   4  -5   8   -0.06    0.18
  -4  -5  -8   -0.16    0.32
   4   5   8    0.06    0.31
   4   5   8    0.71    0.39
  -5  -5  -8    2.62    0.57
   5  -5   8    2.87    0.39
   5  -5   8    4.13    0.67
   5   5   8    2.68    0.59
   5   5   8    2.07    0.51
   6  -5   8    1.44    0.33
   6   5   8    0.60    0.40
   6   5   8    0.30    0.42
 -10  -6   8    1.61    0.50
  10  -6  -8    0.81    0.49
 -10   6   8    2.50    0.63
 -10   6   8    1.68    0.59
   9  -6  -8   11.76    1.01
  -9  -6   8   10.36    0.87
  -9   6   8   11.82    1.09
  -9   6   8   10.64    1.02
   8  -6  -8   -0.21    0.32
  -8  -6   8    0.18    0.31
  -8  -6   8    0.03    0.23
  -8   6   8   -0.15    0.34
  -8   6   8    0.00    0.37
   7  -6  -8    1.10    0.40
  -7  -6   8    2.73    0.46
  -7  -6   8    2.23    0.37
  -7   6   8    2.06    0.52
  -7   6   8    2.23    0.50
  -6  -6   8    1.56    0.34
   6  -6  -8    0.82    0.38
  -6  -6   8    1.48    0.33
  -6   6   8    1.29    0.44
  -6   6   8    1.31    0.43
  -5  -6   8    0.67    0.25
   5  -6  -8    1.27    0.41
  -5  -6   8    1.65    0.32
  -5   6   8    1.27    0.43
  -5   6   8    1.06    0.38
   4  -6  -8   15.85    0.96
  -4  -6   8   19.48    0.82
  -4  -6   8   20.22    0.71
  -4   6   8   18.27    1.01
  -4   6   8   19.38    1.03
   3  -6  -8   29.12    1.22
  -3  -6   8   27.77    0.77
  -3  -6   8   26.53    0.99
  -3   6   8   29.21    1.22
  -3   6   8   27.88    1.23
   2  -6  -8    2.07    0.44
  -2  -6   8    2.15    0.38
  -2   6   8    2.82    0.47
  -2   6   8    3.40    0.53
  -1  -6   8    1.14    0.32
   1  -6  -8    2.65    0.48
   1  -6  -8    2.36    0.47
  -1   6   8    1.54    0.37
  -1   6   8    1.69    0.41
   0  -6   8    6.05    0.57
   0  -6  -8    6.07    0.65
   0   6   8    6.71    0.67
   0   6   8    6.13    0.64
  -1  -6  -8    0.62    0.33
   1  -6   8    0.01    0.26
   1   6   8   -0.04    0.30
   1   6   8   -0.54    0.20
   2  -6   8   17.46    0.94
  -2  -6  -8   16.98    0.97
   2   6   8   17.81    1.00
   2   6   8   16.66    0.98
  -3  -6  -8    1.31    0.42
   3  -6   8    1.97    0.45
   3  -6   8    2.12    0.22
   3   6   8    1.84    0.45
   3   6   8    1.61    0.45
  -4  -6  -8    2.72    0.54
   4  -6   8    3.02    0.55
   4  -6   8    3.39    0.33
   4   6   8    3.00    0.57
   4   6   8    2.68    0.55
   5  -6   8    1.35    0.49
  -5  -6  -8    1.00    0.44
   5  -6   8    1.07    0.27
   5   6   8    0.92    0.44
   5   6   8    0.81    0.44
  -6  -6  -8   -0.27    0.38
   6  -6   8   -0.08    0.22
   6   6   8   -0.67    0.32
   6   6   8   -0.05    0.37
   9  -7  -8    0.94    0.48
  -9  -7   8    1.66    0.45
  -9   7   8    1.68    0.55
  -9   7   8    2.07    0.60
   8  -7  -8    1.97    0.53
  -8  -7   8    1.17    0.38
  -8   7   8    1.97    0.54
  -8   7   8    2.73    0.57
  -7  -7   8    5.21    0.59
  -7  -7   8    6.48    0.56
   7  -7  -8    4.79    0.67
  -7   7   8    5.11    0.69
  -7   7   8    4.53    0.66
  -6  -7   8    1.13    0.30
  -6  -7   8    1.35    0.31
   6  -7  -8    1.26    0.42
  -6   7   8    1.64    0.44
  -6   7   8    1.04    0.39
  -5  -7   8    6.18    0.47
   5  -7  -8    6.27    0.73
  -5  -7   8    6.37    0.49
  -5   7   8    5.46    0.66
  -5   7   8    7.07    0.78
  -4  -7   8    0.06    0.15
   4  -7  -8   -0.45    0.29
  -4  -7   8    0.09    0.19
  -4   7   8   -0.01    0.30
  -4   7   8    0.10    0.31
  -3  -7   8    0.40    0.13
  -3  -7   8    0.19    0.21
   3  -7  -8    0.26    0.31
  -3   7   8    0.75    0.36
  -3   7   8    0.66    0.38
   2  -7  -8   14.84    0.91
   2  -7  -8   14.84    0.91
  -2  -7   8   13.29    0.69
  -2   7   8   16.17    0.95
  -2   7   8   14.12    0.89
   1  -7  -8    1.56    0.40
  -1  -7   8    1.49    0.33
  -1   7   8    1.81    0.43
  -1   7   8    1.92    0.44
   0  -7  -8    1.26    0.41
   0  -7   8    1.40    0.35
   0   7   8    0.52    0.34
   0   7   8    1.71    0.43
  -1  -7  -8   15.99    0.96
   1  -7   8   16.18    0.86
   1   7   8   14.47    0.93
   1   7   8   16.83    0.98
  -2  -7  -8   20.21    1.08
   2  -7   8   18.16    0.96
   2   7   8   18.66    1.04
   2   7   8   18.01    1.05
  -3  -7  -8    4.71    0.68
   3  -7   8    4.27    0.58
   3   7   8    4.97    0.68
   3   7   8    5.33    0.67
  -4  -7  -8   -0.29    0.32
   4  -7   8    0.52    0.16
   4  -7   8    0.20    0.35
   4   7   8    0.78    0.40
   4   7   8    0.75    0.43
  -5  -7  -8    0.80    0.47
   5  -7   8    0.56    0.22
   5   7   8    0.55    0.40
   5   7   8    0.59    0.43
  -6  -7  -8    2.55    0.64
   6  -7   8    3.89    0.43
   6   7   8    2.92    0.61
   6   7   8    2.87    0.66
  -9  -8   8    2.33    0.50
   9  -8  -8    2.40    0.59
  -9   8   8    2.24    0.59
  -9   8   8    1.63    0.58
   8  -8  -8   -0.17    0.36
  -8  -8   8    0.52    0.31
  -8   8   8   -0.12    0.35
  -8   8   8    0.64    0.42
  -7  -8   8    0.26    0.27
   7  -8  -8    0.10    0.34
  -7   8   8   -0.30    0.33
  -7   8   8    0.74    0.42
  -6  -8   8    2.56    0.39
   6  -8  -8    1.75    0.51
  -6   8   8    1.88    0.48
  -6   8   8    1.14    0.47
  -5  -8   8    5.08    0.45
  -5  -8   8    5.19    0.43
   5  -8  -8    4.02    0.62
  -5   8   8    5.83    0.72
  -5   8   8    3.80    0.58
  -4  -8   8    1.93    0.25
   4  -8  -8    1.33    0.45
  -4  -8   8    2.07    0.32
  -4   8   8    1.97    0.49
  -4   8   8    2.36    0.48
  -3  -8   8   10.67    0.59
   3  -8  -8   11.95    0.86
  -3   8   8   10.27    0.84
  -3   8   8    9.92    0.81
   2  -8  -8    3.96    0.58
   2  -8  -8    4.81    0.62
  -2  -8   8    4.66    0.46
  -2   8   8    3.48    0.54
  -2   8   8    4.44    0.58
  -1  -8   8    0.81    0.27
   1  -8  -8    0.69    0.36
  -1   8   8   -0.03    0.30
  -1   8   8    0.41    0.31
   0  -8  -8    6.90    0.75
   0  -8   8    6.12    0.57
   0   8   8    6.63    0.74
   0   8   8    6.57    0.70
   1  -8   8   10.46    0.71
  -1  -8  -8   11.46    0.86
   1   8   8    8.71    0.80
   1   8   8   10.01    0.81
  -2  -8  -8    0.79    0.37
   2  -8   8    0.00    0.28
   2   8   8    0.24    0.33
   2   8   8   -0.39    0.27
   3  -8   8    6.48    0.71
  -3  -8  -8    7.63    0.85
   3   8   8    7.34    0.78
   3   8   8    8.03    0.87
  -4  -8  -8    1.66    0.53
   4   8   8    1.67    0.54
   4   8   8    1.04    0.41
  -5  -8  -8    7.42    0.86
   5   8   8    7.18    0.86
   5   8   8    6.13    0.82
  -9  -9   8    1.28    0.41
   9  -9  -8    0.79    0.46
  -9   9   8    0.56    0.47
  -9   9   8    0.16    0.46
   8  -9  -8    6.52    0.84
  -8  -9   8    7.29    0.71
  -8   9   8    7.60    0.90
  -8   9   8    9.36    1.00
   7  -9  -8   -0.20    0.32
  -7  -9   8    0.19    0.25
  -7   9   8   -0.49    0.33
  -7   9   8    0.43    0.41
   6  -9  -8   -0.29    0.33
  -6  -9   8    0.01    0.21
  -6   9   8    0.52    0.40
  -6   9   8   -0.36    0.30
   5  -9  -8    0.55    0.39
  -5  -9   8    0.01    0.18
  -5   9   8    0.24    0.39
  -5   9   8    0.38    0.38
   4  -9  -8    9.16    0.91
  -4  -9   8   10.65    0.44
  -4   9   8   10.31    0.88
  -4   9   8   10.57    0.85
  -3  -9   8    0.31    0.21
   3  -9  -8    0.48    0.37
  -3   9   8   -0.16    0.33
  -3   9   8    0.13    0.34
  -2  -9   8    4.72    0.47
   2  -9  -8    4.23    0.66
   2  -9  -8    3.83    0.61
  -2   9   8    4.73    0.63
  -2   9   8    5.18    0.68
  -1  -9   8    0.79    0.27
   1  -9  -8    0.78    0.38
  -1   9   8    0.60    0.36
  -1   9   8    0.42    0.33
   0  -9  -8    1.34    0.46
   0  -9   8    1.40    0.34
   0   9   8    1.27    0.44
   0   9   8    1.83    0.44
   1  -9   8    8.92    0.65
  -1  -9  -8    7.98    0.83
   1   9   8    9.49    0.90
   1   9   8    8.11    0.79
  -2  -9  -8    1.07    0.43
   2  -9   8    1.21    0.38
   2   9   8    0.67    0.41
   2   9   8    1.29    0.42
   3  -9   8    0.01    0.31
  -3  -9  -8    0.21    0.37
   3   9   8   -0.11    0.35
   3   9   8    0.03    0.32
  -4  -9  -8    2.56    0.63
   4   9   8    3.02    0.68
   4   9   8    2.89    0.55
  -5  -9  -8    1.10    0.53
   5   9   8   -0.17    0.34
   5   9   8    0.67    0.47
   8 -10  -8    0.26    0.42
  -8 -10   8    0.42    0.32
  -8  10   8    0.19    0.41
  -8  10   8   -0.07    0.41
   7 -10  -8   13.51    1.09
  -7 -10   8   12.46    0.76
  -7  10   8   12.78    1.04
  -7  10   8   13.51    1.11
  -6 -10   8   10.21    0.64
   6 -10  -8   10.48    1.03
  -6  10   8   10.10    0.98
  -6  10   8    9.64    0.97
   5 -10  -8    0.02    0.36
  -5 -10   8   -0.35    0.16
  -5  10   8   -0.31    0.32
  -5  10   8    0.38    0.36
   4 -10  -8    6.31    0.76
  -4 -10   8    6.11    0.30
  -4  10   8    6.18    0.77
  -4  10   8    6.81    0.74
   3 -10  -8    0.80    0.39
  -3  10   8    0.90    0.44
  -3  10   8    1.23    0.46
   2 -10  -8    4.60    0.68
   2 -10  -8    4.13    0.65
  -2  10   8    5.23    0.71
  -2  10   8    5.67    0.67
   1 -10  -8    1.06    0.45
  -1 -10   8    2.81    0.39
  -1  10   8    2.41    0.50
  -1  10   8    3.49    0.60
   0 -10   8    3.84    0.46
   0 -10  -8    3.12    0.61
   0  10   8    4.88    0.69
   0  10   8    4.11    0.60
  -1 -10  -8    0.23    0.37
   1 -10   8    0.16    0.27
   1  10   8   -0.03    0.34
   1  10   8    0.46    0.34
   2 -10   8    0.17    0.31
  -2 -10  -8    0.28    0.37
   2  10   8   -0.06    0.30
   2  10   8    0.21    0.36
  -3 -10  -8    3.06    0.64
   3  10   8    3.63    0.62
   3  10   8    4.06    0.73
  -4 -10  -8    0.92    0.48
   4  10   8    1.72    0.49
   4  10   8    1.17    0.52
   7 -11  -8    1.70    0.54
  -7 -11   8    0.82    0.31
  -7  11   8    1.60    0.52
  -7  11   8    1.54    0.51
  -6 -11   8    2.12    0.36
   6 -11  -8    1.47    0.53
  -6  11   8    1.21    0.50
  -6  11   8    1.96    0.57
   5 -11  -8    6.68    0.85
  -5 -11   8    4.82    0.39
  -5  11   8    4.92    0.78
  -5  11   8    4.54    0.67
   4 -11  -8    0.37    0.37
  -4  11   8   -0.26    0.33
  -4  11   8   -0.17    0.36
   3 -11  -8    0.49    0.43
   3 -11  -8    0.69    0.44
  -3  11   8    0.72    0.39
  -3  11   8    0.84    0.46
   2 -11  -8    9.22    0.91
  -2  11   8   10.46    0.94
  -2  11   8   10.39    0.96
   1 -11  -8    7.58    0.84
  -1  11   8    7.06    0.73
  -1  11   8    7.62    0.85
   0 -11  -8   -0.33    0.34
   0 -11   8   -0.09    0.22
   0  11   8   -0.04    0.30
   0  11   8    0.20    0.36
  -1 -11  -8    0.05    0.39
   1  11   8   -0.07    0.31
   1  11   8   -0.34    0.32
  -2 -11  -8   -0.36    0.32
   2  11   8   -0.25    0.30
   2  11   8   -0.09    0.37
  -3 -11  -8    0.86    0.46
   3  11   8    1.78    0.48
   3  11   8    1.07    0.49
  -4 -11  -8   12.12    1.19
   4  11   8   11.56    1.21
   4  11   8   12.33    0.93
  -7 -12   8    0.32    0.26
   7 -12  -8    0.23    0.45
  -7  12   8   -0.23    0.43
  -7  12   8    0.09    0.41
   6 -12  -8   -0.04    0.40
  -6 -12   8    0.46    0.24
  -6  12   8   -0.43    0.34
  -6  12   8   -0.20    0.41
   5 -12  -8    0.09    0.41
  -5  12   8    0.88    0.42
  -5  12   8    0.98    0.50
   4 -12  -8    0.46    0.44
  -4  12   8   -0.69    0.33
  -4  12   8   -0.41    0.31
   3 -12  -8    0.26    0.44
   3 -12  -8    0.22    0.39
  -3  12   8    0.25    0.38
  -3  12   8    0.11    0.39
   2 -12  -8    0.04    0.36
  -2  12   8   -0.38    0.30
  -2  12   8   -0.26    0.36
   1 -12  -8   -0.40    0.36
  -1  12   8   -0.23    0.28
  -1  12   8   -0.21    0.36
   0 -12  -8    4.15    0.68
   0  12   8    5.21    0.67
   0  12   8    4.04    0.70
  -1 -12  -8    0.20    0.41
   1  12   8    0.11    0.32
   1  12   8   -0.19    0.33
  -2 -12  -8   -0.04    0.40
   2  12   8    0.03    0.32
   2  12   8   -0.08    0.42
  -3 -12  -8    0.74    0.51
   3  12   8   -0.18    0.42
   3  12   8    0.67    0.37
  -6 -13   8    0.27    0.25
   6 -13  -8    0.90    0.48
  -6  13   8    0.42    0.49
  -6  13   8   -0.16    0.36
   5 -13  -8    2.15    0.62
  -5  13   8    1.00    0.48
  -5  13   8    1.25    0.57
   4 -13  -8    0.53    0.48
  -4  13   8   -0.59    0.36
  -4  13   8    0.33    0.39
   3 -13  -8    0.08    0.42
   3 -13  -8    0.29    0.42
  -3  13   8    0.12    0.44
  -3  13   8    0.08    0.37
   2 -13  -8    4.06    0.75
  -2  13   8    2.70    0.55
  -2  13   8    2.37    0.60
   1 -13  -8    3.00    0.65
  -1  13   8    1.24    0.53
  -1  13   8    2.12    0.51
   0 -13  -8    0.31    0.46
   0  13   8   -0.60    0.36
   0  13   8    0.17    0.31
  -1 -13  -8    0.60    0.48
   1  13   8    0.28    0.36
   1  13   8    1.51    0.58
  -2 -13  -8    0.41    0.47
   2  13   8    0.72    0.39
   2  13   8    1.02    0.53
   4 -14  -8   -0.27    0.44
   4 -14  -8   -0.33    0.41
  -4  14   8   -0.35    0.40
  -4  14   8   -0.34    0.32
   3 -14  -8    0.18    0.43
   3 -14  -8   -1.07    0.38
  -3  14   8    0.28    0.45
  -3  14   8    0.24    0.36
   2 -14  -8    4.42    0.78
  -2  14   8    5.53    0.72
  -2  14   8    3.70    0.73
   1 -14  -8   -0.90    0.36
  -1  14   8    0.03    0.35
  -1  14   8   -0.16    0.38
   0 -14  -8   -0.17    0.46
   0  14   8   -0.07    0.42
   0  14   8    0.00    0.32
  -1 -14  -8    0.30    0.54
   1  14   8    1.96    0.61
   1  14   8    1.26    0.43
 -10   0   9    0.34    0.37
  10   0  -9    0.31    0.39
 -10   0   9    0.11    0.40
  -9   0   9    1.31    0.45
   9   0  -9    1.05    0.42
  -9   0   9    1.96    0.50
   8   0  -9   -0.20    0.32
  -8   0   9    0.10    0.31
  -8   0   9    0.31    0.36
   7   0  -9    0.01    0.30
  -7   0   9    0.15    0.29
  -7   0   9   -0.13    0.30
  -6   0   9    0.22    0.30
   6   0  -9    0.10    0.27
  -6   0   9    0.03    0.28
   5   0  -9   19.13    0.91
  -5   0   9   18.49    0.91
  -5   0   9   18.84    1.00
  -4   0   9   -0.07    0.22
   4   0  -9   -0.12    0.24
  -4   0   9   -0.06    0.26
   3   0  -9    8.44    0.59
  -3   0   9    8.70    0.69
  -3   0   9    9.63    0.64
  -2   0   9   -0.16    0.27
  -2   0   9    0.05    0.22
   2   0  -9    0.26    0.23
  -1   0   9    6.73    0.51
  -1   0   9    5.86    0.61
   0   0   9   -0.19    0.20
   0   0   9    0.07    0.27
   1   0   9    4.62    0.62
   1   0   9    4.61    0.48
   2   0   9    0.05    0.23
   2   0   9    0.03    0.32
   3   0   9   18.76    1.10
   3   0   9   18.87    0.90
   4   0   9   -0.32    0.36
   4   0   9    0.19    0.28
   5   0   9   30.49    1.29
   5   0   9   37.68    1.64
   6   0   9    0.00    0.30
   6   0   9   -0.05    0.37
 -10  -1   9    0.76    0.46
  10  -1  -9    0.98    0.47
 -10  -1   9    0.80    0.43
 -10   1   9    1.01    0.46
 -10   1   9    1.33    0.51
   9  -1  -9    0.27    0.39
  -9  -1   9    0.44    0.35
  -9  -1   9    0.21    0.36
   9   1  -9    0.26    0.38
  -9   1   9    0.34    0.38
  -9   1   9    1.45    0.46
   8  -1  -9    1.59    0.46
  -8  -1   9    1.75    0.45
  -8  -1   9    1.38    0.43
   8   1  -9    1.65    0.46
  -8   1   9    1.01    0.42
  -8   1   9    1.67    0.49
  -7  -1   9   26.40    1.19
   7  -1  -9   26.69    1.23
  -7  -1   9   30.30    1.25
   7   1  -9   28.78    1.21
  -7   1   9   26.74    1.24
  -7   1   9   25.59    1.22
  -6  -1   9    1.21    0.35
   6  -1  -9    1.19    0.37
  -6  -1   9    0.88    0.34
  -6   1   9    0.91    0.35
  -6   1   9    1.20    0.40
   6   1  -9    1.04    0.33
  -5  -1   9    0.01    0.24
   5  -1  -9    0.50    0.29
  -5  -1   9   -0.04    0.26
  -5   1   9    0.24    0.28
   5   1  -9    0.09    0.23
  -5   1   9    0.46    0.32
  -4  -1   9   -0.04    0.23
   4  -1  -9    0.51    0.27
  -4  -1   9    0.07    0.26
  -4   1   9   -0.03    0.28
  -4   1   9    0.51    0.27
  -3  -1   9    0.36    0.30
   3  -1  -9    0.82    0.30
  -3  -1   9    0.32    0.24
  -3   1   9    0.60    0.34
  -3   1   9    0.50    0.27
   2  -1  -9    4.63    0.50
  -2  -1   9    5.04    0.46
  -2  -1   9    3.91    0.53
  -2   1   9    4.44    0.49
  -2   1   9    4.21    0.55
  -1  -1   9   -0.06    0.19
  -1  -1   9   -0.07    0.26
   1  -1  -9    0.08    0.22
  -1   1   9    0.02    0.28
  -1   1   9   -0.01    0.22
   0  -1   9   -0.07    0.19
   0  -1   9   -0.03    0.29
   0   1   9    0.16    0.32
   0   1   9   -0.03    0.20
   1  -1   9    2.48    0.35
   1  -1   9    1.85    0.46
   1   1   9    2.43    0.40
   1   1   9    2.75    0.48
   2  -1   9   -0.04    0.22
   2  -1   9   -0.19    0.30
   2   1   9    0.27    0.27
   2   1   9    0.17    0.32
   3  -1   9    4.99    0.53
   3  -1   9    4.72    0.68
   3   1   9    5.01    0.58
   3   1   9    4.76    0.66
   4  -1   9    6.76    0.79
   4  -1   9    8.58    0.65
   4   1   9    6.86    0.70
   4   1   9    7.34    0.84
   5  -1   9    1.12    0.47
   5  -1   9    0.22    0.28
   5   1   9    1.04    0.44
   5   1   9    0.90    0.37
   6  -1   9    0.48    0.33
   6  -1   9    0.13    0.42
   6   1   9    0.61    0.44
   6   1   9    0.54    0.38
 -10  -2   9    0.43    0.39
 -10  -2   9    0.56    0.37
  10  -2  -9    0.23    0.42
 -10   2   9    0.68    0.42
 -10   2   9   -0.10    0.37
  -9  -2   9    1.66    0.47
   9  -2  -9    0.74    0.43
  -9  -2   9    2.00    0.47
  -9   2   9    2.23    0.52
  -9   2   9    1.59    0.49
   8  -2  -9    0.13    0.33
  -8  -2   9    0.13    0.31
  -8  -2   9   -0.11    0.31
  -8   2   9    0.03    0.35
  -8   2   9    0.00    0.31
   7  -2  -9    0.00    0.28
  -7  -2   9   -0.32    0.23
  -7  -2   9   -0.01    0.28
  -7   2   9    0.10    0.34
  -7   2   9    0.10    0.30
  -6  -2   9    0.26    0.27
  -6  -2   9    0.20    0.26
   6  -2  -9   -0.41    0.25
  -6   2   9   -0.24    0.30
  -6   2   9   -0.33    0.24
   5  -2  -9    1.77    0.40
  -5  -2   9    1.37    0.37
  -5  -2   9    1.96    0.36
  -5   2   9    2.29    0.48
  -5   2   9    2.38    0.44
  -4  -2   9   23.15    0.91
  -4  -2   9   22.11    1.01
   4  -2  -9   20.97    0.97
  -4   2   9   21.62    1.07
  -4   2   9   18.61    0.95
  -3  -2   9    2.95    0.38
   3  -2  -9    3.00    0.45
  -3  -2   9    3.22    0.47
  -3   2   9    2.91    0.44
  -3   2   9    2.89    0.51
  -2  -2   9   19.71    0.78
  -2  -2   9   21.80    0.98
   2  -2  -9   20.56    0.93
  -2   2   9   20.35    0.94
  -2   2   9   20.21    1.01
  -1  -2   9   10.16    0.54
   1  -2  -9    9.97    0.64
  -1  -2   9    9.22    0.71
  -1   2   9    7.61    0.72
  -1   2   9    9.39    0.66
   0  -2  -9    2.55    0.41
   0  -2   9    2.59    0.33
   0  -2   9    1.22    0.38
   0   2   9    1.68    0.40
   0   2   9    2.28    0.41
   1  -2   9   11.49    0.58
  -1  -2  -9   12.49    0.76
   1  -2   9   11.00    0.81
   1   2   9   12.65    0.75
   1   2   9    9.92    0.80
   2  -2   9    8.97    0.84
   2  -2   9    8.96    0.55
   2   2   9    9.19    0.70
   2   2   9    7.80    0.77
   3  -2   9   22.85    0.91
   3  -2   9   23.45    1.21
   3   2   9   22.70    1.19
   3   2   9   22.40    1.07
   4  -2   9   -0.11    0.22
   4  -2   9    0.19    0.37
   4   2   9    0.22    0.30
   4   2   9   -0.22    0.34
   5  -2   9    5.06    0.57
   5  -2   9    4.22    0.67
   5   2   9    5.61    0.67
   5   2   9    6.00    0.79
   6  -2   9    0.64    0.45
   6  -2   9    0.49    0.34
   6   2   9    0.41    0.43
   6   2   9    0.08    0.36
  10  -3  -9    0.71    0.47
 -10  -3   9    0.25    0.41
 -10  -3   9    1.05    0.42
 -10   3   9    0.73    0.45
 -10   3   9    0.33    0.42
   9  -3  -9    7.59    0.84
  -9  -3   9    5.37    0.69
  -9  -3   9    7.37    0.75
  -9   3   9    5.59    0.75
  -9   3   9    7.74    0.88
  -8  -3   9    1.04    0.38
  -8  -3   9    0.41    0.32
   8  -3  -9    0.11    0.34
  -8   3   9    0.57    0.42
  -8   3   9    1.10    0.41
   7  -3  -9   14.93    0.96
  -7  -3   9   14.90    0.85
  -7  -3   9   14.85    0.87
  -7   3   9   14.66    0.96
  -7   3   9   15.96    1.02
  -6  -3   9   -0.38    0.22
   6  -3  -9    0.14    0.29
  -6  -3   9    0.26    0.27
  -6   3   9    0.33    0.36
  -6   3   9    0.67    0.34
  -5  -3   9   10.64    0.72
  -5  -3   9    9.19    0.62
   5  -3  -9    8.78    0.74
  -5   3   9    9.03    0.76
  -5   3   9    8.52    0.71
  -4  -3   9   13.49    0.79
   4  -3  -9   13.22    0.81
  -4  -3   9   12.63    0.66
  -4   3   9   12.82    0.85
  -4   3   9   11.08    0.77
  -3  -3   9    1.03    0.25
   3  -3  -9    0.70    0.32
  -3  -3   9    1.64    0.37
  -3   3   9    0.93    0.33
  -3   3   9    0.85    0.37
  -2  -3   9    4.59    0.39
  -2  -3   9    4.28    0.52
   2  -3  -9    4.79    0.57
   2  -3  -9    5.25    0.58
  -2   3   9    4.15    0.52
  -2   3   9    3.74    0.58
  -1  -3   9    6.69    0.42
  -1  -3   9    5.41    0.58
   1  -3  -9    6.11    0.60
  -1   3   9    5.54    0.58
  -1   3   9    6.33    0.69
   0  -3   9   10.86    0.50
   0  -3  -9   10.83    0.73
   0  -3   9   10.50    0.76
   0   3   9   10.30    0.80
   0   3   9   10.79    0.74
   1  -3   9    0.25    0.33
  -1  -3  -9    0.13    0.27
   1  -3   9    0.40    0.19
   1   3   9    0.25    0.32
   1   3   9    0.24    0.28
   2  -3   9    1.73    0.45
  -2  -3  -9    1.09    0.34
   2  -3   9    1.24    0.26
   2   3   9    0.90    0.40
   2   3   9    0.66    0.34
   3  -3   9   -0.27    0.29
   3  -3   9    0.51    0.23
   3   3   9    0.04    0.32
   3   3   9    0.82    0.42
   4  -3   9    0.95    0.28
   4  -3   9    1.08    0.47
   4   3   9    0.59    0.40
   4   3   9    0.26    0.33
   5  -3   9    0.37    0.38
   5  -3   9   -0.02    0.24
   5   3   9   -0.33    0.34
   5   3   9    0.26    0.36
   6  -3   9    0.90    0.52
   6  -3   9    1.71    0.39
   6   3   9    1.36    0.50
   6   3   9    1.59    0.48
  10  -4  -9    5.10    0.80
 -10  -4   9    4.81    0.72
 -10  -4   9    5.41    0.69
 -10   4   9    3.77    0.70
   9  -4  -9    7.06    0.83
  -9  -4   9    7.42    0.74
  -9  -4   9    7.29    0.79
  -9   4   9    7.98    0.89
  -9   4   9    7.42    0.85
  -8  -4   9    1.87    0.44
  -8  -4   9    1.44    0.38
   8  -4  -9    1.65    0.46
  -8   4   9    2.19    0.56
  -8   4   9    1.16    0.47
  -7  -4   9    0.87    0.31
   7  -4  -9    1.55    0.45
  -7  -4   9    1.54    0.40
  -7   4   9    1.03    0.38
  -7   4   9    0.85    0.43
  -6  -4   9   -0.07    0.24
   6  -4  -9   -0.25    0.27
  -6  -4   9    0.10    0.24
  -6   4   9    0.35    0.31
  -6   4   9   -0.34    0.32
  -5  -4   9   -0.04    0.24
   5  -4  -9    0.16    0.33
  -5  -4   9   -0.11    0.20
  -5   4   9   -0.29    0.32
  -5   4   9   -0.36    0.27
  -4  -4   9    5.61    0.57
  -4  -4   9    5.44    0.48
   4  -4  -9    5.43    0.65
  -4   4   9    5.10    0.62
  -4   4   9    4.89    0.65
   3  -4  -9    1.68    0.40
  -3  -4   9    1.31    0.25
  -3  -4   9    1.45    0.36
  -3   4   9    2.32    0.48
  -3   4   9    1.09    0.36
  -2  -4   9    0.99    0.34
   2  -4  -9    1.14    0.36
  -2  -4   9    1.30    0.23
   2  -4  -9    0.99    0.33
  -2   4   9    0.49    0.36
  -2   4   9    0.96    0.35
   1  -4  -9    0.20    0.28
  -1  -4   9    0.10    0.15
  -1  -4   9   -0.02    0.25
  -1   4   9    0.22    0.28
  -1   4   9   -0.26    0.28
   0  -4   9    0.65    0.16
   0  -4  -9    0.06    0.27
   0  -4   9    0.35    0.30
   0   4   9    0.59    0.33
   0   4   9    0.03    0.28
   1  -4   9    2.61    0.26
  -1  -4  -9    1.80    0.42
   1  -4   9    1.39    0.41
   1   4   9    1.43    0.38
   1   4   9    1.67    0.43
   2  -4   9    3.02    0.30
  -2  -4  -9    3.18    0.51
   2  -4   9    2.74    0.52
   2   4   9    3.43    0.61
   2   4   9    2.38    0.48
   3  -4   9    0.04    0.18
   3  -4   9   -0.22    0.30
  -3  -4  -9    0.05    0.31
   3   4   9   -0.11    0.30
   3   4   9   -0.11    0.31
   4  -4   9    0.33    0.23
   4  -4   9    0.02    0.34
   4   4   9   -0.39    0.28
   4   4   9    0.45    0.39
   5  -4   9    3.01    0.62
   5  -4   9    3.62    0.45
   5   4   9    5.23    0.71
   5   4   9    2.71    0.58
  -9  -5   9    8.35    0.75
  -9  -5   9    8.68    0.85
   9  -5  -9   10.35    1.01
  -9   5   9    9.68    1.02
  -9   5   9    7.79    0.92
  -8  -5   9    7.65    0.70
  -8  -5   9    6.89    0.71
   8  -5  -9    7.24    0.84
  -8   5   9    6.23    0.80
  -8   5   9    6.28    0.80
  -7  -5   9   19.49    0.98
  -7  -5   9   20.54    0.96
   7  -5  -9   20.29    1.15
  -7   5   9   20.75    1.16
  -7   5   9   21.48    1.20
  -6  -5   9    5.54    0.54
  -6  -5   9    5.08    0.55
   6  -5  -9    5.25    0.71
  -6   5   9    4.47    0.63
  -6   5   9    5.77    0.74
  -5  -5   9    4.21    0.51
  -5  -5   9    3.88    0.43
   5  -5  -9    4.30    0.63
  -5   5   9    2.91    0.53
  -5   5   9    4.50    0.60
  -4  -5   9    1.30    0.26
   4  -5  -9    1.68    0.45
  -4  -5   9    1.86    0.37
  -4   5   9    1.54    0.42
  -4   5   9    0.54    0.38
  -3  -5   9   22.71    0.97
  -3  -5   9   21.69    0.73
   3  -5  -9   23.07    1.11
  -3   5   9   20.07    1.09
  -3   5   9   20.87    1.08
  -2  -5   9    0.30    0.26
   2  -5  -9    0.31    0.31
  -2  -5   9    0.11    0.13
   2  -5  -9    0.40    0.31
  -2   5   9   -0.27    0.25
  -2   5   9   -0.15    0.27
   1  -5  -9   -0.01    0.28
  -1  -5   9    0.17    0.27
  -1   5   9    0.36    0.31
  -1   5   9    0.18    0.33
   0  -5  -9   16.38    0.94
   0  -5   9   14.04    0.84
   0   5   9   14.26    0.89
   0   5   9   15.91    0.96
   1  -5   9    4.09    0.57
  -1  -5  -9    2.95    0.51
   1   5   9    3.07    0.54
   1   5   9    3.95    0.56
   2  -5   9    5.80    0.32
   2  -5   9    5.61    0.69
  -2  -5  -9    6.91    0.73
   2   5   9    5.96    0.73
   2   5   9    5.28    0.65
   3  -5   9    0.45    0.35
   3  -5   9    0.03    0.16
  -3  -5  -9    0.43    0.38
   3   5   9   -0.23    0.30
   3   5   9    0.36    0.35
   4  -5   9    5.33    0.44
   4  -5   9    4.85    0.70
   4   5   9    5.21    0.76
   4   5   9    5.08    0.69
   5  -5   9    7.51    0.53
   5  -5   9    8.01    0.89
   5   5   9    6.04    0.77
   5   5   9    7.79    0.91
  -9  -6   9    0.83    0.38
   9  -6  -9    1.77    0.54
  -9   6   9    1.54    0.53
  -9   6   9    1.25    0.51
  -8  -6   9    1.92    0.44
  -8  -6   9    1.36    0.35
   8  -6  -9    1.90    0.54
  -8   6   9    1.85    0.52
  -8   6   9    0.98    0.48
   7  -6  -9    1.45    0.48
  -7  -6   9    2.48    0.42
  -7  -6   9    2.31    0.42
  -7   6   9    2.39    0.54
  -7   6   9    2.29    0.52
   6  -6  -9    1.14    0.43
  -6  -6   9    0.18    0.25
  -6  -6   9    0.71    0.28
  -6   6   9    0.96    0.46
  -6   6   9    0.48    0.37
  -5  -6   9    0.97    0.29
   5  -6  -9    1.31    0.45
  -5  -6   9    1.39    0.28
  -5   6   9    1.74    0.46
  -5   6   9    0.58    0.39
  -4  -6   9    0.42    0.19
   4  -6  -9    0.13    0.34
  -4  -6   9    0.06    0.20
  -4   6   9    0.30    0.36
  -4   6   9    0.87    0.41
  -3  -6   9   -0.14    0.23
   3  -6  -9    0.54    0.34
  -3  -6   9   -0.04    0.13
  -3   6   9    0.41    0.33
  -3   6   9    0.38    0.32
   2  -6  -9    0.00    0.30
   2  -6  -9    0.52    0.34
  -2  -6   9    0.69    0.29
  -2   6   9   -0.30    0.28
  -2   6   9    0.33    0.33
   1  -6  -9    8.25    0.77
  -1  -6   9    7.01    0.64
  -1   6   9    5.97    0.65
  -1   6   9    7.50    0.76
   0  -6   9    0.54    0.30
   0  -6  -9    0.45    0.33
   0   6   9    0.85    0.37
   0   6   9    0.22    0.32
  -1  -6  -9    4.58    0.62
   1  -6   9    5.22    0.61
   1   6   9    4.96    0.64
   1   6   9    5.32    0.66
   2  -6   9   -0.30    0.29
  -2  -6  -9    0.59    0.34
   2   6   9    0.25    0.35
   2   6   9    0.61    0.40
   3  -6   9    0.77    0.40
  -3  -6  -9    0.62    0.39
   3   6   9    0.54    0.39
   3   6   9    0.90    0.44
   4  -6   9   -0.37    0.32
  -4  -6  -9    0.01    0.34
   4  -6   9   -0.03    0.17
   4   6   9   -0.08    0.33
   4   6   9   -0.05    0.34
   5  -6   9    1.51    0.55
   5  -6   9    0.97    0.26
   5   6   9    0.67    0.45
   5   6   9    0.93    0.46
  -9  -7   9   -0.06    0.29
   9  -7  -9   -0.23    0.38
  -9   7   9    0.08    0.42
  -9   7   9    0.68    0.49
  -8  -7   9    0.22    0.31
   8  -7  -9    0.29    0.42
  -8   7   9   -0.41    0.39
  -8   7   9    0.18    0.42
  -7  -7   9    6.01    0.61
   7  -7  -9    5.63    0.74
  -7   7   9    5.30    0.77
  -7   7   9    6.46    0.81
  -6  -7   9    0.48    0.25
   6  -7  -9    0.01    0.35
  -6  -7   9    0.05    0.23
  -6   7   9    0.61    0.38
  -6   7   9   -0.03    0.35
  -5  -7   9    2.34    0.33
  -5  -7   9    2.08    0.37
   5  -7  -9    1.82    0.50
  -5   7   9    2.82    0.57
  -5   7   9    1.85    0.51
  -4  -7   9   -0.05    0.15
  -4  -7   9    0.13    0.24
   4  -7  -9    0.59    0.38
  -4   7   9    0.05    0.34
  -4   7   9   -0.05    0.32
  -3  -7   9    0.06    0.23
   3  -7  -9    0.28    0.34
  -3   7   9    0.00    0.33
  -3   7   9    0.39    0.33
  -2  -7   9   22.29    0.96
   2  -7  -9   23.27    1.17
   2  -7  -9   22.37    1.15
  -2   7   9   21.75    1.16
  -2   7   9   22.48    1.17
   1  -7  -9    0.55    0.35
  -1  -7   9    1.08    0.34
  -1   7   9    0.36    0.33
  -1   7   9    0.86    0.41
   0  -7   9    0.95    0.33
   0  -7  -9    0.80    0.39
   0   7   9    0.97    0.40
   0   7   9    0.44    0.36
  -1  -7  -9    0.27    0.34
   1  -7   9    0.87    0.37
   1   7   9    0.55    0.36
   1   7   9    0.53    0.34
  -2  -7  -9   -0.17    0.30
   2  -7   9   -0.38    0.27
   2   7   9    0.34    0.37
   2   7   9   -0.10    0.32
  -3  -7  -9    0.99    0.43
   3  -7   9    0.35    0.36
   3   7   9    0.63    0.40
   3   7   9    0.71    0.41
  -4  -7  -9   -0.07    0.37
   4  -7   9    0.16    0.37
   4   7   9    0.45    0.38
   4   7   9   -0.29    0.32
  -5  -7  -9    1.41    0.54
   5   7   9    1.09    0.51
   5   7   9    1.59    0.54
   8  -8  -9    0.95    0.46
  -8  -8   9   -0.21    0.27
  -8   8   9   -0.07    0.38
  -8   8   9    0.72    0.47
   7  -8  -9   -0.33    0.35
  -7  -8   9   -0.05    0.25
  -7   8   9    0.12    0.39
  -7   8   9    0.24    0.41
  -6  -8   9    1.90    0.35
   6  -8  -9    2.59    0.59
  -6   8   9    1.54    0.53
  -6   8   9    1.55    0.49
   5  -8  -9    0.48    0.43
  -5  -8   9    0.45    0.21
  -5   8   9    0.75    0.42
  -5   8   9    0.56    0.39
  -4  -8   9    3.49    0.27
   4  -8  -9    3.73    0.61
  -4  -8   9    2.30    0.38
  -4   8   9    2.49    0.52
  -4   8   9    1.98    0.50
   3  -8  -9    3.42    0.59
  -3  -8   9    3.05    0.41
  -3   8   9    2.82    0.58
  -3   8   9    1.98    0.49
   2  -8  -9    2.62    0.54
  -2  -8   9    3.82    0.46
   2  -8  -9    2.10    0.50
  -2   8   9    3.50    0.57
  -2   8   9    3.48    0.55
  -1  -8   9    0.86    0.32
   1  -8  -9    0.26    0.35
  -1   8   9    0.17    0.34
  -1   8   9    0.41    0.35
   0  -8  -9    0.99    0.39
   0  -8   9    2.14    0.42
   0   8   9    1.62    0.48
   0   8   9    2.15    0.50
  -1  -8  -9    2.11    0.52
   1  -8   9    2.26    0.45
   1   8   9    2.39    0.54
   1   8   9    2.12    0.52
  -2  -8  -9    3.27    0.59
   2  -8   9    3.33    0.55
   2   8   9    3.75    0.62
   2   8   9    3.65    0.58
  -3  -8  -9    0.85    0.45
   3  -8   9    0.81    0.39
   3   8   9    0.90    0.44
   3   8   9    1.04    0.43
  -4  -8  -9   -0.22    0.39
   4  -8   9    0.31    0.38
   4   8   9   -0.21    0.34
   4   8   9    0.28    0.40
  -8  -9   9    3.07    0.50
   8  -9  -9    3.39    0.70
  -8   9   9    2.75    0.65
  -8   9   9    1.60    0.58
   7  -9  -9   16.22    1.20
  -7  -9   9   16.52    0.85
  -7   9   9   17.70    1.20
  -7   9   9   15.98    1.15
   6  -9  -9    3.12    0.63
  -6  -9   9    3.08    0.40
  -6   9   9    2.59    0.59
  -6   9   9    1.55    0.55
   5  -9  -9    0.47    0.43
  -5  -9   9    0.85    0.22
  -5   9   9    0.34    0.41
  -5   9   9    0.01    0.39
   4  -9  -9    3.25    0.60
  -4   9   9    3.87    0.67
  -4   9   9    3.90    0.65
   3  -9  -9    0.08    0.37
  -3  -9   9    0.08    0.20
  -3   9   9    0.76    0.42
  -3   9   9    0.33    0.40
  -2  -9   9    1.17    0.32
   2  -9  -9    0.59    0.39
   2  -9  -9    1.44    0.48
  -2   9   9    1.08    0.43
  -2   9   9    1.00    0.44
  -1  -9   9    0.86    0.32
   1  -9  -9    0.81    0.42
  -1   9   9    0.51    0.39
  -1   9   9    0.55    0.36
   0  -9   9    1.00    0.33
   0  -9  -9    1.37    0.45
   0   9   9    1.00    0.42
   0   9   9    0.74    0.39
   1  -9   9    1.88    0.42
  -1  -9  -9    2.29    0.53
   1   9   9    1.89    0.50
   1   9   9    2.60    0.53
   2  -9   9    1.12    0.40
  -2  -9  -9    0.04    0.36
   2   9   9    1.02    0.44
   2   9   9    0.18    0.35
  -3  -9  -9    4.60    0.76
   3  -9   9    3.32    0.61
   3   9   9    3.32    0.68
   3   9   9    4.37    0.67
  -4  -9  -9    4.75    0.78
   4   9   9    6.64    0.84
   4   9   9    5.09    0.81
   7 -10  -9    1.42    0.55
  -7 -10   9    0.39    0.28
  -7  10   9    2.22    0.59
  -7  10   9    1.76    0.57
  -6 -10   9    2.76    0.37
   6 -10  -9    2.08    0.59
  -6  10   9    3.40    0.67
  -6  10   9    3.26    0.66
  -5 -10   9    1.00    0.21
   5 -10  -9    0.48    0.45
  -5  10   9    1.13    0.50
  -5  10   9    0.54    0.41
   4 -10  -9    0.89    0.43
  -4  10   9    0.56    0.44
  -4  10   9    0.87    0.45
   3 -10  -9   -0.19    0.37
   3 -10  -9    0.99    0.46
  -3  10   9    0.35    0.41
  -3  10   9    0.97    0.43
   2 -10  -9    2.11    0.50
   2 -10  -9    1.53    0.47
  -2  10   9    1.83    0.50
  -2  10   9    0.99    0.41
  -1 -10   9    1.23    0.35
   1 -10  -9    0.70    0.42
  -1  10   9    1.40    0.47
  -1  10   9    0.48    0.37
   0 -10   9    2.73    0.46
   0 -10  -9    0.85    0.45
   0  10   9    2.26    0.57
   0  10   9    2.38    0.50
   1 -10   9    0.17    0.29
  -1 -10  -9    0.63    0.43
   1  10   9    0.01    0.35
   1  10   9   -0.08    0.31
   2 -10   9    0.81    0.39
  -2 -10  -9    0.10    0.40
   2  10   9    0.33    0.37
   2  10   9    0.41    0.43
  -3 -10  -9    1.80    0.59
   3  10   9    0.75    0.39
   3  10   9    1.88    0.57
  -6 -11   9    0.03    0.20
   6 -11  -9    0.15    0.44
  -6  11   9   -0.38    0.42
  -6  11   9    0.12    0.42
   5 -11  -9    1.06    0.52
  -5  11   9    1.19    0.51
  -5  11   9    1.65    0.58
   4 -11  -9    0.09    0.39
  -4  11   9    0.63    0.45
  -4  11   9    0.03    0.39
   3 -11  -9   14.05    1.12
   3 -11  -9   16.11    1.14
  -3  11   9   14.36    1.10
  -3  11   9   15.48    1.05
   2 -11  -9    1.97    0.57
  -2  11   9    1.71    0.58
  -2  11   9    3.00    0.57
   1 -11  -9    0.57    0.40
  -1  11   9    0.72    0.42
  -1  11   9    0.26    0.35
   0 -11  -9    0.39    0.41
   0  11   9    1.03    0.42
   0  11   9    0.60    0.43
  -1 -11  -9   -0.42    0.40
   1 -11   9   -0.09    0.29
   1  11   9   -0.40    0.37
   1  11   9   -0.26    0.31
  -2 -11  -9    0.56    0.45
   2  11   9    0.80    0.42
   2  11   9    0.50    0.45
   6 -12  -9    0.10    0.43
  -6  12   9   -0.02    0.39
  -6  12   9   -0.03    0.45
   5 -12  -9    1.48    0.55
  -5  12   9    0.46    0.53
  -5  12   9    2.00    0.53
   4 -12  -9    0.49    0.48
  -4  12   9    1.39    0.53
  -4  12   9    0.41    0.51
   3 -12  -9   -0.08    0.37
   3 -12  -9    0.30    0.45
  -3  12   9    0.52    0.48
  -3  12   9    0.18    0.35
   2 -12  -9    0.58    0.46
  -2  12   9   -0.25    0.32
  -2  12   9    0.90    0.50
   1 -12  -9   11.92    1.17
  -1  12   9   13.03    1.00
  -1  12   9   13.10    1.10
   0 -12  -9    2.09    0.62
   0  12   9    2.31    0.54
   0  12   9    3.07    0.67
  -1 -12  -9   -0.26    0.43
   1  12   9    0.07    0.41
   1  12   9    0.08    0.33
   4 -13  -9   -0.01    0.44
   4 -13  -9   -0.18    0.46
  -4  13   9    0.24    0.47
  -4  13   9   -0.08    0.37
   3 -13  -9    2.80    0.69
   3 -13  -9    4.17    0.79
  -3  13   9    2.67    0.70
  -3  13   9    2.38    0.56
   2 -13  -9    0.47    0.49
  -2  13   9    0.40    0.42
  -2  13   9    0.33    0.46
   1 -13  -9   -0.02    0.41
  -1  13   9   -0.88    0.29
  -1  13   9    0.39    0.43
   0 -13  -9    0.43    0.46
   0  13   9   -0.12    0.45
   0  13   9    0.13    0.38
  -9   0  10    0.05    0.33
  -9   0  10   -0.23    0.31
  -8   0  10   -0.15    0.29
  -8   0  10   -0.27    0.32
  -7   0  10    0.16    0.31
  -7   0  10   -0.29    0.27
  -6   0  10    0.83    0.35
  -6   0  10    0.60    0.35
  -5   0  10   -0.11    0.28
  -5   0  10    0.02    0.27
  -4   0  10   -0.24    0.29
  -4   0  10    0.25    0.27
  -3   0  10    0.13    0.25
  -3   0  10    0.01    0.30
  -2   0  10    5.43    0.64
  -2   0  10    5.83    0.55
  -1   0  10   -0.33    0.29
  -1   0  10    0.03    0.24
   0   0  10   14.47    0.77
   0   0  10   15.84    0.99
   1   0  10   -0.05    0.25
   1   0  10   -0.24    0.32
   2   0  10    3.95    0.50
   2   0  10    4.03    0.63
   3   0  10   -0.07    0.39
   3   0  10    0.27    0.27
   4   0  10   12.30    0.82
   4   0  10   12.89    1.05
   5   0  10   -0.03    0.41
   5   0  10   -0.32    0.27
  -9  -1  10    1.07    0.46
  -9  -1  10    1.91    0.50
  -9   1  10    0.57    0.45
  -9   1  10    1.16    0.45
  -8  -1  10    0.07    0.32
  -8  -1  10    0.39    0.34
  -8   1  10   -0.21    0.31
  -8   1  10    0.50    0.37
  -7  -1  10    0.01    0.29
  -7  -1  10    0.22    0.32
   7  -1 -10    0.49    0.36
  -7   1  10    0.30    0.31
  -7   1  10    0.05    0.33
  -6  -1  10    0.65    0.37
  -6  -1  10    0.97    0.35
  -6   1  10    0.59    0.34
  -6   1  10    0.52    0.36
  -5  -1  10    0.44    0.31
  -5  -1  10   -0.43    0.22
  -5   1  10    0.19    0.28
  -5   1  10    0.52    0.33
  -4  -1  10    0.93    0.30
  -4  -1  10    0.52    0.33
  -4   1  10    0.21    0.34
  -4   1  10    0.45    0.30
  -3  -1  10    6.76    0.72
  -3  -1  10    5.48    0.54
  -3   1  10    5.28    0.66
  -3   1  10    5.17    0.56
  -2  -1  10    1.94    0.44
  -2  -1  10    0.87    0.29
  -2   1  10    0.88    0.34
  -2   1  10    1.61    0.44
  -1  -1  10    3.79    0.44
  -1  -1  10    3.81    0.56
  -1   1  10    3.50    0.59
  -1   1  10    3.92    0.50
   0  -1  10   11.77    0.87
   0  -1  10   10.06    0.62
   0   1  10   10.96    0.86
   0   1  10   11.18    0.71
   1  -1  10    6.15    0.52
   1  -1  10    5.51    0.70
   1   1  10    4.93    0.56
   1   1  10    6.25    0.76
   2  -1  10   12.36    0.94
   2  -1  10   12.53    0.71
   2   1  10   11.51    0.77
   2   1  10   11.17    0.93
   3  -1  10   14.81    0.80
   3  -1  10   14.71    1.05
   3   1  10   14.69    1.05
   3   1  10   13.97    0.86
   4  -1  10   -0.13    0.40
   4  -1  10   -0.21    0.25
   4   1  10   -0.05    0.37
   4   1  10    0.47    0.34
   5  -1  10    0.10    0.41
   5  -1  10    0.21    0.29
   5   1  10    0.01    0.30
   5   1  10   -0.40    0.36
  -9  -2  10    0.17    0.33
   9  -2 -10   -0.20    0.32
  -9  -2  10   -0.07    0.33
  -9   2  10   -0.32    0.36
  -9   2  10   -0.22    0.33
  -8  -2  10    5.26    0.65
  -8  -2  10    4.43    0.63
   8  -2 -10    4.67    0.68
  -8   2  10    4.79    0.70
  -8   2  10    5.61    0.73
  -7  -2  10    0.51    0.34
  -7  -2  10    0.12    0.29
   7  -2 -10    0.37    0.33
  -7   2  10    0.02    0.32
  -7   2  10    0.24    0.33
  -6  -2  10    1.16    0.37
   6  -2 -10    1.35    0.43
  -6  -2  10    0.95    0.37
  -6   2  10    1.71    0.47
  -6   2  10    1.55    0.43
   5  -2 -10    3.94    0.56
  -5  -2  10    5.67    0.65
  -5  -2  10    4.43    0.51
  -5   2  10    4.85    0.67
  -5   2  10    4.77    0.61
   4  -2 -10   -0.04    0.26
  -4  -2  10    0.11    0.26
  -4  -2  10   -0.11    0.28
  -4   2  10    0.08    0.30
  -4   2  10    0.12    0.31
  -3  -2  10    4.02    0.45
   3  -2 -10    4.57    0.57
  -3  -2  10    3.93    0.55
  -3   2  10    3.94    0.63
  -3   2  10    4.08    0.54
  -2  -2  10    6.34    0.67
  -2  -2  10    7.07    0.52
  -2   2  10    5.61    0.59
  -2   2  10    5.55    0.69
  -1  -2  10   -0.03    0.30
  -1  -2  10    0.14    0.21
  -1   2  10    0.13    0.34
  -1   2  10    0.16    0.28
   0  -2  10   30.97    1.33
   0  -2  10   31.56    1.03
   0   2  10   30.19    1.37
   0   2  10   32.19    1.24
   1  -2  10    0.66    0.38
   1  -2  10    0.42    0.23
   1   2  10    0.74    0.39
   1   2  10    0.63    0.33
   2  -2  10    2.95    0.58
   2  -2  10    2.10    0.36
   2   2  10    1.94    0.45
   2   2  10    2.89    0.54
   3  -2  10    8.77    0.60
   3  -2  10    8.96    0.95
   3   2  10    9.12    0.76
   3   2  10    9.34    0.92
   4  -2  10    0.27    0.40
   4  -2  10    0.84    0.29
   4   2  10    0.42    0.45
   4   2  10    0.85    0.39
   5  -2  10    1.36    0.55
   5  -2  10    1.43    0.37
   5   2  10    0.77    0.49
   5   2  10    1.62    0.48
  -9  -3  10    4.83    0.67
  -9  -3  10    4.57    0.64
   9  -3 -10    4.45    0.71
  -9   3  10    3.82    0.66
  -9   3  10    4.45    0.71
   8  -3 -10    0.38    0.35
  -8  -3  10   -0.02    0.28
  -8  -3  10    0.13    0.32
  -8   3  10    0.07    0.40
  -8   3  10   -0.20    0.31
  -7  -3  10    1.62    0.44
  -7  -3  10    0.99    0.37
   7  -3 -10    1.29    0.45
  -7   3  10    1.60    0.50
  -7   3  10    1.22    0.43
  -6  -3  10    0.83    0.31
  -6  -3  10   -0.16    0.27
   6  -3 -10    0.21    0.32
  -6   3  10    0.05    0.36
  -6   3  10    0.25    0.35
  -5  -3  10    2.19    0.47
  -5  -3  10    1.86    0.37
   5  -3 -10    2.89    0.51
  -5   3  10    1.78    0.45
  -5   3  10    2.02    0.50
   4  -3 -10   15.19    0.91
  -4  -3  10   15.01    0.75
  -4  -3  10   16.68    0.92
  -4   3  10   14.79    0.97
  -4   3  10   14.01    0.92
  -3  -3  10    6.51    0.49
  -3  -3  10    5.96    0.65
   3  -3 -10    5.89    0.64
  -3   3  10    4.66    0.65
  -3   3  10    6.30    0.67
   2  -3 -10   -0.01    0.26
  -2  -3  10    0.42    0.32
  -2  -3  10    0.35    0.20
   2  -3 -10   -0.10    0.27
  -2   3  10    0.21    0.30
  -2   3  10    0.13    0.31
   1  -3 -10    3.16    0.54
  -1  -3  10    3.90    0.57
  -1  -3  10    3.36    0.35
  -1   3  10    3.25    0.55
  -1   3  10    2.91    0.48
   0  -3  10   10.15    0.53
   0  -3  10   10.14    0.82
   0   3  10   11.02    0.79
   0   3  10   11.27    0.90
   1  -3  10    0.75    0.39
   1  -3  10    0.28    0.20
   1   3  10    0.32    0.38
   1   3  10    0.17    0.30
   2  -3  10    2.38    0.32
   2  -3  10    1.35    0.46
   2   3  10    1.44    0.43
   2   3  10    2.38    0.57
   3  -3  10    0.25    0.23
   3  -3  10    0.59    0.42
   3   3  10    0.52    0.36
   3   3  10    0.34    0.41
   4  -3  10    0.46    0.45
   4  -3  10    1.04    0.31
   4   3  10    0.00    0.40
   4   3  10    1.06    0.42
  -9  -4  10    0.04    0.37
  -9  -4  10    0.23    0.31
   9  -4 -10    0.61    0.43
  -9   4  10    0.13    0.40
  -9   4  10    0.06    0.41
   8  -4 -10    1.38    0.46
  -8  -4  10    0.38    0.34
  -8  -4  10    0.76    0.35
  -8   4  10    0.18    0.37
  -8   4  10    0.83    0.47
  -7  -4  10    0.23    0.28
  -7  -4  10    0.30    0.32
   7  -4 -10    1.99    0.49
  -7   4  10    1.17    0.45
  -7   4  10    0.45    0.42
  -6  -4  10    2.14    0.40
  -6  -4  10    1.62    0.41
   6  -4 -10    1.60    0.47
  -6   4  10    1.37    0.46
  -6   4  10    2.33    0.53
  -5  -4  10   17.02    0.80
   5  -4 -10   15.85    0.98
  -5  -4  10   15.19    0.89
  -5   4  10   15.45    1.04
  -5   4  10   14.73    0.99
  -4  -4  10   19.12    0.98
   4  -4 -10   17.28    1.01
  -4  -4  10   19.14    0.80
  -4   4  10   18.31    1.10
  -4   4  10   19.93    1.07
  -3  -4  10    0.02    0.19
  -3  -4  10    0.18    0.29
   3  -4 -10    0.63    0.32
  -3   4  10   -0.31    0.31
  -3   4  10    0.03    0.35
   2  -4 -10   -0.25    0.28
   2  -4 -10   -0.15    0.26
  -2  -4  10    0.12    0.28
  -2  -4  10   -0.07    0.16
  -2   4  10    0.00    0.33
  -2   4  10   -0.02    0.29
  -1  -4  10    0.60    0.31
   1  -4 -10   -0.34    0.22
  -1  -4  10    0.15    0.15
  -1   4  10   -0.31    0.25
  -1   4  10   -0.02    0.31
   0  -4  10    7.80    0.76
   0  -4  10    7.10    0.39
   0  -4 -10    8.31    0.77
   0   4  10    7.10    0.82
   0   4  10    6.63    0.69
   1  -4  10    2.48    0.28
   1  -4  10    2.75    0.53
   1   4  10    2.49    0.49
   1   4  10    2.74    0.55
   2  -4  10    1.30    0.45
   2  -4  10    0.79    0.21
   2   4  10    0.90    0.45
   2   4  10    0.44    0.35
   3  -4  10    0.08    0.20
   3  -4  10    0.01    0.34
   3   4  10    0.49    0.37
   3   4  10    0.43    0.38
   4  -4  10   -0.12    0.21
   4  -4  10    0.50    0.42
   4   4  10    0.30    0.41
   4   4  10    0.75    0.40
  -9  -5  10    5.40    0.65
  -9  -5  10    4.95    0.66
   9  -5 -10    5.11    0.78
  -9   5  10    4.27    0.73
  -9   5  10    3.17    0.68
  -8  -5  10    0.21    0.29
   8  -5 -10   -0.43    0.32
  -8  -5  10   -0.27    0.27
  -8   5  10    0.06    0.38
  -8   5  10    0.40    0.43
  -7  -5  10    0.34    0.28
   7  -5 -10    0.37    0.36
  -7  -5  10   -0.14    0.25
  -7   5  10    0.01    0.35
  -7   5  10   -0.04    0.40
   6  -5 -10    2.03    0.49
  -6  -5  10    2.84    0.47
  -6  -5  10    2.54    0.41
  -6   5  10    3.12    0.56
  -6   5  10    2.98    0.60
  -5  -5  10    6.00    0.62
   5  -5 -10    5.57    0.71
  -5  -5  10    5.72    0.51
  -5   5  10    5.40    0.71
  -5   5  10    5.27    0.68
  -4  -5  10    0.29    0.28
   4  -5 -10    1.61    0.46
  -4  -5  10    0.66    0.24
  -4   5  10    0.62    0.36
  -4   5  10    0.42    0.38
  -3  -5  10    5.05    0.59
  -3  -5  10    5.32    0.38
   3  -5 -10    5.78    0.70
  -3   5  10    4.03    0.61
  -3   5  10    5.27    0.67
   2  -5 -10   -0.13    0.27
  -2  -5  10   -0.02    0.26
  -2  -5  10    0.47    0.15
   2  -5 -10    0.05    0.30
  -2   5  10    0.33    0.34
  -2   5  10   -0.37    0.29
   1  -5 -10   -0.32    0.25
  -1  -5  10    0.38    0.32
  -1   5  10   -0.01    0.30
  -1   5  10    0.02    0.33
   0  -5  10    1.91    0.45
   0  -5 -10    2.63    0.51
   0   5  10    1.77    0.44
   0   5  10    3.66    0.61
  -1  -5 -10    5.41    0.66
   1  -5  10    5.33    0.68
   1   5  10    6.30    0.79
   1   5  10    4.49    0.61
   2  -5  10    0.19    0.35
   2   5  10   -0.36    0.31
   2   5  10    0.68    0.41
   3  -5  10   -0.75    0.31
   3   5  10    0.28    0.36
   3   5  10    0.42    0.39
   4  -5  10    4.26    0.71
   4  -5  10    3.58    0.40
   4   5  10    3.67    0.64
   4   5  10    2.90    0.64
   8  -6 -10    1.14    0.47
  -8  -6  10    1.47    0.41
  -8   6  10    1.75    0.56
  -8   6  10    1.16    0.53
  -7  -6  10   -0.15    0.24
  -7  -6  10   -0.21    0.27
   7  -6 -10    0.00    0.37
  -7   6  10   -0.06    0.37
  -7   6  10    0.38    0.43
   6  -6 -10    1.20    0.46
  -6  -6  10    2.60    0.44
  -6  -6  10    1.34    0.33
  -6   6  10    1.19    0.48
  -6   6  10    1.64    0.51
  -5  -6  10    3.42    0.50
   5  -6 -10    2.48    0.55
  -5  -6  10    3.81    0.41
  -5   6  10    2.65    0.59
  -5   6  10    3.15    0.60
  -4  -6  10    6.68    0.44
   4  -6 -10    6.81    0.76
  -4  -6  10    6.71    0.65
  -4   6  10    6.14    0.73
  -4   6  10    6.38    0.79
  -3  -6  10    3.46    0.28
  -3  -6  10    3.07    0.47
   3  -6 -10    3.51    0.57
  -3   6  10    2.68    0.56
  -3   6  10    2.27    0.51
   2  -6 -10    0.58    0.34
   2  -6 -10    1.16    0.41
  -2  -6  10    0.95    0.34
  -2   6  10    0.47    0.38
  -2   6  10    0.85    0.41
  -1  -6  10    2.52    0.46
   1  -6 -10    2.60    0.50
  -1   6  10    1.57    0.48
  -1   6  10    2.78    0.51
   0  -6 -10    0.64    0.37
   0  -6  10   -0.04    0.28
   0   6  10    0.50    0.36
   0   6  10    0.28    0.37
  -1  -6 -10    3.35    0.57
   1  -6  10    1.88    0.48
   1   6  10    1.82    0.47
   1   6  10    2.95    0.58
   2  -6  10    5.34    0.74
  -2  -6 -10    4.23    0.66
   2   6  10    4.44    0.67
   2   6  10    5.41    0.76
   3  -6  10    0.08    0.37
   3   6  10    0.25    0.36
   3   6  10    0.02    0.35
   4  -6  10    1.90    0.55
   4   6  10    2.23    0.56
   4   6  10    1.85    0.56
  -8  -7  10    2.27    0.47
   8  -7 -10    2.81    0.66
  -8   7  10    3.22    0.71
  -8   7  10    3.31    0.68
  -7  -7  10    1.35    0.34
   7  -7 -10    1.71    0.54
  -7   7  10    1.38    0.56
  -7   7  10    1.80    0.54
  -6  -7  10    0.75    0.28
   6  -7 -10    1.08    0.47
  -6  -7  10    0.88    0.32
  -6   7  10    0.47    0.42
  -6   7  10    0.47    0.44
  -5  -7  10    1.09    0.34
  -5  -7  10    1.70    0.29
   5  -7 -10    1.05    0.49
  -5   7  10    1.75    0.52
  -5   7  10    1.81    0.55
  -4  -7  10   11.41    0.73
  -4  -7  10   10.41    0.47
   4  -7 -10   12.46    0.96
  -4   7  10    9.69    0.95
  -4   7  10   11.43    0.95
  -3  -7  10    1.66    0.37
   3  -7 -10    2.55    0.52
   3  -7 -10    2.08    0.52
  -3   7  10    2.42    0.54
  -3   7  10    2.03    0.53
  -2  -7  10    2.55    0.45
   2  -7 -10    2.54    0.53
   2  -7 -10    2.16    0.51
  -2   7  10    1.83    0.50
  -2   7  10    2.33    0.52
  -1  -7  10    0.67    0.33
   1  -7 -10    0.04    0.32
  -1   7  10   -0.54    0.31
  -1   7  10   -0.01    0.33
   0  -7 -10   11.05    0.88
   0  -7  10   10.52    0.80
   0   7  10    9.67    0.93
   0   7  10    9.45    0.93
  -1  -7 -10    1.06    0.47
   1  -7  10    1.72    0.45
   1   7  10    1.84    0.52
   1   7  10    1.50    0.47
  -2  -7 -10    8.66    0.91
   2  -7  10    6.63    0.78
   2   7  10    8.74    0.95
   2   7  10    7.35    0.84
  -3  -7 -10    0.56    0.48
   3  -7  10    0.70    0.42
   3   7  10    1.54    0.48
   3   7  10    1.20    0.50
   7  -8 -10    2.12    0.57
  -7  -8  10    1.30    0.34
  -7   8  10    0.70    0.46
  -7   8  10    0.50    0.48
  -6  -8  10    8.46    0.57
   6  -8 -10    8.90    0.96
  -6   8  10    6.57    0.84
  -6   8  10    8.55    0.96
   5  -8 -10   -0.07    0.37
  -5  -8  10   -0.02    0.18
  -5   8  10   -0.15    0.33
  -5   8  10    0.08    0.39
   4  -8 -10    7.95    0.87
  -4  -8  10    9.25    0.66
  -4   8  10    8.78    0.89
  -4   8  10    8.05    0.90
   3  -8 -10    0.80    0.40
   3  -8 -10    0.02    0.36
  -3  -8  10    0.80    0.31
  -3   8  10    0.30    0.38
  -3   8  10   -0.07    0.37
   2  -8 -10   -0.15    0.31
  -2  -8  10    0.40    0.29
  -2   8  10    0.27    0.34
  -2   8  10    0.50    0.42
   1  -8 -10    0.17    0.34
  -1  -8  10   -0.41    0.26
  -1   8  10    0.36    0.38
  -1   8  10   -0.02    0.34
   0  -8 -10    2.24    0.54
   0  -8  10    3.54    0.55
   0   8  10    2.95    0.57
   0   8  10    3.49    0.61
  -1  -8 -10    0.58    0.42
   1  -8  10    0.42    0.37
   1   8  10    0.27    0.37
   1   8  10    0.84    0.43
  -2  -8 -10    2.15    0.55
   2  -8  10    1.76    0.49
   2   8  10    2.09    0.57
   2   8  10    1.78    0.53
   3  -8  10    1.65    0.50
  -3  -8 -10    0.65    0.44
   3   8  10    1.07    0.48
   3   8  10    0.41    0.45
  -7  -9  10    0.38    0.27
   7  -9 -10   -0.21    0.39
  -7   9  10   -0.64    0.39
  -7   9  10    0.35    0.43
  -6  -9  10    0.49    0.23
   6  -9 -10   -0.25    0.37
  -6   9  10   -0.08    0.38
  -6   9  10   -0.10    0.42
   5  -9 -10    2.80    0.63
  -5   9  10    2.87    0.64
  -5   9  10    2.82    0.63
   4  -9 -10    1.62    0.52
  -4   9  10    3.76    0.68
  -4   9  10    2.95    0.62
   3  -9 -10    2.20    0.58
   3  -9 -10    2.45    0.58
  -3   9  10    2.58    0.56
  -3   9  10    2.84    0.62
   2  -9 -10    5.69    0.77
  -2  -9  10    5.38    0.58
  -2   9  10    4.63    0.68
  -2   9  10    6.68    0.81
   1  -9 -10    5.10    0.71
  -1  -9  10    5.62    0.63
  -1   9  10    6.15    0.80
  -1   9  10    4.86    0.71
   0  -9 -10    1.03    0.47
   0  -9  10    0.67    0.36
   0   9  10    0.73    0.45
   0   9  10    1.71    0.49
   1  -9  10    0.67    0.37
  -1  -9 -10   -0.64    0.34
   1   9  10   -0.14    0.36
   1   9  10   -0.27    0.32
  -2  -9 -10    1.64    0.57
   2  -9  10    1.46    0.47
   2   9  10    1.11    0.50
   2   9  10    0.19    0.39
   6 -10 -10    0.21    0.44
  -6  10  10    0.07    0.42
  -6  10  10   -0.40    0.34
   5 -10 -10    1.04    0.54
  -5  10  10    1.40    0.54
  -5  10  10    1.43    0.54
   4 -10 -10    0.57    0.45
  -4  10  10    0.39    0.46
  -4  10  10    0.37    0.41
   3 -10 -10   13.73    1.11
   3 -10 -10   14.39    1.10
  -3  10  10   13.06    1.08
  -3  10  10   12.27    1.02
   2 -10 -10   19.64    1.26
  -2  10  10   19.60    1.21
  -2  10  10   22.48    1.32
   1 -10 -10   -0.21    0.36
  -1 -10  10    0.23    0.30
  -1  10  10    0.42    0.42
  -1  10  10    0.15    0.39
   0 -10  10    0.88    0.37
   0 -10 -10    0.37    0.43
   0  10  10    0.47    0.41
   0  10  10    0.09    0.39
   1 -10  10    3.71    0.56
  -1 -10 -10    5.18    0.82
   1  10  10    3.69    0.65
   1  10  10    4.06    0.73
   5 -11 -10    1.62    0.56
  -5  11  10    1.79    0.61
  -5  11  10    0.98    0.54
   4 -11 -10   -0.19    0.39
   4 -11 -10   -0.21    0.45
  -4  11  10    0.60    0.45
  -4  11  10   -0.08    0.43
   3 -11 -10   12.27    1.05
   3 -11 -10   12.97    1.20
  -3  11  10   12.23    1.02
  -3  11  10   11.74    1.16
   2 -11 -10   19.33    1.29
  -2  11  10   20.62    1.24
  -2  11  10   17.80    1.25
   1 -11 -10   -0.26    0.40
  -1  11  10    0.05    0.37
  -1  11  10    0.32    0.46
   0 -11 -10    2.45    0.60
   0  11  10    1.11    0.52
   0  11  10    2.06    0.53
   3 -12 -10    2.25    0.67
   3 -12 -10    1.28    0.53
  -3  12  10    1.74    0.62
  -3  12  10    1.54    0.53
   2 -12 -10    0.56    0.51
  -2  12  10    1.08    0.47
  -2  12  10    1.14    0.53
   1 -12 -10    0.75    0.56
  -1  12  10    0.96    0.53
  -8   0  11    0.15    0.34
  -8   0  11    0.42    0.37
  -7   0  11    1.66    0.46
  -7   0  11    1.24    0.45
  -6   0  11   -0.11    0.30
  -6   0  11    0.28    0.34
  -5   0  11    4.59    0.69
  -5   0  11    5.96    0.65
  -4   0  11    0.13    0.35
  -4   0  11   -0.20    0.25
  -3   0  11    8.83    0.67
  -3   0  11    8.52    0.86
  -2   0  11   -0.56    0.28
  -2   0  11    0.31    0.27
  -1   0  11    5.09    0.57
  -1   0  11    7.19    0.81
   0   0  11    0.00    0.26
   0   0  11    0.10    0.35
   1   0  11    0.05    0.27
   1   0  11    0.06    0.40
   2   0  11    0.93    0.45
   2   0  11   -0.23    0.25
   3   0  11   29.38    1.24
   3   0  11   29.85    1.53
  -8  -1  11    4.17    0.64
  -8  -1  11    3.81    0.62
  -8   1  11    5.12    0.69
  -8   1  11    4.23    0.69
  -7  -1  11    0.18    0.35
  -7  -1  11    0.41    0.32
  -7   1  11    0.58    0.38
  -7   1  11    0.22    0.38
  -6  -1  11    0.02    0.30
  -6  -1  11    0.28    0.32
  -6   1  11   -0.14    0.27
  -6   1  11   -0.23    0.33
  -5  -1  11    0.97    0.36
  -5  -1  11    0.98    0.42
  -5   1  11    0.62    0.40
  -5   1  11    1.20    0.41
  -4  -1  11    8.41    0.81
  -4  -1  11    7.77    0.65
  -4   1  11    7.52    0.83
  -4   1  11    6.39    0.68
  -3  -1  11    2.51    0.44
  -3  -1  11    2.11    0.51
  -3   1  11    2.49    0.46
  -3   1  11    1.88    0.51
  -2  -1  11    0.40    0.27
  -2  -1  11    0.56    0.39
  -2   1  11    0.71    0.32
  -2   1  11   -0.18    0.32
  -1  -1  11   -0.05    0.33
  -1  -1  11    0.40    0.26
  -1   1  11   -0.46    0.31
  -1   1  11    0.11    0.28
   0  -1  11    0.31    0.38
   0  -1  11   -0.04    0.24
   0   1  11    0.39    0.38
   0   1  11    0.31    0.30
   1  -1  11    2.85    0.59
   1  -1  11    4.12    0.49
   1   1  11    5.87    0.79
   1   1  11    4.00    0.56
   2  -1  11    6.29    0.79
   2  -1  11    6.97    0.60
   2   1  11    6.73    0.67
   2   1  11    7.47    0.89
   3  -1  11    6.62    0.86
   3  -1  11    5.92    0.60
   3   1  11    5.14    0.80
   3   1  11    5.89    0.66
  -8  -2  11    0.61    0.38
  -8  -2  11    0.52    0.39
  -8   2  11    0.69    0.41
  -8   2  11    0.16    0.41
  -7  -2  11    1.32    0.44
  -7  -2  11    2.04    0.45
  -7   2  11    1.78    0.50
  -7   2  11    1.79    0.50
  -6  -2  11    0.22    0.28
  -6  -2  11    0.46    0.36
  -6   2  11    0.58    0.36
  -6   2  11    0.17    0.35
  -5  -2  11    2.66    0.46
  -5  -2  11    3.10    0.55
  -5   2  11    3.01    0.59
  -5   2  11    3.47    0.57
  -4  -2  11    2.16    0.50
  -4  -2  11    2.05    0.41
  -4   2  11    1.81    0.47
  -4   2  11    0.80    0.39
  -3  -2  11    2.58    0.41
  -3  -2  11    3.61    0.56
  -3   2  11    3.01    0.58
  -3   2  11    3.05    0.50
  -2  -2  11    0.02    0.34
  -2  -2  11    0.39    0.25
  -2   2  11   -0.67    0.23
  -2   2  11    0.38    0.37
  -1  -2  11    2.46    0.38
  -1  -2  11    1.87    0.51
  -1   2  11    1.29    0.40
  -1   2  11    2.25    0.57
   0  -2  11    1.49    0.31
   0  -2  11    1.62    0.47
   0   2  11    2.37    0.55
   0   2  11    1.55    0.40
   1  -2  11    1.73    0.33
   1  -2  11    1.65    0.49
   1   2  11    2.37    0.46
   1   2  11    1.31    0.50
   2  -2  11    2.46    0.58
   2  -2  11    1.87    0.36
   2   2  11    2.77    0.52
   2   2  11    2.36    0.56
   3  -2  11    5.02    0.75
   3  -2  11    5.37    0.54
   3   2  11    4.45    0.62
   3   2  11    5.36    0.80
  -8  -3  11    0.45    0.36
  -8  -3  11    1.22    0.42
  -8   3  11    1.13    0.49
  -8   3  11    1.31    0.50
  -7  -3  11    0.60    0.32
  -7  -3  11    0.12    0.32
  -7   3  11    0.48    0.41
  -7   3  11    0.49    0.42
  -6  -3  11    3.02    0.54
  -6  -3  11    2.63    0.45
  -6   3  11    2.17    0.57
  -6   3  11    2.68    0.54
  -5  -3  11   14.68    0.81
  -5  -3  11   13.94    0.92
  -5   3  11   14.24    1.03
  -5   3  11   15.06    0.99
  -4  -3  11   23.60    1.17
  -4  -3  11   24.27    0.98
  -4   3  11   22.10    1.27
  -4   3  11   24.61    1.21
  -3  -3  11    1.20    0.42
  -3  -3  11    0.81    0.29
  -3   3  11    0.50    0.42
  -3   3  11    0.25    0.35
  -2  -3  11   -0.01    0.33
  -2  -3  11    0.02    0.21
  -2   3  11   -0.24    0.34
  -2   3  11    0.25    0.31
  -1  -3  11    2.51    0.50
  -1  -3  11    2.40    0.33
  -1   3  11    2.54    0.55
  -1   3  11    2.82    0.50
   0  -3  11    2.19    0.31
   0  -3  11    2.61    0.56
   0   3  11    2.24    0.47
   0   3  11    1.77    0.52
   1  -3  11   -0.51    0.31
   1  -3  11    0.13    0.22
   1   3  11    0.19    0.32
   1   3  11    0.82    0.45
   2  -3  11    3.27    0.63
   2  -3  11    2.22    0.34
   2   3  11    2.91    0.53
   2   3  11    1.49    0.52
   3  -3  11    4.98    0.49
   3  -3  11    3.83    0.68
   3   3  11    4.28    0.71
   3   3  11    3.88    0.62
   8  -4 -11    2.03    0.54
  -8  -4  11    1.47    0.45
  -8  -4  11    2.26    0.49
  -8   4  11    2.12    0.57
  -8   4  11    2.46    0.61
  -7  -4  11    0.24    0.35
   7  -4 -11   -0.01    0.37
  -7  -4  11    0.28    0.31
  -7   4  11    0.16    0.41
  -7   4  11   -0.20    0.36
   6  -4 -11   -0.08    0.36
  -6  -4  11    0.40    0.29
  -6  -4  11    0.27    0.32
  -6   4  11   -0.42    0.34
  -6   4  11    0.21    0.35
  -5  -4  11    0.45    0.28
  -5  -4  11   -0.11    0.30
   5  -4 -11    1.53    0.49
  -5   4  11    1.19    0.47
  -5   4  11    0.63    0.43
  -4  -4  11    1.32    0.32
  -4  -4  11    0.92    0.37
  -4   4  11    0.69    0.40
  -4   4  11    0.68    0.43
  -3  -4  11    0.35    0.22
  -3  -4  11   -0.55    0.28
  -3   4  11    0.43    0.37
  -3   4  11    1.08    0.43
  -2  -4  11    8.79    0.83
  -2  -4  11    9.88    0.50
  -2   4  11    9.32    0.93
  -2   4  11    8.78    0.83
  -1  -4  11    5.32    0.68
  -1  -4  11    4.18    0.34
  -1   4  11    4.56    0.68
  -1   4  11    4.60    0.63
   0  -4  11    3.26    0.59
   0  -4  11    3.39    0.31
   0   4  11    2.38    0.55
   0   4  11    3.17    0.54
   1  -4  11    0.48    0.39
   1  -4  11    0.13    0.16
   1   4  11    0.23    0.39
   1   4  11    0.18    0.33
   2  -4  11    0.03    0.19
   2  -4  11    0.75    0.46
   2   4  11   -0.03    0.36
   2   4  11    0.00    0.38
   3  -4  11   13.41    1.09
   3  -4  11   17.51    0.76
   3   4  11   17.28    1.22
   3   4  11   18.09    1.12
   8  -5 -11    6.84    0.86
  -7  -5  11    0.37    0.29
  -7  -5  11    0.66    0.35
   7  -5 -11   -0.01    0.38
  -7   5  11   -0.08    0.40
  -7   5  11   -0.01    0.37
  -6  -5  11    0.09    0.26
  -6  -5  11    0.45    0.30
   6  -5 -11    0.15    0.40
  -6   5  11   -0.09    0.36
  -6   5  11    0.47    0.42
  -5  -5  11    0.22    0.24
  -5  -5  11    0.29    0.33
   5  -5 -11    0.02    0.35
  -5   5  11    0.45    0.42
  -5   5  11   -0.18    0.33
   4  -5 -11    0.38    0.36
  -4  -5  11    1.13    0.40
  -4  -5  11    1.13    0.27
  -4   5  11    1.29    0.45
  -4   5  11    0.14    0.39
  -3  -5  11    5.37    0.65
   3  -5 -11    5.33    0.70
  -3  -5  11    4.73    0.39
   3  -5 -11    5.83    0.72
  -3   5  11    6.12    0.73
  -3   5  11    5.67    0.77
  -2  -5  11    2.78    0.51
  -2   5  11    3.03    0.55
  -2   5  11    2.64    0.59
  -1  -5  11    2.72    0.52
  -1   5  11    2.93    0.61
  -1   5  11    3.92    0.63
   0  -5  11    0.16    0.38
   0   5  11    0.87    0.42
   0   5  11    1.84    0.52
   1  -5  11    2.02    0.52
   1   5  11    2.13    0.54
   1   5  11    1.86    0.54
   2  -5  11    0.83    0.44
   2   5  11    0.67    0.48
   2   5  11    0.03    0.37
   3   5  11    0.10    0.36
  -7  -6  11    0.61    0.30
   7  -6 -11   -0.15    0.41
  -7  -6  11    0.36    0.31
  -7   6  11    0.60    0.45
  -7   6  11    1.28    0.53
  -6  -6  11   -0.14    0.28
   6  -6 -11    0.17    0.41
  -6  -6  11    0.39    0.26
  -6   6  11   -0.36    0.37
  -6   6  11    0.50    0.43
   5  -6 -11    0.47    0.43
  -5  -6  11    0.76    0.34
  -5  -6  11    0.71    0.26
  -5   6  11    0.56    0.42
  -5   6  11    1.52    0.50
   4  -6 -11    1.63    0.48
  -4  -6  11    1.43    0.41
  -4  -6  11    1.91    0.29
  -4   6  11    1.07    0.47
  -4   6  11    2.29    0.54
   3  -6 -11    0.45    0.42
   3  -6 -11    1.18    0.48
  -3  -6  11    1.49    0.42
  -3   6  11    1.23    0.49
  -3   6  11    1.38    0.49
   2  -6 -11    0.45    0.38
  -2  -6  11    0.20    0.31
  -2   6  11    0.88    0.41
  -2   6  11    0.18    0.39
   1  -6 -11   -0.06    0.34
  -1  -6  11   -0.34    0.27
  -1   6  11   -0.27    0.31
  -1   6  11    0.40    0.40
   0  -6  11    3.75    0.59
   0   6  11    3.96    0.66
   0   6  11    5.14    0.71
   1  -6  11   -0.01    0.38
   1   6  11   -0.28    0.33
   1   6  11   -0.31    0.36
   2  -6  11    0.53    0.42
   2   6  11   -0.01    0.37
   2   6  11    0.60    0.44
   7  -7 -11    0.84    0.49
  -7  -7  11    1.70    0.38
  -7   7  11    1.54    0.57
  -7   7  11    2.09    0.63
  -6  -7  11    3.01    0.40
   6  -7 -11    2.26    0.57
  -6   7  11    2.88    0.65
  -6   7  11    2.62    0.64
  -5  -7  11    4.31    0.40
   5  -7 -11    3.39    0.66
  -5  -7  11    3.59    0.54
  -5   7  11    6.24    0.83
  -5   7  11    3.57    0.65
   4  -7 -11    1.44    0.49
  -4  -7  11    1.86    0.43
  -4   7  11    2.22    0.54
  -4   7  11    0.72    0.45
  -3  -7  11    0.12    0.30
   3  -7 -11    0.07    0.37
   3  -7 -11    0.80    0.45
  -3   7  11   -0.47    0.33
  -3   7  11    0.11    0.36
   2  -7 -11    2.00    0.52
  -2  -7  11    0.48    0.33
  -2   7  11    0.67    0.44
  -2   7  11    1.50    0.52
  -1  -7  11   -0.04    0.31
   1  -7 -11    0.14    0.37
  -1   7  11    0.25    0.37
  -1   7  11   -0.62    0.30
   0  -7 -11    3.68    0.63
   0  -7  11    3.56    0.59
   0   7  11    3.79    0.69
   0   7  11    3.52    0.61
   1  -7  11    0.13    0.38
   1   7  11    0.46    0.43
   1   7  11    0.33    0.42
   2  -7  11    1.66    0.53
   2   7  11    2.19    0.61
   2   7  11    1.67    0.54
  -6  -8  11    1.83    0.33
   6  -8 -11    1.68    0.57
  -6   8  11    2.21    0.60
  -6   8  11    1.82    0.57
   5  -8 -11   -0.20    0.37
  -5   8  11    0.21    0.41
  -5   8  11   -0.05    0.41
   4  -8 -11    0.36    0.42
  -4  -8  11   -0.12    0.30
  -4   8  11    0.60    0.43
  -4   8  11   -0.02    0.37
  -3  -8  11    1.55    0.41
   3  -8 -11    1.88    0.55
   3  -8 -11    0.84    0.46
  -3   8  11    1.66    0.51
  -3   8  11    2.10    0.56
  -2  -8  11    0.73    0.36
   2  -8 -11   -0.18    0.38
  -2   8  11    1.13    0.46
  -2   8  11    0.28    0.42
  -1  -8  11    0.70    0.37
   1  -8 -11    1.02    0.47
  -1   8  11    0.16    0.41
  -1   8  11    0.56    0.40
   0  -8 -11    0.11    0.39
   0  -8  11    0.18    0.34
   0   8  11   -0.83    0.31
   0   8  11    0.35    0.39
  -1  -8 -11    0.52    0.48
   1  -8  11   -0.04    0.36
   1   8  11    0.25    0.39
   1   8  11   -0.19    0.37
   5  -9 -11   11.45    1.10
  -5   9  11   11.96    1.12
  -5   9  11   11.78    1.16
   4  -9 -11    0.71    0.44
   4  -9 -11    0.27    0.43
  -4   9  11    0.91    0.48
  -4   9  11    0.39    0.49
   3  -9 -11    0.10    0.38
   3  -9 -11   -0.32    0.36
  -3   9  11   -0.45    0.34
  -3   9  11   -0.29    0.35
   2  -9 -11    0.65    0.47
  -2  -9  11    0.79    0.38
  -2   9  11    0.84    0.50
  -2   9  11    1.11    0.48
  -1  -9  11    2.79    0.53
   1  -9 -11    3.03    0.66
  -1   9  11    3.09    0.64
  -1   9  11    2.18    0.58
   0  -9  11   -0.08    0.30
   0  -9 -11    0.10    0.41
   0   9  11    0.53    0.44
   0   9  11   -0.03    0.42
   4 -10 -11   -0.03    0.47
   4 -10 -11    0.33    0.44
  -4  10  11   -0.27    0.44
  -4  10  11   -0.03    0.40
   3 -10 -11    5.40    0.83
   3 -10 -11    5.05    0.80
  -3  10  11    3.02    0.69
  -3  10  11    4.60    0.79
   2 -10 -11    0.33    0.46
  -2  10  11    0.24    0.43
  -2  10  11    0.37    0.46
   1 -10 -11    7.47    0.93
  -1  10  11    5.01    0.77
  -1  10  11    6.88    0.91
  -7   0  12   -0.01    0.33
  -7   0  12   -0.19    0.35
  -6   0  12    6.37    0.80
  -6   0  12    8.67    0.83
  -5   0  12    0.23    0.37
  -5   0  12   -0.28    0.27
  -4   0  12    6.66    0.68
  -4   0  12    5.75    0.73
  -3   0  12   -0.19    0.28
  -3   0  12   -0.68    0.30
  -2   0  12    0.39    0.44
  -2   0  12    0.74    0.34
  -1   0  12   -0.41    0.33
  -1   0  12   -0.16    0.26
   0   0  12    4.65    0.73
   0   0  12    4.44    0.56
   1   0  12   -0.07    0.28
   1   0  12   -0.50    0.37
   2   0  12   -0.13    0.27
  -7  -1  12    0.83    0.40
  -7  -1  12    1.25    0.45
  -7   1  12    1.01    0.42
  -7   1  12    0.71    0.44
  -6  -1  12    5.26    0.71
  -6  -1  12    4.66    0.63
  -6   1  12    6.26    0.75
  -6   1  12    5.63    0.76
  -5  -1  12   11.28    0.81
  -5  -1  12   12.72    0.98
  -5   1  12   12.61    0.99
  -5   1  12   12.53    0.90
  -4  -1  12    0.01    0.28
  -4  -1  12   -0.13    0.34
  -4   1  12    0.59    0.36
  -4   1  12    0.05    0.35
  -3  -1  12    1.07    0.35
  -3  -1  12    2.64    0.58
  -3   1  12    0.93    0.47
  -3   1  12    2.22    0.48
  -2  -1  12    2.99    0.46
  -2  -1  12    2.24    0.56
  -2   1  12    2.16    0.45
  -2   1  12    2.55    0.58
  -1  -1  12    0.19    0.37
  -1  -1  12    0.28    0.28
  -1   1  12   -0.04    0.29
  -1   1  12   -0.01    0.37
   0  -1  12   -0.30    0.37
   0  -1  12    0.40    0.28
   0   1  12    0.17    0.41
   0   1  12    0.38    0.33
   1  -1  12    1.98    0.39
   1  -1  12    3.32    0.65
   1   1  12    1.37    0.59
   1   1  12    1.23    0.41
  -7  -2  12   -0.26    0.28
  -7  -2  12    0.14    0.38
  -7   2  12    0.14    0.41
  -7   2  12    0.20    0.38
  -6  -2  12    0.91    0.44
  -6  -2  12    1.16    0.39
  -6   2  12    1.39    0.48
  -6   2  12    0.75    0.40
  -5  -2  12    0.06    0.33
  -5  -2  12    0.25    0.31
  -5   2  12   -0.07    0.32
  -5   2  12    0.65    0.41
  -4  -2  12   16.08    0.87
  -4  -2  12   16.30    1.07
  -4   2  12   17.55    1.16
  -4   2  12   18.16    1.05
  -3  -2  12    1.94    0.53
  -3  -2  12    0.61    0.31
  -3   2  12    0.47    0.44
  -3   2  12    0.54    0.36
  -2  -2  12    3.45    0.62
  -2  -2  12    4.28    0.49
  -2   2  12    4.00    0.70
  -2   2  12    5.26    0.66
  -1  -2  12    1.25    0.47
  -1  -2  12    0.74    0.28
  -1   2  12   -0.22    0.34
  -1   2  12    1.14    0.38
   0  -2  12    1.05    0.46
   0  -2  12    0.26    0.25
   0   2  12    0.41    0.35
   0   2  12   -0.04    0.41
   1  -2  12    0.92    0.47
   1  -2  12    1.02    0.30
   1   2  12    1.35    0.53
   1   2  12    1.03    0.41
  -7  -3  12    0.71    0.36
  -7  -3  12    1.14    0.43
  -7   3  12    1.30    0.48
  -7   3  12    0.38    0.45
  -6  -3  12    1.02    0.37
  -6  -3  12    0.80    0.43
  -6   3  12    0.55    0.44
  -6   3  12    0.81    0.44
  -5  -3  12    9.27    0.90
  -5  -3  12    9.01    0.69
  -5   3  12    8.85    0.87
  -5   3  12    8.85    0.98
  -4  -3  12    3.51    0.46
  -4  -3  12    4.82    0.66
  -4   3  12    4.00    0.71
  -4   3  12    3.13    0.60
  -3  -3  12    4.61    0.70
  -3  -3  12    5.62    0.52
  -3   3  12    6.35    0.75
  -3   3  12    5.28    0.78
  -2  -3  12    2.58    0.37
  -2  -3  12    2.12    0.54
  -2   3  12    2.89    0.63
  -2   3  12    1.61    0.46
  -1  -3  12    4.43    0.70
  -1  -3  12    5.64    0.47
  -1   3  12    5.37    0.68
  -1   3  12    6.53    0.84
   0  -3  12    0.22    0.39
   0  -3  12    0.15    0.21
   0   3  12    0.88    0.41
   0   3  12    0.12    0.39
   1  -3  12   -0.53    0.35
   1  -3  12    0.04    0.21
   1   3  12    0.11    0.34
   1   3  12    0.05    0.40
  -6  -4  12   -0.05    0.28
  -6  -4  12    0.56    0.35
  -6   4  12   -0.23    0.38
  -6   4  12   -0.16    0.36
  -5  -4  12    0.28    0.35
  -5  -4  12   -0.28    0.24
  -5   4  12   -0.14    0.36
  -5   4  12   -0.29    0.39
  -4  -4  12    3.06    0.55
  -4  -4  12    3.30    0.43
  -4   4  12    2.21    0.55
  -4   4  12    2.35    0.60
  -3  -4  12    2.26    0.51
  -3  -4  12    1.90    0.33
  -3   4  12    1.88    0.51
  -3   4  12    1.99    0.59
  -2  -4  12    1.08    0.46
  -2  -4  12    0.38    0.21
  -2   4  12    1.18    0.49
  -2   4  12    1.15    0.44
  -1  -4  12   -0.61    0.31
  -1   4  12    0.44    0.37
  -1   4  12   -0.76    0.35
   0  -4  12    0.36    0.42
   0   4  12    0.13    0.34
   0   4  12    0.20    0.40
   1  -4  12    1.50    0.53
   1   4  12    0.44    0.40
   1   4  12    0.69    0.48
  -6  -5  12    6.26    0.74
  -6  -5  12    5.91    0.59
  -6   5  12    6.40    0.84
  -6   5  12    5.94    0.86
  -5  -5  12    1.03    0.42
  -5  -5  12    0.86    0.30
  -5   5  12    0.85    0.50
  -5   5  12    0.79    0.46
  -4  -5  12    1.80    0.32
  -4  -5  12    1.91    0.50
  -4   5  12    1.81    0.58
  -4   5  12    2.57    0.59
  -3  -5  12    1.70    0.48
  -3   5  12    1.48    0.53
  -3   5  12    2.03    0.53
  -2  -5  12    0.48    0.40
  -2   5  12    0.39    0.42
  -2   5  12    0.09    0.34
  -1  -5  12    0.82    0.43
  -1   5  12    0.88    0.43
  -1   5  12    0.43    0.43
   0  -5  12    1.85    0.53
   0   5  12    1.36    0.47
   0   5  12    1.56    0.54
  -5  -6  12    0.34    0.25
  -5  -6  12   -0.25    0.30
  -5   6  12    0.14    0.40
  -5   6  12    0.27    0.42
  -4  -6  12   -0.25    0.30
  -4   6  12   -0.09    0.38
  -4   6  12   -0.31    0.40
  -3  -6  12    0.27    0.34
  -3   6  12   -0.23    0.37
  -3   6  12   -0.06    0.39
  -2  -6  12    1.10    0.43
  -2   6  12    0.32    0.42
  -2   6  12    0.55    0.42
  -1  -6  12    0.57    0.39
  -1   6  12    0.06    0.41
  -1   6  12    1.25    0.52
   0  -6  12    0.42    0.42
   0   6  12    1.17    0.55
   0   6  12    0.94    0.44
  -4  -7  12    5.23    0.66
  -4   7  12    4.12    0.73
  -4   7  12    3.53    0.69
  -3  -7  12    0.09    0.33
  -3   7  12    0.45    0.45
  -3   7  12    0.14    0.39
  -2  -7  12    0.02    0.33
  -2   7  12   -0.39    0.33
  -2   7  12    0.51    0.46
  -1  -7  12    2.35    0.56
  -1   7  12    1.39    0.51
  -1   7  12    2.60    0.59
  -4   0  13    0.21    0.32
  -4   0  13   -0.18    0.40
  -3   0  13    6.20    0.83
  -3   0  13    5.83    0.66
  -2   0  13   -0.06    0.29
  -2   0  13   -0.03    0.42
  -1   0  13   29.47    1.24
  -4  -1  13   22.63    1.10
  -4  -1  13   21.88    1.30
  -4   1  13   21.15    1.35
  -4   1  13   23.15    1.19
  -3  -1  13    0.49    0.47
  -3  -1  13    1.05    0.38
  -3   1  13   -0.07    0.43
  -3   1  13    1.37    0.42
  -2  -1  13    0.80    0.33
  -2  -1  13    0.98    0.48
  -2   1  13   -0.27    0.29
  -2   1  13    0.15    0.46
  -4  -2  13    1.96    0.56
  -4  -2  13    2.32    0.44
  -4   2  13    1.80    0.51
  -4   2  13    3.06    0.71
  -3  -2  13    0.12    0.39
  -3  -2  13    0.07    0.28
  -3   2  13    0.66    0.44
  -3   2  13    0.76    0.40
  -2  -2  13   -0.25    0.40
  -2  -2  13    0.63    0.30
  -2   2  13    0.60    0.40
  -2   2  13   -0.44    0.39
  -3  -3  13    3.97    0.48
  -3  -3  13    5.20    0.76
  -3   3  13    4.52    0.68
  -3   3  13    4.10    0.74
   0   0   0    0.00    0.00
;
_shelx_res_checksum     14523
_shelx_res_file
;
TITL mo_D13224_0m in P2(1)/n
CELL 0.71073 9.0608 14.3998 10.1631 90.000 104.835 90.000
ZERR 4.00 0.0012 0.0017 0.0012 0.000 0.003 0.000
LATT 1
SYMM -x+1/2, y+1/2, -z+1/2
SFAC C H N O
UNIT 60 68 4 16
TEMP -126.150
SIZE 0.140 0.160 0.320
ACTA
L.S. 4
FMAP 2
PLAN 20
HTAB
BOND $H
CONF
WGHT    0.045900    0.257400
FVAR       0.18586
O1    4    0.503144    0.256375    0.362513    11.00000    0.01589    0.01301 =
         0.01799   -0.00210    0.00346   -0.00102
O2    4    0.591417    0.271518    0.660265    11.00000    0.01521    0.02546 =
         0.01881    0.00725    0.00422    0.00241
O3    4    0.272044    0.491017    0.156745    11.00000    0.01688    0.02124 =
         0.02554    0.00776    0.00287    0.00181
O4    4    0.893782    0.431964    0.377014    11.00000    0.01454    0.02593 =
         0.02170    0.00315    0.00573   -0.00236
N1    3    0.440288    0.242744    0.659090    11.00000    0.01875    0.02163 =
         0.02112    0.00198    0.00769   -0.00093
C1    1    0.397426    0.332929    0.346398    11.00000    0.01488    0.01386 =
         0.01490   -0.00027    0.00313   -0.00029
AFIX  13
H1A   2    0.290886    0.318990    0.292736    11.00000   -1.20000
AFIX   0
C2    1    0.639417    0.306057    0.435435    11.00000    0.01404    0.01429 =
         0.01608   -0.00186    0.00444   -0.00116
C3    1    0.776608    0.243747    0.467598    11.00000    0.01925    0.01830 =
         0.02397    0.00096    0.00768    0.00354
AFIX 137
H3A   2    0.808113    0.230881    0.384077    11.00000   -1.50000
H3B   2    0.751039    0.185301    0.505976    11.00000   -1.50000
H3C   2    0.860323    0.274343    0.533757    11.00000   -1.50000
AFIX   0
C4    1    0.585568    0.343398    0.559330    11.00000    0.01613    0.01415 =
         0.01442    0.00103    0.00435    0.00046
AFIX  13
H4A   2    0.641821    0.400730    0.599242    11.00000   -1.20000
AFIX   0
C5    1    0.414544    0.361619    0.497639    11.00000    0.01402    0.01334 =
         0.01526   -0.00049    0.00437   -0.00032
AFIX  13
H5A   2    0.383281    0.427177    0.508609    11.00000   -1.20000
AFIX   0
C6    1    0.344704    0.292417    0.574156    11.00000    0.01970    0.01400 =
         0.01589   -0.00133    0.00650   -0.00056
C7    1    0.177026    0.279949    0.553190    11.00000    0.01804    0.02205 =
         0.02277    0.00039    0.00877   -0.00162
AFIX 137
H7A   2    0.157987    0.228166    0.609224    11.00000   -1.50000
H7B   2    0.130009    0.266548    0.457043    11.00000   -1.50000
H7C   2    0.132797    0.336933    0.579515    11.00000   -1.50000
AFIX   0
C8    1    0.479975    0.406473    0.286448    11.00000    0.01711    0.01394 =
         0.01347   -0.00248    0.00551   -0.00130
C9    1    0.427489    0.481054    0.200905    11.00000    0.01706    0.01768 =
         0.01404   -0.00081    0.00352    0.00110
C10   1    0.536785    0.537924    0.167763    11.00000    0.02414    0.01476 =
         0.01491    0.00094    0.00584    0.00054
AFIX  43
H10A  2    0.505230    0.588498    0.107048    11.00000   -1.20000
AFIX   0
C11   1    0.692276    0.521567    0.222655    11.00000    0.02187    0.01729 =
         0.01762   -0.00270    0.00922   -0.00457
AFIX  43
H11A  2    0.764733    0.560923    0.197615    11.00000   -1.20000
AFIX   0
C12   1    0.743831    0.448686    0.313540    11.00000    0.01513    0.01752 =
         0.01443   -0.00313    0.00597   -0.00066
C13   1    0.634220    0.390294    0.342794    11.00000    0.01778    0.01332 =
         0.01266   -0.00260    0.00481    0.00070
C14   1    0.216342    0.573799    0.082699    11.00000    0.02324    0.02036 =
         0.02087    0.00478    0.00287    0.00600
AFIX 137
H14A  2    0.104627    0.575081    0.062245    11.00000   -1.50000
H14B  2    0.248103    0.574819   -0.002500    11.00000   -1.50000
H14C  2    0.258145    0.628191    0.137639    11.00000   -1.50000
AFIX   0
C15   1    1.005299    0.472194    0.317251    11.00000    0.01654    0.02785 =
         0.02563    0.00047    0.00907   -0.00383
AFIX 137
H15A  2    1.107033    0.449881    0.365203    11.00000   -1.50000
H15B  2    1.001879    0.539989    0.324393    11.00000   -1.50000
H15C  2    0.983507    0.454318    0.221150    11.00000   -1.50000
AFIX   0
HKLF 4 1 1 0 0 0 1 0 0 0 1
REM  mo_D13224_0m in P2(1)/n
REM R1 =  0.0393 for    2271 Fo > 4sig(Fo)  and  0.0554 for all    2937 data
REM    185 parameters refined using      0 restraints
END
WGHT      0.0458      0.2587
REM Instructions for potential hydrogen bonds
EQIV $1 x-1/2, -y+1/2, z-1/2
HTAB C1 O2_$1
EQIV $2 -x+1, -y+1, -z+1
HTAB C14 O2_$2
REM Highest difference peak  0.277,  deepest hole -0.218,  1-sigma level  0.047
Q1    1   0.6163  0.3232  0.4998  11.00000  0.05    0.28
Q2    1   0.3972  0.3436  0.4236  11.00000  0.05    0.26
Q3    1   0.5608  0.3969  0.2925  11.00000  0.05    0.25
Q4    1   0.3680  0.3252  0.5243  11.00000  0.05    0.24
Q5    1   0.4340  0.3655  0.2941  11.00000  0.05    0.23
Q6    1   0.5003  0.3509  0.5303  11.00000  0.05    0.22
Q7    1   0.6936  0.4300  0.3594  11.00000  0.05    0.22
Q8    1   0.6540  0.3563  0.3969  11.00000  0.05    0.22
Q9    1   0.7063  0.2781  0.4439  11.00000  0.05    0.21
Q10   1   0.4570  0.4257  0.2248  11.00000  0.05    0.20
Q11   1   0.7193  0.4873  0.2737  11.00000  0.05    0.20
Q12   1   0.6764  0.3881  0.6305  11.00000  0.05    0.19
Q13   1   0.4599  0.4610  0.2799  11.00000  0.05    0.18
Q14   1   0.6853  0.3986  0.3069  11.00000  0.05    0.18
Q15   1   0.4799  0.4948  0.1584  11.00000  0.05    0.18
Q16   1   0.3180  0.2951  0.3182  11.00000  0.05    0.17
Q17   1   0.4744  0.5286  0.2235  11.00000  0.05    0.17
Q18   1   0.8165  0.4388  0.3419  11.00000  0.05    0.16
Q19   1   0.3849  0.2485  0.5782  11.00000  0.05    0.16
Q20   1   0.9216  0.3841  0.4389  11.00000  0.05    0.16
;
_shelxl_version_number        2.013
