# Supplementary material for: 5,8-Dimeth­oxy-3,9-dimethyl-3a,4,9,9a-tetra­hydro-4,9-ep­oxy­naphtho­[2,3-d]isoxazole
Source: Acta Crystallogr Sect E Struct Rep Online. 2014 Apr 12;70(Pt 5):o544. doi: 10.1107/S1600536814007752 (PMC4011229; doi:10.1107/S1600536814007752)
Supplement: Supplementary file 2 [file e-70-0o544-Isup2.hkl]

#
# h,k,l, Fc-squared, Fo-squared, sigma(Fo-squared), status flag
#
data_I
_shelx_title ' mo_D13224_0m in P2(1)/n'
_shelx_refln_list_code          4
_shelx_F_calc_maximum      173.18
_exptl_crystal_F_000       584.00
_reflns_d_resolution_high  0.7697

loop_
 _space_group_symop_operation_xyz
 'x, y, z'
 '-x+1/2, y+1/2, -z+1/2'
 '-x, -y, -z'
 'x-1/2, -y-1/2, z-1/2'

_cell_length_a     9.0608
_cell_length_b    14.3998
_cell_length_c    10.1631
_cell_angle_alpha  90.000
_cell_angle_beta  104.835
_cell_angle_gamma  90.000

_shelx_F_squared_multiplier     1.000

loop_
 _refln_index_h
 _refln_index_k
 _refln_index_l
 _refln_F_squared_calc
 _refln_F_squared_meas
 _refln_F_squared_sigma
 _refln_observed_status
   2   0   0        547.17        583.72        11.97 o
   4   0   0         30.93         22.04         4.37 o
   6   0   0        606.69        659.31        19.03 o
   8   0   0        330.57        353.33        16.89 o
  10   0   0        229.87        232.14        17.19 o
   1   1   0       5015.64       4824.94        43.91 o
   2   1   0         12.47         12.63         2.31 o
   3   1   0        329.77        322.43         6.94 o
   4   1   0        106.17        133.78         5.71 o
   5   1   0          1.12          4.98         2.92 o
   6   1   0        527.24        554.96        12.30 o
   7   1   0        252.83        247.71         9.44 o
   8   1   0         47.56         41.81         5.68 o
   9   1   0         27.54         27.10         5.77 o
  10   1   0         29.03         34.05         6.66 o
  11   1   0         41.44         57.77         7.88 o
   0   2   0        108.24        112.21        12.45 o
   1   2   0        726.21        686.42         7.33 o
   2   2   0        574.74        572.04         8.60 o
   3   2   0         12.44         12.64         2.53 o
   4   2   0       2462.81       2614.66        42.37 o
   5   2   0         89.53        112.23         5.79 o
   6   2   0        160.56        176.15         8.63 o
   7   2   0        475.93        460.47        12.36 o
   8   2   0         44.83         47.11         6.00 o
   9   2   0         17.40         17.35         5.31 o
  10   2   0          0.01         -4.71         4.71 o
  11   2   0          3.82         12.87         6.14 o
   1   3   0       4376.04       4018.28        35.56 o
   2   3   0       2344.98       2274.73        21.58 o
   3   3   0         10.14         15.68         2.67 o
   4   3   0        354.60        394.60         9.91 o
   5   3   0       1453.47       1590.53        21.85 o
   6   3   0          0.38          3.28         3.05 o
   7   3   0        459.17        447.82        12.19 o
   8   3   0         94.60        101.95         7.77 o
   9   3   0        170.92        177.07        10.20 o
  10   3   0          1.27          0.69         5.98 o
  11   3   0        128.74        130.16        10.62 o
   0   4   0      14739.66      14534.31       155.94 o
   1   4   0       1998.02       1875.16        17.74 o
   2   4   0         23.36         27.55         2.12 o
   3   4   0        759.59        776.71        12.54 o
   4   4   0       2428.88       2417.72        28.65 o
   5   4   0        211.36        219.27         7.51 o
   6   4   0         59.98         59.04         5.43 o
   7   4   0        374.16        365.07        11.35 o
   8   4   0         32.74         28.03         5.23 o
   9   4   0          3.01         11.28         5.03 o
  10   4   0          0.06         -2.14         4.64 o
  11   4   0          0.59          7.67         8.15 o
   1   5   0        645.80        638.82         7.94 o
   2   5   0       1057.92       1063.43        12.05 o
   3   5   0       1697.42       1791.35        25.66 o
   4   5   0          1.02         -1.54         2.39 o
   5   5   0        116.80        116.93         8.40 o
   6   5   0        359.30        355.13        10.13 o
   7   5   0        532.91        546.54        13.66 o
   8   5   0          0.24         -2.82         4.06 o
   9   5   0         67.94         79.84         7.80 o
  10   5   0         55.36         65.66         8.12 o
   0   6   0       2269.95       2228.89        28.58 o
   1   6   0        239.13        263.54         5.42 o
   2   6   0        446.35        435.95         6.74 o
   3   6   0        236.92        266.32         7.19 o
   4   6   0        233.72        256.42         7.70 o
   5   6   0         93.09        112.73         6.26 o
   6   6   0        136.01        138.38         7.59 o
   7   6   0        619.16        625.42        14.85 o
   8   6   0        103.60         98.51         7.84 o
   9   6   0          5.83         13.18         5.17 o
  10   6   0          0.89         -0.30         5.01 o
   1   7   0        361.36        417.80         8.86 o
   2   7   0        519.26        575.13        11.50 o
   3   7   0        592.89        597.30        11.13 o
   4   7   0          6.00         11.49         3.11 o
   5   7   0        128.60        141.93         7.08 o
   6   7   0         67.79         52.30         5.37 o
   7   7   0       1108.74       1009.53        24.17 o
   8   7   0          3.07          1.49         4.26 o
   9   7   0         33.28         35.39         6.42 o
  10   7   0         18.84         23.67         7.28 o
   0   8   0        592.84        627.45        11.46 o
   1   8   0        674.45        671.05         9.28 o
   2   8   0        340.88        342.01         8.93 o
   3   8   0        891.38        905.97        14.77 o
   4   8   0        568.84        567.48        11.88 o
   5   8   0        110.73        117.55         6.80 o
   6   8   0          5.17          1.90         3.76 o
   7   8   0        137.01        133.33        11.20 o
   8   8   0         85.77         87.28         7.67 o
   9   8   0         58.27         88.41        15.93 o
  10   8   0         35.17         35.61         8.49 o
   1   9   0        456.03        502.77         8.12 o
   2   9   0        135.12        154.26         4.29 o
   3   9   0        119.50        123.78         6.31 o
   4   9   0          1.95          7.97         3.37 o
   5   9   0         20.36         28.80         4.52 o
   6   9   0        146.83        157.79        10.83 o
   7   9   0         10.95          5.30         4.12 o
   8   9   0          6.39         15.87         6.35 o
   9   9   0        171.59        178.03        12.77 o
   0  10   0        530.87        525.48        11.16 o
   1  10   0        969.95        939.50        11.49 o
   2  10   0        631.73        656.98        12.61 o
   3  10   0        121.20        133.35         6.78 o
   4  10   0        187.15        191.30         8.04 o
   5  10   0         28.91         30.16         4.71 o
   6  10   0        542.48        504.20        13.39 o
   7  10   0         45.22         43.38         7.03 o
   8  10   0          7.00          2.13         5.65 o
   9  10   0         29.23         35.87         8.46 o
   1  11   0          0.02          1.93         1.89 o
   2  11   0        165.16        173.70         7.54 o
   3  11   0         50.83         53.99         5.31 o
   4  11   0          1.47          5.46         4.97 o
   5  11   0        110.41        110.61         7.56 o
   6  11   0        155.95        171.44        10.93 o
   7  11   0         97.76         91.61         9.28 o
   8  11   0         28.01         23.32         9.17 o
   9  11   0          5.18          7.97         6.78 o
   0  12   0        345.82        340.01        13.13 o
   1  12   0        292.05        298.30         9.15 o
   2  12   0         43.74         46.10         4.93 o
   3  12   0         46.26         43.41         5.03 o
   4  12   0        191.04        187.47        17.29 o
   5  12   0        634.74        583.53        16.87 o
   6  12   0        225.24        197.51        11.94 o
   7  12   0         12.62         16.32         6.05 o
   8  12   0          4.25         -5.26         5.26 o
   1  13   0          0.40         -0.42         2.82 o
   2  13   0         34.69         41.80         4.96 o
   3  13   0        279.36        275.91        11.63 o
   4  13   0          3.12          7.13         5.30 o
   5  13   0          4.66          1.89         6.65 o
   6  13   0        364.48        324.28        14.18 o
   7  13   0         78.23         94.07        17.95 o
   8  13   0         33.14         37.35         7.95 o
   0  14   0         27.95         28.37         9.26 o
   1  14   0        318.86        321.90        14.73 o
   2  14   0        405.68        382.35        15.10 o
   3  14   0        170.01        171.03        10.43 o
   4  14   0        239.20        231.52        12.09 o
   5  14   0          0.81          0.90         5.11 o
   6  14   0        140.15        123.35        11.32 o
   7  14   0          1.38         -0.46         7.33 o
   1  15   0        236.54        231.88        13.82 o
   2  15   0         64.34         76.33         9.30 o
   3  15   0         17.04          6.58         5.61 o
   4  15   0         43.72         44.50         8.57 o
   5  15   0         13.31         10.74         6.95 o
   6  15   0          2.26          4.32         9.41 o
   0  16   0          9.74         13.61         9.55 o
   1  16   0        133.93        146.95        12.18 o
   2  16   0        147.87        150.10        13.90 o
   3  16   0         30.11         29.77         6.07 o
   4  16   0         21.62         25.09         6.00 o
   5  16   0         13.77         18.25         7.55 o
   1  17   0         43.40         45.39         8.59 o
   2  17   0        304.90        317.59        16.77 o
   3  17   0          5.06         -5.54         6.12 o
   4  17   0          3.81          5.94         6.86 o
   0  18   0         60.45         79.03        14.76 o
   1  18   0          1.12          3.75         9.84 o
   2  18   0        133.06        142.36        14.62 o
   3  18   0        104.35        117.81        12.41 o
 -11   0   1         72.59         99.26        31.55 o
  -9   0   1        211.37        197.36        14.73 o
  -7   0   1         95.07         67.56         8.59 o
  -5   0   1         93.82         84.03         7.36 o
  -3   0   1        130.62        108.47         6.13 o
  -1   0   1       1713.64       1666.00        23.95 o
   1   0   1       8107.46       7655.22        82.40 o
   3   0   1         49.04         53.52         3.84 o
   5   0   1       2568.68       2537.92        43.80 o
   7   0   1        402.94        394.06        16.37 o
   9   0   1        183.58        224.95        20.99 o
  11   0   1          0.04          6.45         8.27 o
 -11   1   1         15.91         20.51         9.89 o
 -10   1   1         11.62          5.08         4.86 o
  -9   1   1        254.41        207.28        10.73 o
  -8   1   1         31.74         25.71         5.81 o
  -7   1   1         23.68         32.72         4.91 o
  -6   1   1         31.93         28.21         5.89 o
  -5   1   1       1214.14       1251.59        18.35 o
  -4   1   1        406.35        413.04         8.83 o
  -3   1   1          6.89          9.26         2.37 o
  -2   1   1       2933.39       2683.59        27.68 o
  -1   1   1          1.92          2.00         1.30 o
   0   1   1       1922.94       1792.28        17.90 o
   1   1   1         41.37         47.47         3.21 o
   2   1   1        503.75        497.92         6.45 o
   3   1   1         27.92         34.18         2.73 o
   4   1   1       4823.39       4998.91        52.11 o
   5   1   1        358.13        363.93        11.17 o
   6   1   1          8.09          9.51         3.49 o
   7   1   1       1360.52       1291.34        22.02 o
   8   1   1        587.14        540.02        14.51 o
   9   1   1         16.85          9.23         5.03 o
  10   1   1         64.53         77.15         8.06 o
  11   1   1         27.51         37.43         7.18 o
 -11   2   1        175.45        223.15        13.79 o
 -10   2   1         32.93         24.43         5.99 o
  -9   2   1          4.63          8.62         4.93 o
  -8   2   1        494.60        419.47        12.81 o
  -7   2   1         60.74         75.84         6.10 o
  -6   2   1         38.76         41.76         4.54 o
  -5   2   1        974.45       1120.37        21.90 o
  -4   2   1        521.57        584.47        10.86 o
  -3   2   1       1830.04       1692.31        23.29 o
  -2   2   1       1046.59        964.83        12.19 o
  -1   2   1       7263.10       7014.65        61.98 o
   0   2   1       2602.93       2518.03        19.84 o
   1   2   1       7371.85       7087.33        55.73 o
   2   2   1        103.59        122.75         3.73 o
   3   2   1        210.92        213.68         5.21 o
   4   2   1         67.50         62.87         4.92 o
   5   2   1         90.59         78.92         5.02 o
   6   2   1         90.91        109.02         6.56 o
   7   2   1        402.23        372.66        13.62 o
   8   2   1        183.76        163.34         9.28 o
   9   2   1         95.93        131.94         9.57 o
  10   2   1          6.58         10.44         5.48 o
  11   2   1          3.87          9.78         6.09 o
 -11   3   1        253.41        294.93        14.34 o
 -10   3   1          1.93          6.32         5.32 o
  -9   3   1          3.07          4.53         4.64 o
  -8   3   1         25.89         23.78         5.16 o
  -7   3   1        128.23        126.54         7.77 o
  -6   3   1          5.65          0.59         3.64 o
  -5   3   1       1002.21       1027.11        16.35 o
  -4   3   1        500.13        554.01        10.46 o
  -3   3   1         81.76         82.70         9.86 o
  -2   3   1        110.33        130.33         4.49 o
  -1   3   1         58.00         75.63         3.16 o
   0   3   1      11634.51      11149.38        84.11 o
   1   3   1         78.71         84.97         2.70 o
   2   3   1        104.27        104.53         3.62 o
   3   3   1       1256.37       1237.15        14.35 o
   4   3   1       1391.25       1430.59        17.03 o
   5   3   1          0.34          0.43         2.68 o
   6   3   1        210.26        213.92         8.31 o
   7   3   1        618.30        647.47        14.86 o
   8   3   1         10.63          7.97         4.54 o
   9   3   1         56.78         71.12         7.35 o
  10   3   1         13.23         17.88         5.84 o
 -11   4   1          6.16          9.75         5.92 o
 -10   4   1         17.11         19.84         5.76 o
  -9   4   1         82.62         85.70         7.85 o
  -8   4   1        162.84        169.91        11.53 o
  -7   4   1         20.19         18.23         4.52 o
  -6   4   1         13.18         12.78         3.72 o
  -5   4   1         63.56         56.78         4.52 o
  -4   4   1        172.65        161.46         6.15 o
  -3   4   1       1418.77       1391.27        23.48 o
  -2   4   1         40.40         41.88         3.01 o
  -1   4   1        655.50        634.53         8.92 o
   0   4   1       1466.35       1473.22        12.32 o
   1   4   1        288.76        298.99         5.71 o
   2   4   1        477.82        461.00         6.94 o
   3   4   1        766.41        805.99        10.79 o
   4   4   1         42.14         60.38         3.77 o
   5   4   1          2.61          5.34         3.14 o
   6   4   1        499.54        494.59        11.90 o
   7   4   1       1316.32       1209.88        24.53 o
   8   4   1         83.04         78.60         9.65 o
   9   4   1         21.03         19.50         5.58 o
  10   4   1          7.83         13.83         5.59 o
 -11   5   1          8.62         18.84         6.52 o
 -10   5   1         16.69         15.07         5.66 o
  -9   5   1          0.01          1.05         5.47 o
  -8   5   1        356.13        333.56        20.45 o
  -7   5   1        172.34        152.17         8.31 o
  -6   5   1        287.12        304.90        10.13 o
  -5   5   1       1399.84       1511.69        26.49 o
  -4   5   1         27.10         32.80         3.71 o
  -3   5   1        287.42        312.92         7.56 o
  -2   5   1        110.52        104.54         4.45 o
  -1   5   1        594.08        554.27         8.63 o
   0   5   1        363.90        336.00         5.63 o
   1   5   1       3144.26       3065.77        28.19 o
   2   5   1        306.06        336.21         6.00 o
   3   5   1         22.97         25.49         2.57 o
   4   5   1        343.34        357.28         7.52 o
   5   5   1         90.54        102.69         5.92 o
   6   5   1        306.98        273.49         9.40 o
   7   5   1        372.95        360.65        11.70 o
   8   5   1        303.73        287.01        11.33 o
   9   5   1          3.39         -0.98         4.60 o
  10   5   1          6.03          6.56         6.27 o
 -10   6   1          5.99          4.20         5.41 o
  -9   6   1          1.84          2.37         4.72 o
  -8   6   1         32.44         10.64         4.68 o
  -7   6   1        375.39        356.92        11.42 o
  -6   6   1          9.04         11.69         3.83 o
  -5   6   1        107.27        119.48         6.51 o
  -4   6   1        427.76        473.40        10.24 o
  -3   6   1        154.00        158.16         5.86 o
  -2   6   1        318.53        275.17         6.71 o
  -1   6   1        708.55        740.80        10.95 o
   0   6   1          0.00          0.06         1.63 o
   1   6   1       1162.72       1142.11        12.88 o
   2   6   1        209.94        246.54         5.38 o
   3   6   1       1187.52       1220.80        14.79 o
   4   6   1        118.19        116.86         5.17 o
   5   6   1       1304.10       1377.39        20.57 o
   6   6   1        688.78        648.42        14.02 o
   7   6   1        138.01        139.80         8.32 o
   8   6   1        223.24        225.34        10.60 o
   9   6   1          0.54          6.72         5.32 o
  10   6   1          0.13          2.31         6.33 o
 -10   7   1         86.58         85.71         8.70 o
  -9   7   1         26.30         34.76         6.42 o
  -8   7   1        105.88         94.59         7.86 o
  -7   7   1        540.96        571.98        14.35 o
  -6   7   1         84.76         85.76         8.69 o
  -5   7   1        498.40        463.46        11.18 o
  -4   7   1          1.57         -1.80         2.69 o
  -3   7   1        208.63        217.46         6.84 o
  -2   7   1         49.52         60.97         4.01 o
  -1   7   1        184.01        188.51         5.72 o
   0   7   1        536.23        534.85         7.50 o
   1   7   1        505.03        554.40         8.23 o
   2   7   1        216.65        236.87         5.40 o
   3   7   1        666.95        651.08         9.92 o
   4   7   1        471.86        423.84         8.48 o
   5   7   1       1544.34       1484.47        22.02 o
   6   7   1        394.92        370.83        11.06 o
   7   7   1        914.65        840.79        17.60 o
   8   7   1         10.40          4.32         4.60 o
   9   7   1         30.83         35.17        12.93 o
  10   7   1          6.70          1.74         6.63 o
 -10   8   1         18.43         15.28         7.51 o
  -9   8   1          2.28         -1.31         4.91 o
  -8   8   1         87.87        100.80         8.11 o
  -7   8   1         74.98         87.47         7.15 o
  -6   8   1        201.38        231.50        11.35 o
  -5   8   1        118.16        115.54         8.52 o
  -4   8   1          2.09          2.70         2.92 o
  -3   8   1        570.08        576.12        11.36 o
  -2   8   1        478.33        502.21         9.94 o
  -1   8   1       1123.41       1108.29        15.62 o
   0   8   1         77.64         72.14         3.60 o
   1   8   1          9.94          5.60         3.11 o
   2   8   1         32.80         37.45         2.89 o
   3   8   1        900.04        975.85        13.11 o
   4   8   1         91.47         90.13         4.64 o
   5   8   1        568.60        541.51        12.53 o
   6   8   1        382.25        337.77        10.86 o
   7   8   1        288.66        258.86        10.57 o
   8   8   1          6.36          7.49         6.01 o
   9   8   1         35.21         42.64         8.13 o
  10   8   1          3.94          3.74         6.45 o
 -10   9   1          8.11         -3.69         6.32 o
  -9   9   1         10.74          1.98         6.07 o
  -8   9   1         23.77         18.13         6.35 o
  -7   9   1         48.58         55.49         6.32 o
  -6   9   1       1936.73       1817.66        27.16 o
  -5   9   1          0.74         10.66         4.16 o
  -4   9   1         16.11         18.84         3.68 o
  -3   9   1        573.38        570.88        12.75 o
  -2   9   1          5.71          8.16         2.87 o
  -1   9   1          0.93         -0.11         2.38 o
   0   9   1          1.00          2.75         2.12 o
   1   9   1        772.30        787.94        12.58 o
   2   9   1         27.65         26.06         2.65 o
   3   9   1        345.22        332.30         7.21 o
   4   9   1         78.72         76.68         4.74 o
   5   9   1        386.99        391.02        10.94 o
   6   9   1          3.63         -3.48         4.21 o
   7   9   1          6.78          6.21         5.32 o
   8   9   1          4.71         14.47         5.93 o
   9   9   1          3.92          2.81         6.14 o
  -9  10   1         23.68         19.49         7.06 o
  -8  10   1          4.13          6.15         5.62 o
  -7  10   1        320.05        331.22        11.85 o
  -6  10   1         12.34          6.48         5.77 o
  -5  10   1       1044.08       1016.05        18.30 o
  -4  10   1        508.08        466.02        11.50 o
  -3  10   1        694.59        716.50        13.67 o
  -2  10   1        318.65        324.45         8.84 o
  -1  10   1          2.64          6.02         2.26 o
   0  10   1         86.98         92.65         4.43 o
   1  10   1        313.94        326.80         6.41 o
   2  10   1         97.35         97.30         4.83 o
   3  10   1         66.39         69.54         6.81 o
   4  10   1        153.47        160.02         7.59 o
   5  10   1        572.13        519.98        15.21 o
   6  10   1          1.94          6.22         4.89 o
   7  10   1        157.56        117.33        18.38 o
   8  10   1         23.70         25.23         6.63 o
   9  10   1         68.14         95.54        10.60 o
  -9  11   1          6.01          3.72         6.48 o
  -8  11   1         45.23         56.79        10.52 o
  -7  11   1         89.25         92.69         8.96 o
  -6  11   1        317.11        301.27        11.70 o
  -5  11   1        465.15        453.37        12.29 o
  -4  11   1          4.19          6.84         5.38 o
  -3  11   1         64.00         38.66         4.78 o
  -2  11   1          3.24          2.18         3.18 o
  -1  11   1          5.47          4.29         2.42 o
   0  11   1        284.99        290.17         7.13 o
   1  11   1          2.49          0.55         3.21 o
   2  11   1         34.81         41.23         3.39 o
   3  11   1         62.78         63.98         4.54 o
   4  11   1          5.08          4.60         4.37 o
   5  11   1        567.20        569.85        16.35 o
   6  11   1         16.55         11.84         5.45 o
   7  11   1         98.92         96.15         9.18 o
   8  11   1          1.22          0.56         5.65 o
  -8  12   1         34.50         44.40         9.46 o
  -7  12   1          9.25         14.32         5.90 o
  -6  12   1        195.93        205.07        19.20 o
  -5  12   1         48.27         43.16         7.40 o
  -4  12   1          0.31          0.08         3.48 o
  -3  12   1        174.83        159.28        12.41 o
  -2  12   1        143.30        155.31         7.64 o
  -1  12   1        818.76        818.78        14.03 o
   0  12   1        231.69        224.51         5.72 o
   1  12   1         73.30         69.58         4.92 o
   2  12   1          0.43          5.00         3.29 o
   3  12   1        344.98        366.98        17.45 o
   4  12   1         47.04         57.75         6.71 o
   5  12   1          0.01          3.70         4.89 o
   6  12   1         64.86         79.12         8.39 o
   7  12   1          1.92          6.65         5.69 o
   8  12   1          0.63          1.90         5.88 o
  -8  13   1         61.58         52.35        10.39 o
  -7  13   1        111.35        108.93        10.27 o
  -6  13   1         48.40         48.61         7.18 o
  -5  13   1         97.34        100.66         8.71 o
  -4  13   1          8.34         10.78         5.01 o
  -3  13   1          0.07         -0.43         3.68 o
  -2  13   1       1874.07       1826.38        26.44 o
  -1  13   1        849.08        796.81        14.95 o
   0  13   1          1.23          2.52         3.57 o
   1  13   1          0.08          0.95         3.91 o
   2  13   1         45.17         55.21         5.27 o
   3  13   1         84.20         77.04         7.37 o
   4  13   1        289.07        268.84        11.93 o
   5  13   1         41.36         31.15         6.32 o
   6  13   1         17.39         11.42         5.84 o
   7  13   1          2.91          3.76         5.60 o
  -7  14   1         52.34         47.02         9.82 o
  -6  14   1        146.40        161.05        14.23 o
  -5  14   1         93.00         94.34        10.95 o
  -4  14   1        157.30        142.78        12.28 o
  -3  14   1         14.07         10.55         6.45 o
  -2  14   1        807.03        788.93        15.83 o
  -1  14   1         54.87         66.13         5.59 o
   0  14   1         26.51         32.11         5.75 o
   1  14   1        102.02        109.39         8.73 o
   2  14   1         70.32         75.72         7.41 o
   3  14   1          2.80          9.70         4.02 o
   4  14   1         32.67         26.13         6.07 o
   5  14   1         46.21         33.71         6.80 o
   6  14   1          5.94          1.56         7.07 o
   7  14   1        120.20        133.06        11.19 o
  -6  15   1          2.01         -1.70         6.86 o
  -5  15   1         27.26         31.71        11.15 o
  -4  15   1        194.46        199.74        14.64 o
  -3  15   1        151.72        152.96        10.23 o
  -2  15   1         32.59         44.86         7.64 o
  -1  15   1        174.89        156.80        12.17 o
   0  15   1          1.60         -3.36         5.01 o
   1  15   1         84.03        104.07        10.21 o
   2  15   1         20.41          8.97         8.68 o
   3  15   1          0.44          2.25         4.07 o
   4  15   1          0.98          1.42         4.83 o
   5  15   1         53.17         57.14         7.85 o
   6  15   1          9.52          8.32         6.08 o
  -6  16   1         15.30         21.28         8.60 o
  -5  16   1         17.23         13.89        14.91 o
  -4  16   1         34.13         40.36         8.68 o
  -3  16   1         99.96        102.10        10.28 o
  -2  16   1          3.83          1.59         5.73 o
  -1  16   1          0.44         -6.08         6.08 o
   0  16   1         35.91         15.98        13.03 o
   1  16   1         28.89         31.90         7.51 o
   2  16   1        226.79        228.60        14.25 o
   3  16   1        264.72        302.69        65.86 o
   4  16   1         30.39         33.99         6.50 o
   5  16   1        188.18        177.66        14.38 o
  -4  17   1          0.00         -4.40         5.06 o
  -3  17   1          0.42          9.13         6.84 o
  -2  17   1        100.24         98.52        10.94 o
  -1  17   1         33.11         41.31         8.48 o
   0  17   1         23.25         21.52         7.01 o
   1  17   1          5.24          2.77         6.80 o
   2  17   1         10.18         15.67         6.64 o
   3  17   1        125.93        123.41        11.96 o
   4  17   1          0.68          1.18         4.98 o
  -3  18   1         43.54         33.59         8.70 o
  -2  18   1         71.12         57.99         9.50 o
  -1  18   1          1.19          1.12         6.34 o
   0  18   1         58.44         62.60        10.28 o
   1  18   1         26.73         19.01         7.43 o
   2  18   1         31.14         25.66         7.76 o
 -10   0   2         62.47         55.46        16.65 o
  -8   0   2        886.93        813.85        24.97 o
  -6   0   2         35.14         47.15        10.86 o
  -4   0   2        806.46        855.28        18.93 o
  -2   0   2        326.23        331.68         8.80 o
   0   0   2        719.13        768.11         9.25 o
   2   0   2       6248.00       6105.72        68.64 o
   4   0   2       3087.94       3293.90        44.95 o
   6   0   2          6.68          1.10         4.69 o
   8   0   2        260.90        275.99        15.45 o
  10   0   2          5.19          4.45         7.67 o
 -11   1   2        124.04        191.89        12.40 o
 -10   1   2         24.05         18.91         5.46 o
  -9   1   2         22.19         28.46         5.67 o
  -8   1   2       1950.83       1904.55        36.81 o
  -7   1   2       1448.03       1484.14        23.23 o
  -6   1   2        375.66        377.44         9.97 o
  -5   1   2        336.26        315.56         8.61 o
  -4   1   2       1293.79       1292.89        22.48 o
  -3   1   2       1984.62       1911.66        30.80 o
  -2   1   2         67.83         77.99         3.54 o
  -1   1   2       7260.44       7227.97        55.38 o
   0   1   2        787.87        768.03         6.29 o
   1   1   2       2171.59       1997.78        17.20 o
   2   1   2          7.59          4.02         1.71 o
   3   1   2         98.15        103.20         3.91 o
   4   1   2        436.84        394.59         7.28 o
   5   1   2        231.74        234.58         7.74 o
   6   1   2        179.31        166.31         8.48 o
   7   1   2         98.59         88.82         6.79 o
   8   1   2        244.84        242.01        11.12 o
   9   1   2          9.77         13.22         5.04 o
  10   1   2        107.71        126.40        13.38 o
 -11   2   2          1.46          4.51         5.50 o
 -10   2   2         45.28         46.49         7.73 o
  -9   2   2          2.70          8.98         4.87 o
  -8   2   2        517.05        480.10        14.80 o
  -7   2   2        500.90        494.10        12.65 o
  -6   2   2        175.71        188.89         7.59 o
  -5   2   2        346.19        351.05         9.01 o
  -4   2   2        106.76        124.55         8.27 o
  -3   2   2        104.36         98.14         5.10 o
  -2   2   2       1022.50        982.89        12.49 o
  -1   2   2         59.44         49.80         1.89 o
   0   2   2      12538.89      11608.56       180.34 o
   1   2   2         21.90         32.06         1.69 o
   2   2   2        780.93        753.38        12.66 o
   3   2   2         10.87          4.81         1.98 o
   4   2   2        558.29        574.94        10.65 o
   5   2   2          5.87          4.63         2.73 o
   6   2   2         38.85         34.21         4.64 o
   7   2   2         52.14         40.45         5.19 o
   8   2   2        484.07        468.53        13.74 o
   9   2   2         28.18         35.54         6.18 o
  10   2   2          0.01          0.99         5.00 o
 -11   3   2          8.62         20.26         6.56 o
 -10   3   2          7.59          5.52         5.27 o
  -9   3   2        370.52        352.74        14.75 o
  -8   3   2         16.42         15.57         4.77 o
  -7   3   2       2339.03       2228.30        30.83 o
  -6   3   2        162.11        185.34         7.81 o
  -5   3   2        523.45        565.62        13.16 o
  -4   3   2        660.89        707.43        12.15 o
  -3   3   2        269.79        297.30         6.89 o
  -2   3   2         53.25         53.18         2.59 o
  -1   3   2       3032.53       3054.92        22.89 o
   0   3   2      10690.18      10407.72        87.36 o
   1   3   2          0.07          2.18         1.29 o
   2   3   2          7.19         12.53         1.85 o
   3   3   2        504.07        528.89         8.54 o
   4   3   2       1047.61       1081.23        17.26 o
   5   3   2       1139.56       1161.79        16.11 o
   6   3   2        691.77        687.16        14.10 o
   7   3   2         51.35         44.60         5.32 o
   8   3   2         16.64         16.95         7.07 o
   9   3   2         78.94        125.56        10.51 o
  10   3   2         28.95         50.11         7.63 o
 -11   4   2          1.42          2.95         5.64 o
 -10   4   2         95.34        110.06        10.36 o
  -9   4   2        406.51        376.57        13.20 o
  -8   4   2        231.51        253.43        10.75 o
  -7   4   2        352.62        328.41        10.60 o
  -6   4   2        111.80         90.07         8.02 o
  -5   4   2        254.92        323.97        11.00 o
  -4   4   2        393.41        450.54         9.54 o
  -3   4   2        512.43        528.87         9.56 o
  -2   4   2       1634.16       1524.37        25.51 o
  -1   4   2          7.72         11.34         2.23 o
   0   4   2       2073.18       2096.67        16.66 o
   1   4   2       1386.18       1324.07        12.54 o
   2   4   2        282.14        279.80         5.92 o
   3   4   2        330.81        327.84         9.89 o
   4   4   2         81.36         75.57         4.13 o
   5   4   2          2.49          3.37         3.34 o
   6   4   2        991.88        986.39        17.71 o
   7   4   2        157.64        139.81         8.15 o
   8   4   2         18.93         10.36         4.60 o
   9   4   2         64.91         67.76        12.24 o
  10   4   2         21.88         25.94         7.59 o
 -11   5   2          0.75         -1.69         8.15 o
 -10   5   2          0.83          3.05         5.29 o
  -9   5   2         19.04         27.55         5.83 o
  -8   5   2        875.66        892.07        18.85 o
  -7   5   2         91.71         87.95         6.92 o
  -6   5   2        426.37        406.33        10.92 o
  -5   5   2         76.92         64.89         5.96 o
  -4   5   2       2185.88       2300.53        27.97 o
  -3   5   2       1749.48       1766.24        21.76 o
  -2   5   2        129.17        136.46         4.34 o
  -1   5   2         11.03          8.19         1.25 o
   0   5   2        956.44        914.95         9.65 o
   1   5   2          2.46          2.01         1.61 o
   2   5   2         39.14         48.44         2.78 o
   3   5   2        231.43        252.00         7.57 o
   4   5   2        574.57        533.89        13.08 o
   5   5   2          8.83          4.24         3.43 o
   6   5   2         37.65         35.01         4.94 o
   7   5   2        955.61        947.69        18.57 o
   8   5   2         33.95         22.86         5.73 o
   9   5   2        111.01        119.93        10.61 o
  10   5   2        267.28        340.42        17.26 o
 -11   6   2          0.84          2.24         5.78 o
 -10   6   2        141.71        145.62        10.36 o
  -9   6   2        194.86        197.28        17.17 o
  -8   6   2        263.22        257.77        11.55 o
  -7   6   2          0.33         -3.46         3.59 o
  -6   6   2         47.86         46.68         5.20 o
  -5   6   2        330.04        365.72         9.80 o
  -4   6   2         24.52         22.70         3.47 o
  -3   6   2        766.76        818.20        13.90 o
  -2   6   2        719.21        760.46        11.66 o
  -1   6   2        159.87        149.35         4.26 o
   0   6   2         72.22         56.67         4.22 o
   1   6   2        252.51        285.31         4.77 o
   2   6   2       2173.17       2228.83        22.63 o
   3   6   2          0.05          1.19         2.11 o
   4   6   2        631.58        685.15        11.07 o
   5   6   2        172.31        201.00         6.73 o
   6   6   2         22.43         13.75         4.20 o
   7   6   2          6.55         10.14         4.31 o
   8   6   2         38.13         28.58         6.54 o
   9   6   2         27.27         18.01         6.87 o
  10   6   2         16.39         12.52         6.96 o
 -10   7   2          6.45          7.55         5.58 o
  -9   7   2         10.44         10.42         5.17 o
  -8   7   2        432.97        446.29        17.85 o
  -7   7   2         53.44         52.85         6.00 o
  -6   7   2        182.84        178.41         9.51 o
  -5   7   2        636.75        641.78        13.19 o
  -4   7   2        310.07        303.73        11.87 o
  -3   7   2        339.99        371.56         9.90 o
  -2   7   2       1037.35       1052.17        14.98 o
  -1   7   2        900.02        958.62        12.04 o
   0   7   2         96.37         94.98         3.07 o
   1   7   2          0.72          0.88         1.49 o
   2   7   2        418.72        459.22         7.70 o
   3   7   2          4.92          1.88         2.19 o
   4   7   2        134.25        156.90         8.71 o
   5   7   2        159.10        167.62         8.48 o
   6   7   2        126.43        114.15         7.02 o
   7   7   2          3.91          0.71         4.58 o
   8   7   2         11.66         16.08         5.72 o
   9   7   2         14.48         17.91         7.06 o
 -10   8   2         15.86         18.62         6.27 o
  -9   8   2        102.07        100.38         8.49 o
  -8   8   2        128.87        123.71         8.67 o
  -7   8   2          4.59          0.65         4.04 o
  -6   8   2        243.03        253.36         9.69 o
  -5   8   2        360.87        369.55        10.36 o
  -4   8   2         30.19         26.06         3.79 o
  -3   8   2          0.51          0.89         2.58 o
  -2   8   2        546.32        509.17         9.92 o
  -1   8   2        394.10        379.90         8.10 o
   0   8   2        227.84        257.72         5.09 o
   1   8   2        670.26        697.33         8.86 o
   2   8   2        269.04        275.47         6.17 o
   3   8   2        563.62        609.76         9.95 o
   4   8   2        336.10        358.90         8.16 o
   5   8   2         99.62        101.03         5.94 o
   6   8   2          4.69         10.09         4.68 o
   7   8   2        100.34         88.84        11.27 o
   8   8   2         54.73         59.53         8.09 o
   9   8   2        100.46        109.59        10.93 o
 -10   9   2         23.05         33.65         6.98 o
  -9   9   2          9.00          2.62         4.95 o
  -8   9   2         55.63         57.72         6.89 o
  -7   9   2         20.35         24.26         5.47 o
  -6   9   2       1109.39       1042.63        19.25 o
  -5   9   2         65.24         61.16         5.61 o
  -4   9   2        390.02        371.52         9.98 o
  -3   9   2         19.18         16.35         3.38 o
  -2   9   2        141.15        156.12         8.40 o
  -1   9   2        473.26        527.54         9.00 o
   0   9   2        165.53        162.11         5.91 o
   1   9   2         48.30         67.23         3.27 o
   2   9   2         19.43         19.10         2.67 o
   3   9   2          1.29          4.84         2.34 o
   4   9   2        431.69        420.77         9.20 o
   5   9   2         34.32         27.02         4.64 o
   6   9   2        347.56        301.42        12.55 o
   7   9   2         43.14         49.28         6.94 o
   8   9   2         38.70         39.21         7.39 o
   9   9   2         11.79         25.91         7.50 o
  -9  10   2          1.11          0.91         5.34 o
  -8  10   2        104.01        118.34         8.84 o
  -7  10   2         31.26         20.88         5.11 o
  -6  10   2        430.59        413.72        12.15 o
  -5  10   2        143.10        122.87         8.65 o
  -4  10   2          5.86          0.99         3.41 o
  -3  10   2        146.07        134.23         7.23 o
  -2  10   2        722.87        771.83        13.65 o
  -1  10   2         97.96         94.56         4.36 o
   0  10   2         39.45         54.37         4.71 o
   1  10   2        195.81        195.12         5.71 o
   2  10   2        541.41        540.14         9.41 o
   3  10   2         16.94         18.96         3.43 o
   4  10   2         51.14         44.06         4.51 o
   5  10   2         35.24         38.98         4.86 o
   6  10   2          0.49         -0.35         4.76 o
   7  10   2         45.73         52.02         9.46 o
   8  10   2          4.79          5.33         5.92 o
   9  10   2          6.52         14.21         6.76 o
  -9  11   2         27.18         35.40         8.19 o
  -8  11   2        149.60        153.91        10.07 o
  -7  11   2         83.06         80.19         7.44 o
  -6  11   2        349.98        326.66        17.88 o
  -5  11   2         89.58        112.36         9.23 o
  -4  11   2        319.00        276.58        10.11 o
  -3  11   2        312.72        303.68        11.03 o
  -2  11   2        279.13        309.96         7.99 o
  -1  11   2        394.94        361.12         7.64 o
   0  11   2        353.82        362.40         7.99 o
   1  11   2         10.59          9.60         3.05 o
   2  11   2         47.01         45.72         4.55 o
   3  11   2          5.89          6.03         3.22 o
   4  11   2         18.44         23.63         3.99 o
   5  11   2         46.89         44.88         5.20 o
   6  11   2         60.37         54.35         8.65 o
   7  11   2         13.53         15.11         6.13 o
   8  11   2          4.33         10.83         6.04 o
  -9  12   2          2.25         -3.47         7.57 o
  -8  12   2         11.58          9.28        10.13 o
  -7  12   2         27.08         19.33        24.75 o
  -6  12   2        444.69        452.36        13.49 o
  -5  12   2        118.54        117.75         7.92 o
  -4  12   2         21.23         16.44         4.47 o
  -3  12   2         90.55        105.65         8.00 o
  -2  12   2         48.80         45.95         4.91 o
  -1  12   2        821.59        779.28        13.19 o
   0  12   2         12.60         12.44         3.47 o
   1  12   2         92.58        100.15         5.79 o
   2  12   2        358.29        346.78         8.14 o
   3  12   2        405.87        387.44        12.70 o
   4  12   2        161.03        152.19        13.01 o
   5  12   2        591.77        553.71        16.72 o
   6  12   2         39.35         44.54         7.18 o
   7  12   2          0.16          1.11         6.27 o
   8  12   2         64.00         64.33        10.52 o
  -8  13   2          8.29         13.81        10.71 o
  -7  13   2        221.70        230.11        16.45 o
  -6  13   2        733.04        651.41        29.96 o
  -5  13   2        178.10        173.75        18.96 o
  -4  13   2        134.99        135.20         9.43 o
  -3  13   2        399.95        404.22        13.61 o
  -2  13   2        691.24        654.68        12.76 o
  -1  13   2          3.66          3.61         3.38 o
   0  13   2         56.29         56.86         5.01 o
   1  13   2         22.86         15.53         3.64 o
   2  13   2         35.93         26.86         6.09 o
   3  13   2        111.26        124.36         8.97 o
   4  13   2         93.32         96.67         9.00 o
   5  13   2          3.62          5.51         5.18 o
   6  13   2        252.35        278.48        21.97 o
   7  13   2          2.94          8.56         6.21 o
  -7  14   2         30.36         29.05         9.20 o
  -6  14   2          1.89         -4.63         6.34 o
  -5  14   2        249.46        251.10        15.87 o
  -4  14   2          0.01          0.82        10.86 o
  -3  14   2         37.43         35.78         5.64 o
  -2  14   2        397.65        390.40        10.41 o
  -1  14   2         68.43         69.50         5.84 o
   0  14   2        480.44        498.61        19.29 o
   1  14   2         77.03         77.61         7.33 o
   2  14   2          0.06         -1.33         4.10 o
   3  14   2          0.23         -2.93         3.54 o
   4  14   2         46.91         46.26         6.65 o
   5  14   2          4.52          1.14         5.14 o
   6  14   2         80.35         86.60         9.32 o
  -7  15   2        116.94        125.65        14.02 o
  -6  15   2         78.34         63.29        10.32 o
  -5  15   2        160.69        148.72        13.35 o
  -4  15   2         10.47         21.87         7.16 o
  -3  15   2        276.41        263.43        12.66 o
  -2  15   2         73.46         61.85         6.90 o
  -1  15   2         72.49         77.17         7.74 o
   0  15   2        543.60        505.04        24.88 o
   1  15   2       1112.72       1103.15        23.34 o
   2  15   2          3.95          9.88         4.92 o
   3  15   2         79.90         83.58         9.64 o
   4  15   2         40.59         31.88         6.46 o
   5  15   2          3.45          3.28         5.32 o
   6  15   2         50.19         47.99         7.99 o
  -6  16   2          1.03         -2.84         6.67 o
  -5  16   2          0.54         -6.45         6.45 o
  -4  16   2          1.70          1.70         5.17 o
  -3  16   2         43.37         47.34         9.74 o
  -2  16   2         18.27         12.13         6.61 o
  -1  16   2         39.05         33.66         7.27 o
   0  16   2         72.60         77.35         9.24 o
   1  16   2        760.99        799.90        23.78 o
   2  16   2        206.16        204.77        13.33 o
   3  16   2         98.90        107.44        10.60 o
   4  16   2         88.95         81.58         8.86 o
   5  16   2         64.34         76.98         8.97 o
  -4  17   2         30.91         22.22         6.72 o
  -3  17   2         75.67         75.88        10.30 o
  -2  17   2          4.01          1.18        11.87 o
  -1  17   2         14.91         22.81         7.23 o
   0  17   2         14.81          6.95         7.09 o
   1  17   2          3.29         13.82         8.11 o
   2  17   2          0.00         -6.16        11.00 o
   3  17   2          0.00          2.42         7.24 o
  -3  18   2         29.31         15.63        11.58 o
  -2  18   2        209.00        226.96        15.44 o
  -1  18   2          5.63          3.99         6.31 o
   0  18   2         17.21         15.51        18.24 o
   1  18   2         45.13         59.20         9.03 o
   2  18   2          0.02          3.38         6.43 o
 -11   0   3          8.85          8.25         8.68 o
  -9   0   3        302.80        329.30        17.71 o
  -7   0   3        432.70        408.84        16.58 o
  -5   0   3        622.00        631.74        17.19 o
  -3   0   3       1200.61       1130.96        42.56 o
  -1   0   3        509.35        580.31         9.73 o
   1   0   3         12.86          4.83         3.80 o
   3   0   3        608.40        608.73        12.40 o
   5   0   3        341.27        370.27        11.41 o
   7   0   3          0.01          3.73         5.52 o
   9   0   3         96.37        137.69        13.58 o
 -11   1   3          2.64         -5.22         5.22 o
 -10   1   3        116.46        114.22         9.14 o
  -9   1   3         28.21         19.34         6.73 o
  -8   1   3       1315.98       1241.45        22.25 o
  -7   1   3        404.73        401.22        11.43 o
  -6   1   3        351.42        344.24         9.80 o
  -5   1   3        888.59        910.78        18.72 o
  -4   1   3         64.07         51.92         3.99 o
  -3   1   3        411.13        420.23        11.87 o
  -2   1   3         41.99         37.16         2.37 o
  -1   1   3        259.15        279.61         4.50 o
   0   1   3          0.68          4.10         1.40 o
   1   1   3         48.62         53.08         2.51 o
   2   1   3        447.42        397.96         6.88 o
   3   1   3        121.89        111.58         5.39 o
   4   1   3         88.24        105.42         4.51 o
   5   1   3          5.82          5.70         2.56 o
   6   1   3         14.76         10.69         3.72 o
   7   1   3         21.48         21.70         4.82 o
   8   1   3        188.65        143.00         9.65 o
   9   1   3          7.55          2.81         4.98 o
  10   1   3          0.86          6.73         5.37 o
 -11   2   3         25.79         17.46         6.38 o
 -10   2   3          3.01          2.80         5.16 o
  -9   2   3        437.21        442.06        13.91 o
  -8   2   3          6.52          4.17         4.37 o
  -7   2   3         17.41         22.31         4.42 o
  -6   2   3         42.29         42.77         4.73 o
  -5   2   3          1.44          4.33         2.73 o
  -4   2   3        655.56        692.54        15.90 o
  -3   2   3        728.04        736.22        11.43 o
  -2   2   3         76.61        101.07         5.32 o
  -1   2   3      29992.10      28547.75       197.73 o
   0   2   3       1060.86       1022.73         9.39 o
   1   2   3       2474.48       2377.48        19.03 o
   2   2   3         50.62         48.27         3.19 o
   3   2   3       2337.54       2401.46        25.83 o
   4   2   3        240.11        272.52         6.40 o
   5   2   3        391.09        385.33         8.97 o
   6   2   3          4.50         -0.63         2.96 o
   7   2   3        703.05        662.74        15.36 o
   8   2   3         40.29         35.56         5.83 o
   9   2   3         50.60         38.32         6.33 o
  10   2   3          3.62          2.61         6.06 o
 -11   3   3         13.75         22.12         6.29 o
 -10   3   3        106.26        121.86         9.83 o
  -9   3   3         92.98         93.78         8.21 o
  -8   3   3         68.51         55.68         6.02 o
  -7   3   3         15.53         12.30         4.18 o
  -6   3   3        225.48        214.33         9.23 o
  -5   3   3         69.39         73.54         9.99 o
  -4   3   3        491.07        572.44        10.84 o
  -3   3   3        490.24        509.33        11.30 o
  -2   3   3         47.56         44.49         2.35 o
  -1   3   3       6305.10       6498.02        50.85 o
   0   3   3        830.28        799.41        11.13 o
   1   3   3        268.15        311.66         5.06 o
   2   3   3        293.71        292.84         5.39 o
   3   3   3        237.29        249.28         5.60 o
   4   3   3        654.25        701.08        10.32 o
   5   3   3        377.06        337.25         8.41 o
   6   3   3         39.88         49.08         4.70 o
   7   3   3        488.33        469.05        12.94 o
   8   3   3        116.80        123.89         8.47 o
   9   3   3         17.51         17.77         9.12 o
  10   3   3         62.30         87.46        10.26 o
 -11   4   3         18.89         20.40         6.48 o
 -10   4   3          0.01         -0.11         5.14 o
  -9   4   3         46.20         34.94         5.97 o
  -8   4   3        199.45        195.46        10.05 o
  -7   4   3        191.91        166.29        10.23 o
  -6   4   3        114.91        109.67         7.15 o
  -5   4   3        282.83        285.13         8.45 o
  -4   4   3        242.24        249.80         7.98 o
  -3   4   3        440.56        440.78         7.38 o
  -2   4   3        448.12        464.65         6.47 o
  -1   4   3       1268.55       1268.73        12.05 o
   0   4   3         13.51         13.23         2.34 o
   1   4   3          1.87          1.23         1.15 o
   2   4   3          5.78         10.00         1.62 o
   3   4   3          9.90         15.48         2.29 o
   4   4   3        806.09        790.89        12.12 o
   5   4   3        200.23        191.27         9.98 o
   6   4   3         24.92         28.27         4.10 o
   7   4   3         88.67         86.09         6.96 o
   8   4   3         23.51         31.06         6.80 o
   9   4   3          3.24         -2.66         5.44 o
  10   4   3         44.04         53.94         9.07 o
 -11   5   3         22.55         18.19         6.72 o
 -10   5   3        108.12        107.81        11.98 o
  -9   5   3          0.06          0.42         4.55 o
  -8   5   3         49.40         38.44         5.63 o
  -7   5   3        211.28        220.25         9.53 o
  -6   5   3        660.19        632.11        13.71 o
  -5   5   3        346.02        339.62         9.32 o
  -4   5   3         56.16         61.53         4.45 o
  -3   5   3          0.74          2.37         1.83 o
  -2   5   3       1079.71       1099.85        12.36 o
  -1   5   3       1005.02       1026.00        10.40 o
   0   5   3       1635.91       1748.80        19.05 o
   1   5   3       1185.30       1237.85        12.14 o
   2   5   3         78.22         65.74         2.62 o
   3   5   3        181.75        188.18         5.46 o
   4   5   3         25.62         20.70         2.95 o
   5   5   3        527.78        553.36        10.85 o
   6   5   3        213.09        202.66        10.37 o
   7   5   3        136.54        124.58        12.37 o
   8   5   3         15.43         12.89         6.31 o
   9   5   3          0.80         -0.87         5.48 o
 -11   6   3         22.42         33.91         7.13 o
 -10   6   3         14.29         19.35         6.03 o
  -9   6   3          0.02         -4.44         4.44 o
  -8   6   3         20.71         20.73         5.12 o
  -7   6   3        111.44        108.64         9.28 o
  -6   6   3        636.12        605.19        13.67 o
  -5   6   3        865.76        883.29        17.67 o
  -4   6   3        454.82        501.26         8.99 o
  -3   6   3        666.54        695.61         9.62 o
  -2   6   3         68.52         96.55         4.92 o
  -1   6   3       4550.13       4754.83        38.71 o
   0   6   3          5.08          4.47         2.19 o
   1   6   3       1736.25       1824.74        17.49 o
   2   6   3        117.60        108.17         3.84 o
   3   6   3          8.38          5.72         2.26 o
   4   6   3         76.83         82.18         4.56 o
   5   6   3        248.43        233.11         7.55 o
   6   6   3        204.82        200.64        15.88 o
   7   6   3         88.80         79.68         8.29 o
   8   6   3         19.40         13.39        11.82 o
   9   6   3         60.27         95.55        10.03 o
 -10   7   3        211.64        280.33        13.91 o
  -9   7   3          2.75          3.64         4.91 o
  -8   7   3         29.84         20.50         5.26 o
  -7   7   3        133.70        125.43         7.92 o
  -6   7   3        627.92        561.90        13.33 o
  -5   7   3        552.73        542.13        12.91 o
  -4   7   3         34.69         39.76         3.25 o
  -3   7   3        210.91        204.02         6.52 o
  -2   7   3         92.36        132.87         4.68 o
  -1   7   3         50.50         38.69         2.56 o
   0   7   3       2267.41       2409.30        21.88 o
   1   7   3        113.55        131.94         3.13 o
   2   7   3        227.51        239.54         9.02 o
   3   7   3        611.63        590.09         9.69 o
   4   7   3        266.88        266.57         7.23 o
   5   7   3       1114.81       1100.67        18.76 o
   6   7   3        974.64        978.55        18.44 o
   7   7   3        150.65        138.98        10.26 o
   8   7   3          4.88         -0.06         5.22 o
   9   7   3         37.19         44.42         8.18 o
 -10   8   3         13.85         20.44         6.35 o
  -9   8   3          6.90         11.06         5.38 o
  -8   8   3        146.65        159.53         9.65 o
  -7   8   3        232.93        194.71        13.20 o
  -6   8   3         38.40         28.12         4.70 o
  -5   8   3        221.24        210.82         6.32 o
  -4   8   3        154.75        156.93         6.96 o
  -3   8   3         55.03         68.33         5.52 o
  -2   8   3        224.30        204.16         5.72 o
  -1   8   3        553.55        534.73         8.46 o
   0   8   3        197.74        223.41         4.89 o
   1   8   3        857.56        882.02        11.26 o
   2   8   3        451.60        477.36         8.07 o
   3   8   3        368.34        340.90         6.53 o
   4   8   3          0.26         -2.67         2.90 o
   5   8   3        280.90        273.26        10.65 o
   6   8   3       1111.65       1144.02        20.49 o
   7   8   3        119.94        134.81        16.88 o
   8   8   3         11.01          4.29         5.71 o
   9   8   3          8.56         10.34         8.75 o
 -10   9   3         18.95         12.94         6.06 o
  -9   9   3          5.46          1.69         5.05 o
  -8   9   3          0.18          1.09         4.46 o
  -7   9   3        132.72        145.01         8.87 o
  -6   9   3          3.78          2.96         3.88 o
  -5   9   3         32.95         40.43         6.42 o
  -4   9   3         69.28         74.24         5.53 o
  -3   9   3         29.58         26.69         3.70 o
  -2   9   3       1466.61       1413.31        26.06 o
  -1   9   3          1.16          2.90         1.69 o
   0   9   3        133.31        127.11         4.26 o
   1   9   3        224.54        229.26        11.35 o
   2   9   3        130.58        155.16         5.01 o
   3   9   3        207.39        226.63         7.45 o
   4   9   3        332.61        341.98         9.67 o
   5   9   3        310.67        308.71        10.01 o
   6   9   3        357.91        344.92        11.26 o
   7   9   3        176.35        168.41        19.16 o
   8   9   3          4.75         11.26         6.07 o
  -9  10   3          2.79          2.29         5.09 o
  -8  10   3         95.43         91.44         8.21 o
  -7  10   3        145.67        117.09         8.25 o
  -6  10   3          2.10         -1.95         3.86 o
  -5  10   3        341.26        340.45        10.60 o
  -4  10   3         77.46         74.63         5.78 o
  -3  10   3        162.29        166.43         8.10 o
  -2  10   3       1963.68       1793.44        21.19 o
  -1  10   3         83.04         95.42         4.65 o
   0  10   3          8.61          9.07         2.33 o
   1  10   3        174.20        172.98         5.21 o
   2  10   3        991.36       1045.45        16.35 o
   3  10   3        120.26        112.64         6.17 o
   4  10   3       1268.62       1182.40        19.24 o
   5  10   3         26.07         18.99         4.21 o
   6  10   3          0.01         -3.42         5.22 o
   7  10   3         37.12         42.38         7.17 o
   8  10   3        149.38        155.91        12.59 o
  -9  11   3         62.24         58.79         8.94 o
  -8  11   3         50.10         59.37        10.38 o
  -7  11   3         50.99         48.56         7.32 o
  -6  11   3         89.67         98.15         8.83 o
  -5  11   3        190.72        177.98        10.47 o
  -4  11   3        108.21        113.62         8.28 o
  -3  11   3        312.55        295.68         9.59 o
  -2  11   3        582.12        536.13        11.97 o
  -1  11   3        182.21        178.31         6.67 o
   0  11   3          2.66          0.68         3.84 o
   1  11   3        511.10        484.16        12.79 o
   2  11   3         49.37         41.25         3.46 o
   3  11   3          5.05         -2.23         3.09 o
   4  11   3        124.21        103.84         6.99 o
   5  11   3          0.46          3.54         3.58 o
   6  11   3         13.02         15.99         6.35 o
   7  11   3          5.52          2.49         5.48 o
   8  11   3        149.29        181.82        12.80 o
  -9  12   3         14.96         22.45         8.80 o
  -8  12   3         30.63         20.99         6.74 o
  -7  12   3          8.59          3.52         5.51 o
  -6  12   3          0.26         -0.72         4.96 o
  -5  12   3        247.36        266.80        12.13 o
  -4  12   3         86.30         97.85         8.20 o
  -3  12   3        207.87        225.22         8.99 o
  -2  12   3        638.71        621.44        21.39 o
  -1  12   3        176.42        163.25         6.64 o
   0  12   3         94.39         89.24         5.63 o
   1  12   3       1053.10       1029.42        16.91 o
   2  12   3        228.89        227.76         8.92 o
   3  12   3        360.64        366.89        10.00 o
   4  12   3        179.07        183.26         8.25 o
   5  12   3         26.34         21.46         5.57 o
   6  12   3          4.47         -0.08         5.03 o
   7  12   3         11.65         11.96         5.67 o
  -8  13   3          0.58          1.59         7.16 o
  -7  13   3          0.00          1.82         6.67 o
  -6  13   3        142.21        159.99        11.28 o
  -5  13   3         69.75         62.65        10.13 o
  -4  13   3         75.36         82.43         8.00 o
  -3  13   3         17.02         14.67         4.40 o
  -2  13   3          7.75          5.84         3.51 o
  -1  13   3        125.13        124.58         6.99 o
   0  13   3          1.58         -3.03         3.19 o
   1  13   3         82.27         82.31         7.81 o
   2  13   3        612.80        586.89        12.59 o
   3  13   3        201.91        194.86         7.79 o
   4  13   3          2.03          1.14         4.42 o
   5  13   3         36.70         30.34         6.23 o
   6  13   3         97.22        100.92         9.66 o
   7  13   3        148.32        153.86        12.04 o
  -7  14   3         53.01         65.99        11.05 o
  -6  14   3          1.23          1.42         6.67 o
  -5  14   3          9.37          4.77         5.31 o
  -4  14   3         18.57         13.70         4.96 o
  -3  14   3        126.66        137.98         8.16 o
  -2  14   3        131.93        135.25         7.18 o
  -1  14   3        168.23        171.70         8.21 o
   0  14   3        107.90        112.97         6.86 o
   1  14   3        203.39        209.72        18.73 o
   2  14   3         32.24         23.45         5.11 o
   3  14   3          1.39         -1.55         5.91 o
   4  14   3         37.31         38.56         8.04 o
   5  14   3        234.27        239.07        12.40 o
   6  14   3         44.02         51.17         8.00 o
  -6  15   3          0.02         -3.18         8.54 o
  -5  15   3         40.70         35.13         8.42 o
  -4  15   3         46.04         50.49         6.83 o
  -3  15   3        113.04        120.09         7.42 o
  -2  15   3         48.19         40.03         5.40 o
  -1  15   3        334.24        343.13        10.74 o
   0  15   3        297.71        294.21        11.84 o
   1  15   3          1.45         -2.93         3.98 o
   2  15   3        105.11        126.49         8.89 o
   3  15   3         23.75         26.64         6.89 o
   4  15   3         49.79         58.33         5.76 o
   5  15   3        161.75        164.78        19.39 o
  -5  16   3         63.81         58.74        15.00 o
  -4  16   3          9.10          9.48         5.45 o
  -3  16   3        301.85        312.99        11.57 o
  -2  16   3         28.00         19.48         6.80 o
  -1  16   3         68.82         72.07         8.87 o
   0  16   3          4.12          3.25         5.00 o
   1  16   3          5.23          2.26         4.77 o
   2  16   3         26.60         30.03         6.60 o
   3  16   3         20.92         21.93         5.76 o
   4  16   3          4.25         13.26         5.42 o
  -4  17   3        106.12        114.35        10.44 o
  -3  17   3         31.99         22.80         8.40 o
  -2  17   3         23.72         28.65         7.44 o
  -1  17   3         32.44         39.37         8.11 o
   0  17   3        256.52        249.73        13.90 o
   1  17   3         15.90         18.22        12.30 o
   2  17   3         12.53         13.13         6.07 o
   3  17   3         21.87         34.00         7.71 o
  -2  18   3          0.70          4.58         6.48 o
  -1  18   3         96.69         63.86         9.25 o
   0  18   3        142.41        136.06        22.29 o
 -10   0   4         46.94         62.27        11.05 o
  -8   0   4       1906.71       1794.23        39.71 o
  -6   0   4        994.77       1015.18        24.56 o
  -4   0   4         28.13         63.16         6.10 o
  -2   0   4        477.63        466.93         9.73 o
   0   0   4       4887.28       4607.11        46.02 o
   2   0   4        753.84        693.28        13.93 o
   4   0   4        139.86        141.60         7.74 o
   6   0   4        228.76        219.17        10.61 o
   8   0   4          2.22          6.51         7.24 o
 -11   1   4         16.94         21.35         6.64 o
 -10   1   4         38.81         23.60         6.08 o
  -9   1   4          1.32          3.27         4.41 o
  -8   1   4          0.21          1.92         4.28 o
  -7   1   4        953.79        903.13        17.47 o
  -6   1   4        629.60        633.30        13.35 o
  -5   1   4          0.48         -1.32         2.66 o
  -4   1   4          0.00          0.63         2.49 o
  -3   1   4        237.65        252.77         5.46 o
  -2   1   4         32.52         32.79         3.08 o
  -1   1   4        592.50        614.66         8.44 o
   0   1   4        290.19        307.75         4.82 o
   1   1   4        184.92        183.23         4.35 o
   2   1   4          8.12          6.78         2.16 o
   3   1   4         38.10         42.57         3.11 o
   4   1   4          0.03         -2.21         2.71 o
   5   1   4        245.19        259.24         9.54 o
   6   1   4        257.58        260.26         8.56 o
   7   1   4        154.02        143.66         8.65 o
   8   1   4         34.70         31.43         5.69 o
   9   1   4         13.26         18.77         6.63 o
 -11   2   4          2.54         -1.90         5.48 o
 -10   2   4        130.27        154.53        10.45 o
  -9   2   4          8.67         11.58         4.98 o
  -8   2   4        367.76        355.05        12.12 o
  -7   2   4        139.32        119.63         7.12 o
  -6   2   4         47.67         42.74         4.79 o
  -5   2   4          0.37          1.73         2.89 o
  -4   2   4          1.17          3.02         2.48 o
  -3   2   4        302.85        329.32         6.15 o
  -2   2   4       4742.86       4683.71        46.56 o
  -1   2   4       3464.03       3586.05        27.65 o
   0   2   4        225.23        224.06         3.68 o
   1   2   4          0.62         -0.60         1.26 o
   2   2   4        253.67        242.21         5.31 o
   3   2   4        307.24        299.53         6.56 o
   4   2   4          0.08          4.31         2.35 o
   5   2   4          0.49         -0.95         2.62 o
   6   2   4        635.87        597.88        12.42 o
   7   2   4          2.44         -0.03         4.93 o
   8   2   4         25.44         33.61         6.87 o
   9   2   4         45.78         41.36        10.43 o
 -11   3   4         11.37          9.82         6.21 o
 -10   3   4        146.89        141.00        10.22 o
  -9   3   4         43.93         43.19         6.34 o
  -8   3   4        768.97        739.26        19.39 o
  -7   3   4          3.39          2.03         3.86 o
  -6   3   4        215.03        213.64         8.24 o
  -5   3   4        117.59        128.49         6.57 o
  -4   3   4         36.73         40.15         3.32 o
  -3   3   4        427.51        474.31         7.41 o
  -2   3   4        289.60        323.50         5.94 o
  -1   3   4       2164.98       2112.26        18.96 o
   0   3   4       1792.78       1825.84        15.63 o
   1   3   4        328.30        374.50         5.13 o
   2   3   4        400.78        409.78         6.72 o
   3   3   4        103.19        104.28         4.35 o
   4   3   4         15.01         18.19         2.79 o
   5   3   4         13.11         17.12         3.46 o
   6   3   4        191.40        181.69         7.87 o
   7   3   4        220.32        182.46         9.37 o
   8   3   4         21.45         25.98         6.47 o
   9   3   4          9.03         12.24         6.62 o
 -11   4   4          2.57          0.57         5.63 o
 -10   4   4          0.19         -4.47         4.47 o
  -9   4   4          0.10         -4.26         4.45 o
  -8   4   4         32.97         26.64         5.39 o
  -7   4   4         44.31         44.16         5.12 o
  -6   4   4        801.41        826.97        15.78 o
  -5   4   4          0.39          1.73         3.13 o
  -4   4   4        445.77        414.18         8.36 o
  -3   4   4          0.50          6.25         1.90 o
  -2   4   4       2495.27       2651.03        21.70 o
  -1   4   4        646.11        689.82         7.84 o
   0   4   4       1046.08       1023.33        13.40 o
   1   4   4         38.33         49.61         3.91 o
   2   4   4        630.34        662.53         7.93 o
   3   4   4        507.07        526.64         8.47 o
   4   4   4        261.56        252.31        11.57 o
   5   4   4        374.37        359.55        12.01 o
   6   4   4        217.30        201.35         7.90 o
   7   4   4         51.11         42.20         6.68 o
   8   4   4          0.04          3.11         5.37 o
   9   4   4          6.49          6.13         6.13 o
 -11   5   4          2.12          3.23         6.02 o
 -10   5   4         32.34         43.24        12.58 o
  -9   5   4        224.92        221.12        11.53 o
  -8   5   4        129.77        118.66        11.06 o
  -7   5   4          6.43         13.55         4.47 o
  -6   5   4       1284.22       1283.31        20.77 o
  -5   5   4       1453.73       1484.45        32.26 o
  -4   5   4        271.40        292.57         6.71 o
  -3   5   4        503.03        534.48         7.92 o
  -2   5   4        237.71        235.66         5.15 o
  -1   5   4       1587.58       1678.95        21.13 o
   0   5   4        258.16        255.99         6.53 o
   1   5   4         16.95         10.83         3.06 o
   2   5   4         37.62         31.80         2.58 o
   3   5   4        315.67        301.88         6.38 o
   4   5   4        781.57        759.75        12.25 o
   5   5   4        604.86        598.62        11.70 o
   6   5   4        654.50        623.94        21.14 o
   7   5   4         56.46         64.24         9.78 o
   8   5   4         94.39        104.99        10.76 o
   9   5   4         23.07         42.84         8.12 o
 -11   6   4         19.23         24.22         7.00 o
 -10   6   4          3.83          7.08         5.70 o
  -9   6   4        232.93        222.39        14.64 o
  -8   6   4         48.65         48.70         6.24 o
  -7   6   4         41.98         41.36         8.97 o
  -6   6   4          3.09          4.62         3.73 o
  -5   6   4         92.90        108.63         6.72 o
  -4   6   4         93.63         81.52         4.17 o
  -3   6   4         31.15         28.77         2.45 o
  -2   6   4        381.43        389.75         7.98 o
  -1   6   4        195.12        207.65         6.79 o
   0   6   4        984.18        965.40        13.45 o
   1   6   4        326.71        300.18        16.88 o
   2   6   4        910.68        928.15        10.91 o
   3   6   4         18.46          8.98         2.01 o
   4   6   4        698.26        699.77        14.79 o
   5   6   4        112.40         99.39         8.26 o
   6   6   4          0.23         -3.47         3.47 o
   7   6   4          4.71          6.81         4.33 o
   8   6   4          0.01         -0.36         6.16 o
   9   6   4          3.51         -0.65         6.09 o
 -10   7   4         56.43         60.76         7.75 o
  -9   7   4        264.75        263.01        12.77 o
  -8   7   4          2.36          3.33         4.34 o
  -7   7   4         23.71         14.96         5.18 o
  -6   7   4        113.89         99.98         8.48 o
  -5   7   4          3.91          9.49         2.76 o
  -4   7   4         59.03         72.54         5.31 o
  -3   7   4        511.36        502.38         9.13 o
  -2   7   4        244.72        267.11         5.07 o
  -1   7   4       1484.21       1529.83        20.31 o
   0   7   4        568.33        558.14        10.94 o
   1   7   4        875.76        870.22        16.96 o
   2   7   4        176.44        173.22         4.45 o
   3   7   4        145.54        122.37         6.51 o
   4   7   4        208.30        211.96        11.32 o
   5   7   4          2.01          2.55         4.26 o
   6   7   4        305.32        279.51        12.41 o
   7   7   4          2.93         13.69         4.91 o
   8   7   4         55.78         44.50         7.51 o
   9   7   4         19.05         25.83         7.56 o
 -10   8   4        105.04        129.19        16.63 o
  -9   8   4         99.76         85.75         8.62 o
  -8   8   4          0.19         -4.21         4.21 o
  -7   8   4         71.13         76.87        10.20 o
  -6   8   4        165.94        163.90         7.09 o
  -5   8   4        375.53        382.34         8.06 o
  -4   8   4        296.40        285.95        13.32 o
  -3   8   4        636.02        580.39        10.23 o
  -2   8   4        147.54        152.42         4.00 o
  -1   8   4        161.37        150.29         5.93 o
   0   8   4          0.36          3.38         2.73 o
   1   8   4        180.20        181.96         9.14 o
   2   8   4        746.89        755.48        10.18 o
   3   8   4          3.43          2.79         2.86 o
   4   8   4        347.59        320.59         9.58 o
   5   8   4         27.16         22.84         5.10 o
   6   8   4         74.17         76.43         6.64 o
   7   8   4        258.55        269.49        11.24 o
   8   8   4         85.48        125.45        14.71 o
 -10   9   4          4.78         -3.57         6.33 o
  -9   9   4          1.50         -0.96         4.91 o
  -8   9   4         25.26         19.37         5.38 o
  -7   9   4         65.49         62.43         6.58 o
  -6   9   4         70.58         69.93        11.20 o
  -5   9   4         21.04         15.91         4.09 o
  -4   9   4          2.88          4.64         3.35 o
  -3   9   4         77.91         77.56         4.55 o
  -2   9   4        329.70        344.78         7.30 o
  -1   9   4        158.59        180.40         5.29 o
   0   9   4          5.16          9.13         4.17 o
   1   9   4         65.54         72.92         6.84 o
   2   9   4        173.97        165.26         4.37 o
   3   9   4        216.36        203.45         9.40 o
   4   9   4         35.48         38.27         5.77 o
   5   9   4          4.22         10.03         3.76 o
   6   9   4        134.69        128.77         8.02 o
   7   9   4          0.00         -4.43         4.94 o
   8   9   4        358.99        407.42        17.03 o
  -9  10   4        432.37        441.32        20.91 o
  -8  10   4          1.57          7.15         5.69 o
  -7  10   4        170.79        141.38        10.40 o
  -6  10   4         36.90         31.54         6.02 o
  -5  10   4          1.39         -4.00         4.00 o
  -4  10   4         42.76         46.31         5.91 o
  -3  10   4        125.50        134.71         7.19 o
  -2  10   4        185.29        172.48         7.65 o
  -1  10   4         81.31         74.63         3.49 o
   0  10   4         85.22         85.76         8.31 o
   1  10   4        329.59        354.17        12.39 o
   2  10   4       1053.88       1030.46        13.20 o
   3  10   4        106.12        100.84         5.59 o
   4  10   4         38.26         48.49         6.35 o
   5  10   4          9.05          6.61         3.84 o
   6  10   4         62.94         71.29         6.85 o
   7  10   4        158.70        173.58        11.73 o
   8  10   4         10.36         16.34        12.18 o
  -9  11   4         74.07         83.16        12.85 o
  -8  11   4         64.53         71.54        10.17 o
  -7  11   4        263.87        267.05        16.34 o
  -6  11   4        140.21        135.79         9.88 o
  -5  11   4         88.85         90.94        11.27 o
  -4  11   4        189.41        187.79        14.67 o
  -3  11   4        303.62        292.26         9.46 o
  -2  11   4        113.79        117.21        11.27 o
  -1  11   4         36.84         40.55         3.68 o
   0  11   4        104.78        110.22         3.75 o
   1  11   4          6.56          3.67         4.53 o
   2  11   4        447.63        439.65         9.62 o
   3  11   4          1.32          1.96         3.01 o
   4  11   4          3.39          9.54         3.74 o
   5  11   4         58.82         42.38         5.37 o
   6  11   4        496.72        533.66        14.22 o
   7  11   4          0.07         -5.21         5.21 o
  -8  12   4         10.54         12.04        11.16 o
  -7  12   4        211.26        194.92        12.58 o
  -6  12   4        201.60        218.49        12.56 o
  -5  12   4         36.99         38.15         6.45 o
  -4  12   4          0.28         -2.10         3.69 o
  -3  12   4        237.52        243.56         9.26 o
  -2  12   4         30.43         30.77         4.06 o
  -1  12   4        175.26        178.11         7.20 o
   0  12   4        189.77        193.94         9.74 o
   1  12   4         12.82         16.57         6.64 o
   2  12   4        275.17        303.93         9.94 o
   3  12   4          1.34          1.75         2.36 o
   4  12   4          0.05          1.03         4.18 o
   5  12   4        102.70        102.33         8.58 o
   6  12   4          2.30         11.21         5.56 o
   7  12   4         34.00         45.18         7.58 o
  -8  13   4        190.40        205.53        13.98 o
  -7  13   4          7.37          7.03         6.21 o
  -6  13   4        173.96        165.32        12.14 o
  -5  13   4         14.95         11.08         4.88 o
  -4  13   4        123.57        130.67         8.17 o
  -3  13   4          0.67         -1.28         3.44 o
  -2  13   4        320.56        316.95        16.16 o
  -1  13   4         13.16         13.42         3.57 o
   0  13   4         14.27         11.66         3.40 o
   1  13   4         16.34          8.59         5.03 o
   2  13   4        153.67        161.20         6.61 o
   3  13   4         24.93         27.16         4.97 o
   4  13   4         55.87         59.83        14.21 o
   5  13   4         17.88         28.18         6.44 o
   6  13   4         39.50         35.97        10.12 o
  -7  14   4        191.37        180.06        34.02 o
  -6  14   4        141.38        150.67        11.36 o
  -5  14   4          0.17          4.04         4.76 o
  -4  14   4         13.23         12.49         4.76 o
  -3  14   4          3.91          6.30         4.01 o
  -2  14   4        288.37        276.36        10.66 o
  -1  14   4         20.46         12.08         3.66 o
   0  14   4         29.06         30.24         4.06 o
   1  14   4          1.56          4.71         3.00 o
   2  14   4        226.37        230.01         9.72 o
   3  14   4          0.53         -1.84         3.86 o
   4  14   4          0.10         -3.99         3.99 o
   5  14   4         33.57         44.96        11.01 o
  -6  15   4        224.28        249.72        13.97 o
  -5  15   4          0.11          0.21         4.55 o
  -4  15   4          4.39          9.99         5.43 o
  -3  15   4          5.06          3.77         3.94 o
  -2  15   4          9.62          9.23         4.09 o
  -1  15   4        101.00         99.21        10.13 o
   0  15   4          9.01          9.95         4.20 o
   1  15   4        234.22        233.93        19.54 o
   2  15   4          2.87          5.87         9.41 o
   3  15   4         22.64         22.38        12.01 o
   4  15   4        194.09        199.03        25.62 o
  -5  16   4         57.28         53.12        14.50 o
  -4  16   4          8.58         11.06         5.14 o
  -3  16   4          0.20         -3.06         3.65 o
  -2  16   4         12.09         11.46         4.49 o
  -1  16   4         87.82        101.61        16.03 o
   0  16   4         85.55         97.64        12.88 o
   1  16   4        114.11        104.38        13.51 o
   2  16   4         29.66         24.44         9.68 o
   3  16   4        138.60        144.41        15.86 o
  -4  17   4          5.13          7.37         5.14 o
  -3  17   4        116.44        123.95        11.44 o
  -2  17   4         23.47         30.85         6.78 o
  -1  17   4          1.43          4.01         6.66 o
   0  17   4        839.20        867.01        31.08 o
   1  17   4        288.86        341.10        29.96 o
   2  17   4          2.68         -3.13         8.39 o
 -11   0   5         30.03         34.20        18.24 o
  -9   0   5        125.42        128.25        13.10 o
  -7   0   5          5.68         10.34         6.22 o
  -5   0   5        238.07        211.15        16.50 o
  -3   0   5       1335.96       1386.81        21.45 o
  -1   0   5       1138.67       1169.64        18.07 o
   1   0   5        661.62        715.91        13.40 o
   3   0   5        445.31        448.51        11.57 o
   5   0   5       1421.63       1359.08        24.78 o
   7   0   5         20.12         21.67         7.24 o
   9   0   5         11.53         12.16        11.00 o
 -11   1   5         16.89         17.84         6.53 o
 -10   1   5          0.61         -1.44         4.81 o
  -9   1   5        168.94        163.93        15.40 o
  -8   1   5       1202.03       1244.33        22.43 o
  -7   1   5        117.49        118.33         7.23 o
  -6   1   5         45.85         53.54         5.13 o
  -5   1   5        312.78        308.14         8.75 o
  -4   1   5       2177.22       2226.51        22.23 o
  -3   1   5       1110.22       1084.21        12.73 o
  -2   1   5         95.83         83.83         3.57 o
  -1   1   5        274.81        255.87         5.29 o
   0   1   5          4.88          0.93         1.78 o
   1   1   5         22.09         27.76         2.70 o
   2   1   5        138.86        127.39         4.50 o
   3   1   5        155.82        169.30         6.60 o
   4   1   5         32.02         33.94         3.48 o
   5   1   5         44.81         45.54         4.29 o
   6   1   5         20.51         18.16         3.75 o
   7   1   5         63.46         55.97        12.26 o
   8   1   5          9.22          8.88         5.82 o
   9   1   5        159.28        165.32        15.25 o
 -11   2   5         15.97         26.27         7.04 o
 -10   2   5         53.33         62.86        11.24 o
  -9   2   5         83.14         86.14         7.92 o
  -8   2   5          2.53          3.49         4.47 o
  -7   2   5         90.68         92.21         6.90 o
  -6   2   5         12.45          9.85         3.74 o
  -5   2   5        559.28        567.69        10.45 o
  -4   2   5        321.18        339.82         6.96 o
  -3   2   5        222.68        221.14         5.41 o
  -2   2   5         35.05         33.88         2.56 o
  -1   2   5        112.77        134.00         4.02 o
   0   2   5       1583.73       1598.58        13.66 o
   1   2   5        894.35        938.12        11.19 o
   2   2   5        115.80        119.85         5.48 o
   3   2   5        456.71        460.16         8.31 o
   4   2   5        292.83        288.46         7.25 o
   5   2   5        108.17         99.84         5.44 o
   6   2   5        163.20        166.47         7.15 o
   7   2   5        339.04        305.95        11.82 o
   8   2   5         35.31         33.98         7.01 o
   9   2   5          2.78         -1.27         5.75 o
 -11   3   5         33.06         38.14         7.50 o
 -10   3   5         11.83          2.63         5.36 o
  -9   3   5        400.49        392.08        13.67 o
  -8   3   5        688.46        718.56        16.78 o
  -7   3   5        251.42        230.15         9.94 o
  -6   3   5          9.57         10.00         3.72 o
  -5   3   5       1204.16       1146.91        15.85 o
  -4   3   5        721.94        780.55        10.88 o
  -3   3   5          1.13          6.15         2.10 o
  -2   3   5         21.32         34.96         4.54 o
  -1   3   5         13.63         10.45         1.81 o
   0   3   5        246.43        287.10         4.83 o
   1   3   5          4.81          3.89         1.73 o
   2   3   5         99.06        114.53         4.20 o
   3   3   5       1538.27       1458.60        16.69 o
   4   3   5         38.80         41.81         3.95 o
   5   3   5        157.09        149.22         6.29 o
   6   3   5        452.19        427.36        12.40 o
   7   3   5         28.04         27.63         5.58 o
   8   3   5          7.62         13.52         6.05 o
   9   3   5         99.06        114.11        10.94 o
 -11   4   5         61.24         65.28         8.44 o
 -10   4   5         10.57         10.07         6.50 o
  -9   4   5          5.09          9.37         5.18 o
  -8   4   5        342.72        303.24        11.35 o
  -7   4   5         70.62         72.13         6.45 o
  -6   4   5         13.33         13.01         3.85 o
  -5   4   5         32.88         33.04         3.54 o
  -4   4   5        337.87        351.39         7.05 o
  -3   4   5          8.48          7.60         2.03 o
  -2   4   5       1230.56       1218.48        11.96 o
  -1   4   5       6338.94       6386.60        51.49 o
   0   4   5         24.42         21.18         3.13 o
   1   4   5         46.04         40.47         2.65 o
   2   4   5          8.76          9.32         2.02 o
   3   4   5        250.46        287.19         6.50 o
   4   4   5         26.78         20.55         3.15 o
   5   4   5        175.91        166.05        10.06 o
   6   4   5        103.29        101.57         7.41 o
   7   4   5         73.61         64.59         6.62 o
   8   4   5         19.35         15.77         8.42 o
   9   4   5         51.39         53.47         9.10 o
 -11   5   5          0.10         -5.55         5.55 o
 -10   5   5         15.36         18.66         5.90 o
  -9   5   5        156.52        166.26        10.48 o
  -8   5   5         47.75         58.08         8.65 o
  -7   5   5        352.05        374.80        11.69 o
  -6   5   5         12.04         13.62         3.13 o
  -5   5   5        505.07        476.64         9.56 o
  -4   5   5          0.01          2.10         2.11 o
  -3   5   5        162.93        141.41         4.50 o
  -2   5   5        587.83        651.07         8.51 o
  -1   5   5       3771.68       3732.81        41.20 o
   0   5   5       1095.56       1149.02        17.32 o
   1   5   5         43.20         39.74         4.72 o
   2   5   5        721.79        711.84         9.86 o
   3   5   5          0.92          1.59         2.08 o
   4   5   5         66.79         69.81         5.11 o
   5   5   5       1505.47       1513.93        36.85 o
   6   5   5         66.91         65.64         6.44 o
   7   5   5         41.99         30.94         5.53 o
   8   5   5          5.61          5.68         5.40 o
 -11   6   5         92.94        118.70        10.41 o
 -10   6   5         59.17         66.11         7.98 o
  -9   6   5         82.84         97.31         8.48 o
  -8   6   5          1.69         11.26         4.60 o
  -7   6   5          1.51          0.40         3.85 o
  -6   6   5          5.74          5.40         2.98 o
  -5   6   5         24.95         24.86         3.24 o
  -4   6   5         10.50         13.95         2.46 o
  -3   6   5         45.78         52.10         3.15 o
  -2   6   5       2004.12       1967.44        18.98 o
  -1   6   5       2100.06       2002.32        25.47 o
   0   6   5        114.18        116.25         6.39 o
   1   6   5          0.59         -0.53         2.94 o
   2   6   5         33.24         35.42         2.22 o
   3   6   5          0.51         -1.46         2.48 o
   4   6   5        720.97        720.62        14.48 o
   5   6   5         51.03         57.16         5.88 o
   6   6   5        128.19        123.28         8.06 o
   7   6   5         16.95         23.85         5.45 o
   8   6   5         33.73         46.72         7.80 o
 -10   7   5          0.83          4.12         5.49 o
  -9   7   5         71.89         74.54         7.83 o
  -8   7   5          0.29         -4.22         4.22 o
  -7   7   5       1155.23       1024.61        18.28 o
  -6   7   5        146.48        157.06         7.51 o
  -5   7   5        972.82        945.71        18.84 o
  -4   7   5          0.25         -2.24         2.46 o
  -3   7   5        148.90        154.60         4.13 o
  -2   7   5        975.33        987.10        11.20 o
  -1   7   5         84.12         85.25         6.60 o
   0   7   5          5.51          9.67         5.26 o
   1   7   5         25.63         31.00         4.05 o
   2   7   5         94.06         95.39         6.42 o
   3   7   5         22.07         19.66         3.30 o
   4   7   5        836.06        759.21        14.93 o
   5   7   5          7.45          6.83         3.88 o
   6   7   5        245.27        238.98        10.52 o
   7   7   5        164.39        188.63        10.04 o
   8   7   5         43.14         43.44        11.53 o
 -10   8   5         49.86         54.61        11.44 o
  -9   8   5          3.12         12.15         6.29 o
  -8   8   5         10.11          7.71         4.77 o
  -7   8   5        124.56         96.76         8.11 o
  -6   8   5       1338.77       1228.59        17.59 o
  -5   8   5        502.09        493.52         9.53 o
  -4   8   5          1.09          3.02         2.18 o
  -3   8   5        441.69        459.39         7.56 o
  -2   8   5         27.43         29.23         3.73 o
  -1   8   5        287.82        316.80        13.34 o
   0   8   5         28.53         30.37         4.05 o
   1   8   5         74.02         80.80         5.91 o
   2   8   5          0.36          1.76         4.63 o
   3   8   5        582.34        535.30        10.99 o
   4   8   5         17.99         28.17         6.02 o
   5   8   5        128.90        124.21         8.49 o
   6   8   5          1.57          5.37         4.16 o
   7   8   5         27.88         27.81         5.74 o
   8   8   5         58.42         58.36         8.38 o
 -10   9   5         68.64         55.16        11.30 o
  -9   9   5        163.75        165.96        13.12 o
  -8   9   5         87.61         90.47        13.68 o
  -7   9   5          1.30         -1.79         4.79 o
  -6   9   5        146.44        164.27        10.55 o
  -5   9   5         86.22         94.87         8.06 o
  -4   9   5        373.26        359.18        20.14 o
  -3   9   5        127.30        136.29         4.85 o
  -2   9   5        276.84        271.27         6.86 o
  -1   9   5          0.03          1.69         2.78 o
   0   9   5         10.52         17.19         3.81 o
   1   9   5        126.75        118.89         8.53 o
   2   9   5        219.77        232.36        11.65 o
   3   9   5         53.90         64.87         5.73 o
   4   9   5          4.92          3.32         3.22 o
   5   9   5        140.32        140.68         9.86 o
   6   9   5        171.56        196.65        11.74 o
   7   9   5         13.57         12.01         7.02 o
  -9  10   5          9.86          7.79         6.32 o
  -8  10   5          3.74          5.32         5.77 o
  -7  10   5          7.10         -1.39         5.00 o
  -6  10   5        120.84        114.25         9.07 o
  -5  10   5         50.03         39.99         7.03 o
  -4  10   5        325.07        322.68        13.04 o
  -3  10   5        140.50        113.76         6.44 o
  -2  10   5        493.50        451.15         9.98 o
  -1  10   5        225.33        237.95        12.91 o
   0  10   5         16.55          2.34         5.93 o
   1  10   5        200.05        236.42        11.36 o
   2  10   5          0.14          2.98         4.62 o
   3  10   5        298.04        328.96        13.50 o
   4  10   5         77.17         74.79         6.06 o
   5  10   5        269.20        283.08        10.28 o
   6  10   5        804.98        861.01        18.40 o
   7  10   5         73.09         86.34         7.65 o
  -9  11   5          0.34          1.88         5.83 o
  -8  11   5          2.18          1.74         5.62 o
  -7  11   5         43.84         44.40         7.49 o
  -6  11   5         88.33         99.81         9.19 o
  -5  11   5          2.13          1.89         4.18 o
  -4  11   5        234.99        227.36         9.60 o
  -3  11   5       1249.70       1195.25        19.81 o
  -2  11   5         14.13          9.53         3.18 o
  -1  11   5        191.26        205.22        14.67 o
   0  11   5         17.55         11.60         5.23 o
   1  11   5          0.04          0.07         4.33 o
   2  11   5        105.02        102.37         8.81 o
   3  11   5         19.71          6.69         5.44 o
   4  11   5          2.74          1.55         3.09 o
   5  11   5         20.72         26.38         7.34 o
   6  11   5        206.24        205.72         9.87 o
  -8  12   5         26.19         30.15         7.33 o
  -7  12   5        468.43        483.81        17.53 o
  -6  12   5         76.43        102.12        17.11 o
  -5  12   5         57.42         56.68         8.69 o
  -4  12   5          7.62          8.84         4.23 o
  -3  12   5        203.49        202.89        10.15 o
  -2  12   5         95.09         89.38         5.43 o
  -1  12   5         17.18         15.89         5.57 o
   0  12   5         68.36         77.25         8.27 o
   1  12   5         35.21         41.27         6.50 o
   2  12   5          0.01         10.59         5.29 o
   3  12   5         26.49         31.88         6.59 o
   4  12   5          3.12          4.58         5.62 o
   5  12   5         38.24         41.52         5.31 o
   6  12   5         17.98         23.13         5.81 o
  -8  13   5         11.86          6.00         6.50 o
  -7  13   5          1.47          2.43         5.86 o
  -6  13   5          3.23          5.29         4.78 o
  -5  13   5          8.60         10.94         4.80 o
  -4  13   5        137.99        129.32         8.15 o
  -3  13   5        349.11        357.47        10.98 o
  -2  13   5         76.96         79.91         5.29 o
  -1  13   5         39.36         39.41         9.83 o
   0  13   5          1.09          1.44         4.97 o
   1  13   5        115.51        143.41        10.47 o
   2  13   5         61.23         58.18         8.66 o
   3  13   5          8.22          5.16         5.56 o
   4  13   5          8.63         14.42        11.72 o
   5  13   5          6.66         -6.00         8.68 o
  -7  14   5        123.79        124.63         9.63 o
  -6  14   5          1.04          1.05         4.73 o
  -5  14   5         13.31          9.12         4.82 o
  -4  14   5          3.41          7.52         6.64 o
  -3  14   5          5.55          3.75         3.76 o
  -2  14   5         27.89         29.32         4.71 o
  -1  14   5         23.56         29.97         6.75 o
   0  14   5        323.64        349.63        14.69 o
   1  14   5        175.81        165.63        11.33 o
   2  14   5         11.57         16.49         6.38 o
   3  14   5         60.80         60.47        11.29 o
   4  14   5         10.85         -0.47         8.90 o
   5  14   5         23.38         28.54        11.15 o
  -6  15   5         57.98         58.43         7.57 o
  -5  15   5          0.32         -1.14         4.62 o
  -4  15   5         75.02         79.18         7.16 o
  -3  15   5         35.97         38.21         5.12 o
  -2  15   5         89.98         65.66         8.81 o
  -1  15   5         20.22         23.26         6.88 o
   0  15   5          2.85          2.25         5.65 o
   1  15   5          0.00         -3.82         7.98 o
   2  15   5         12.50          0.30         8.29 o
   3  15   5          0.82          0.18         8.98 o
   4  15   5          8.39         15.51        10.75 o
  -5  16   5        120.56        122.50         9.18 o
  -4  16   5         33.02         36.27         7.13 o
  -3  16   5          1.09          4.55         4.04 o
  -2  16   5         19.67          6.82         6.35 o
  -1  16   5         16.44          6.12         8.86 o
   0  16   5          6.75         -2.89         8.19 o
   1  16   5          0.30          2.62         8.55 o
   2  16   5         25.99         17.78         9.82 o
  -3  17   5        146.00        163.81        40.67 o
  -2  17   5        140.96        156.61        16.68 o
  -1  17   5          4.86          9.62        12.59 o
   0  17   5          1.60         -2.75        18.24 o
 -10   0   6         33.24         30.19         9.09 o
  -8   0   6        277.62        264.73        15.45 o
  -6   0   6         19.45         19.91         5.83 o
  -4   0   6          0.76          7.50         3.45 o
  -2   0   6        504.62        519.76        27.12 o
   0   0   6       3181.21       3063.24        51.14 o
   2   0   6       1075.15       1087.06        19.30 o
   4   0   6        707.51        655.49        30.28 o
   6   0   6       1839.01       1750.90        31.90 o
   8   0   6         22.94         41.40        12.74 o
 -11   1   6         12.92          8.29         6.07 o
 -10   1   6         23.92         23.50         6.01 o
  -9   1   6         44.24         49.09         6.43 o
  -8   1   6         12.12          7.86         4.65 o
  -7   1   6        274.14        263.40         9.99 o
  -6   1   6        253.85        285.63         8.43 o
  -5   1   6         66.88         69.48         4.34 o
  -4   1   6         27.17         27.93         2.98 o
  -3   1   6         74.10         63.61         4.34 o
  -2   1   6        588.85        532.70        13.44 o
  -1   1   6        628.22        650.30        11.62 o
   0   1   6        142.29        150.55         4.68 o
   1   1   6          8.12         12.93         2.44 o
   2   1   6         30.01         34.38         3.07 o
   3   1   6        138.10        134.74         6.45 o
   4   1   6        311.73        287.65         7.69 o
   5   1   6          6.45          5.92         3.16 o
   6   1   6          5.49          3.28         3.81 o
   7   1   6        203.29        199.79        12.39 o
   8   1   6         10.05         16.34        19.25 o
 -11   2   6         33.26         40.86        11.91 o
 -10   2   6        141.49        133.15         9.76 o
  -9   2   6        219.47        238.87        11.74 o
  -8   2   6        464.64        464.71        13.64 o
  -7   2   6        118.05        112.11         8.86 o
  -6   2   6         73.35         70.85         5.18 o
  -5   2   6         23.58         23.39         3.16 o
  -4   2   6          7.76          8.00         2.50 o
  -3   2   6        332.77        320.75         6.69 o
  -2   2   6        649.77        627.09         9.11 o
  -1   2   6          0.00          0.80         2.88 o
   0   2   6         32.27         38.96         2.80 o
   1   2   6        136.08        133.57         4.57 o
   2   2   6         92.19        102.10         4.41 o
   3   2   6         71.60         80.84         4.47 o
   4   2   6        276.49        263.95         7.39 o
   5   2   6        231.05        217.12         8.42 o
   6   2   6        210.54        225.05        12.26 o
   7   2   6          2.63          2.46         4.62 o
   8   2   6          5.36          8.94         7.23 o
 -11   3   6        102.54        139.86        11.26 o
 -10   3   6        106.78        105.74         9.10 o
  -9   3   6         27.85         23.87         5.79 o
  -8   3   6         34.45         26.04         5.34 o
  -7   3   6          8.39         12.15         4.29 o
  -6   3   6       1484.22       1443.57        19.78 o
  -5   3   6         37.81         40.67         3.70 o
  -4   3   6        311.22        316.51         7.36 o
  -3   3   6        157.75        174.31         5.24 o
  -2   3   6         75.07         77.34         4.38 o
  -1   3   6         37.31         42.08         2.46 o
   0   3   6         11.91         11.98         1.93 o
   1   3   6        205.30        204.92         5.78 o
   2   3   6         23.48         16.89         3.32 o
   3   3   6          6.42          8.18         2.59 o
   4   3   6       1317.12       1271.72        18.61 o
   5   3   6        401.91        372.34        10.35 o
   6   3   6        206.26        193.06         8.71 o
   7   3   6         34.85         43.16         7.09 o
   8   3   6          2.35          6.62         5.87 o
 -11   4   6          8.55          9.73         6.41 o
 -10   4   6         19.27         14.68         6.15 o
  -9   4   6        140.84        155.93        10.23 o
  -8   4   6          9.21         11.82         4.81 o
  -7   4   6        340.92        306.96         9.27 o
  -6   4   6          8.22          8.86         3.22 o
  -5   4   6        145.29        132.91         5.47 o
  -4   4   6        118.09        122.31         4.78 o
  -3   4   6          3.58          4.60         2.04 o
  -2   4   6        162.20        168.08         4.12 o
  -1   4   6        137.30        163.74         5.08 o
   0   4   6        871.94        837.13        10.00 o
   1   4   6        232.70        238.60         6.01 o
   2   4   6        273.43        273.19         6.08 o
   3   4   6          1.33         -0.52         2.67 o
   4   4   6       1736.86       1736.90        22.86 o
   5   4   6          1.50          3.70         3.54 o
   6   4   6        269.14        279.66        18.51 o
   7   4   6         61.91         57.16         6.70 o
   8   4   6         15.97         12.08         7.52 o
 -11   5   6         38.14         35.42         7.67 o
 -10   5   6         59.46         69.72         8.08 o
  -9   5   6          0.03         -4.32         4.32 o
  -8   5   6        447.19        433.81        11.58 o
  -7   5   6        277.32        241.83        10.23 o
  -6   5   6        757.80        689.30        12.80 o
  -5   5   6         18.48         16.12         2.97 o
  -4   5   6        139.84        135.47         5.08 o
  -3   5   6         98.88         93.70         4.07 o
  -2   5   6          3.87          5.57         2.22 o
  -1   5   6        250.95        242.81        12.74 o
   0   5   6         47.29         67.75         6.39 o
   1   5   6         36.93         42.19         4.77 o
   2   5   6       1011.92       1010.64        12.38 o
   3   5   6        996.88        979.91        15.08 o
   4   5   6         21.12         26.97         4.98 o
   5   5   6         28.34         28.56         4.39 o
   6   5   6          8.07          2.73         4.28 o
   7   5   6        108.20         96.83         7.89 o
   8   5   6        175.48        221.76        14.05 o
 -10   6   6          1.31          3.95         5.63 o
  -9   6   6        181.46        190.20        11.08 o
  -8   6   6         62.91         48.89         5.28 o
  -7   6   6         85.71         80.75         6.57 o
  -6   6   6        112.00        108.00         5.96 o
  -5   6   6          6.28          3.59         2.61 o
  -4   6   6         76.13         80.37         5.57 o
  -3   6   6        410.13        380.13         6.32 o
  -2   6   6        124.08        109.85         3.45 o
  -1   6   6         93.76         91.60         5.33 o
   0   6   6         13.97         11.74         3.56 o
   1   6   6         16.27         16.33         4.48 o
   2   6   6        175.20        171.58         8.45 o
   3   6   6        539.44        539.24        10.60 o
   4   6   6        109.66        110.57         7.29 o
   5   6   6          8.24         11.96         4.20 o
   6   6   6         16.09         16.34         4.92 o
   7   6   6          6.65          3.29         5.50 o
   8   6   6         89.85        115.54        10.73 o
 -10   7   6         59.86         73.25         9.99 o
  -9   7   6         50.83         51.81         8.21 o
  -8   7   6        111.16        115.47        15.00 o
  -7   7   6        143.53        157.89         8.18 o
  -6   7   6        974.04        993.77        17.52 o
  -5   7   6        132.77        123.60         6.12 o
  -4   7   6         12.39          9.81         2.88 o
  -3   7   6        319.75        340.24         6.70 o
  -2   7   6        549.46        547.31        15.04 o
  -1   7   6        185.58        196.00         7.30 o
   0   7   6          3.22          1.28         3.22 o
   1   7   6         69.56         66.92         5.82 o
   2   7   6         51.43         61.55         5.70 o
   3   7   6         33.18         40.01         3.63 o
   4   7   6        241.91        228.80         8.57 o
   5   7   6          0.44         -3.05         3.47 o
   6   7   6         35.57         52.51         6.26 o
   7   7   6          0.01         -2.78         4.59 o
 -10   8   6         99.96        116.45        11.82 o
  -9   8   6          0.63          0.30         7.23 o
  -8   8   6         19.09         19.30         8.64 o
  -7   8   6         14.85         14.42         5.62 o
  -6   8   6         21.16         20.65         4.73 o
  -5   8   6          8.27          8.54         3.08 o
  -4   8   6        120.70        107.21         5.36 o
  -3   8   6       1412.16       1329.33        17.26 o
  -2   8   6        380.46        390.72        10.36 o
  -1   8   6       1231.95       1215.76        19.30 o
   0   8   6       1280.50       1213.77        19.95 o
   1   8   6          0.69         -3.26         3.40 o
   2   8   6        165.43        158.75         8.68 o
   3   8   6        552.20        553.88        17.12 o
   4   8   6          5.88         10.67         3.93 o
   5   8   6         98.90        101.44         7.26 o
   6   8   6          0.14         -3.76         3.76 o
   7   8   6          0.01         -1.55         4.68 o
  -9   9   6        243.57        259.11        20.61 o
  -8   9   6          4.02          8.37         5.79 o
  -7   9   6         24.68         27.35         6.59 o
  -6   9   6        411.30        388.49        12.37 o
  -5   9   6          1.61          1.13         3.68 o
  -4   9   6        164.46        146.58         7.52 o
  -3   9   6        356.87        328.72         7.54 o
  -2   9   6       1124.31       1089.17        23.30 o
  -1   9   6          3.61          4.61         3.79 o
   0   9   6          4.24          3.24         3.56 o
   1   9   6          7.46         15.15         4.27 o
   2   9   6         52.50         50.39         7.40 o
   3   9   6        108.08         97.28        10.64 o
   4   9   6         51.63         58.59         4.69 o
   5   9   6         68.34         72.70         6.21 o
   6   9   6         24.96         27.21         5.24 o
   7   9   6          1.40         -1.03         4.38 o
  -9  10   6        104.95         82.01        13.42 o
  -8  10   6          7.11         17.77         6.77 o
  -7  10   6        183.81        196.57        12.69 o
  -6  10   6          5.75          4.33         4.64 o
  -5  10   6         15.79          7.87         5.75 o
  -4  10   6         12.82         16.35         5.72 o
  -3  10   6         30.60         38.74         4.22 o
  -2  10   6        196.99        189.55         7.98 o
  -1  10   6         28.77         25.73         3.99 o
   0  10   6        507.72        486.43        15.79 o
   1  10   6        575.17        503.53        15.97 o
   2  10   6         46.42         45.78         7.15 o
   3  10   6        321.89        356.43        14.74 o
   4  10   6          1.24         -5.09         5.09 o
   5  10   6        194.40        222.30        10.70 o
   6  10   6          2.90         -0.98         4.33 o
  -8  11   6        111.31        137.96        18.04 o
  -7  11   6         23.97         18.35         5.64 o
  -6  11   6          3.79         -1.17         6.35 o
  -5  11   6         90.79         87.74         7.33 o
  -4  11   6         23.22         15.24         4.18 o
  -3  11   6         73.85         93.17         5.89 o
  -2  11   6        573.55        523.64        14.86 o
  -1  11   6         35.62         32.02         6.51 o
   0  11   6        146.82        146.12        10.70 o
   1  11   6        226.29        204.59        12.46 o
   2  11   6          3.79         -2.75         4.92 o
   3  11   6          1.29          6.53         5.36 o
   4  11   6         18.98         10.58         6.07 o
   5  11   6          0.42          6.30         6.34 o
   6  11   6        136.33        131.36        12.17 o
  -8  12   6          0.46         -2.37         6.01 o
  -7  12   6         17.72         18.91         5.74 o
  -6  12   6        145.63        149.11         9.72 o
  -5  12   6         15.38         13.35         4.86 o
  -4  12   6         43.73         45.49         6.31 o
  -3  12   6         13.62         13.41         3.93 o
  -2  12   6         21.54         22.96         5.54 o
  -1  12   6         10.19          7.36         5.87 o
   0  12   6         15.64         25.89         6.73 o
   1  12   6          0.06         -0.96         5.10 o
   2  12   6         20.03         29.89         7.39 o
   3  12   6          9.61         21.21         6.88 o
   4  12   6         28.70         24.34         7.33 o
   5  12   6        187.12        214.90        14.33 o
  -7  13   6        104.07        123.54         9.74 o
  -6  13   6         39.44         37.12         8.19 o
  -5  13   6         49.83         63.90         6.73 o
  -4  13   6          0.16         -1.99         3.73 o
  -3  13   6         57.95         49.24         5.19 o
  -2  13   6        194.30        184.93        10.89 o
  -1  13   6         80.06         88.65         9.30 o
   0  13   6         56.29         60.42        10.28 o
   1  13   6          4.41         17.33         6.24 o
   2  13   6          3.90          4.33         6.48 o
   3  13   6         84.72        111.37        10.59 o
   4  13   6          5.43          5.44         6.56 o
  -6  14   6         85.21         77.99         8.04 o
  -5  14   6         98.74        120.17         8.67 o
  -4  14   6          6.93          6.84         5.98 o
  -3  14   6         13.04         14.43         5.77 o
  -2  14   6         75.80         84.89        13.25 o
  -1  14   6        122.97        140.64        11.50 o
   0  14   6        331.31        303.05        16.57 o
   1  14   6          9.93          6.28         5.96 o
   2  14   6          1.55          1.78         5.99 o
   3  14   6        133.61        136.42        15.52 o
   4  14   6          4.05         -1.56        15.20 o
  -5  15   6         38.20         39.91         6.12 o
  -4  15   6         34.43         49.84        10.57 o
  -3  15   6         88.55        103.34         9.74 o
  -2  15   6         62.18         58.67         8.84 o
  -1  15   6         53.70         52.68         8.50 o
   0  15   6         28.21         33.00        10.23 o
   1  15   6         11.12         20.63        11.43 o
   2  15   6         23.51         19.65        15.92 o
   3  15   6          0.03         -9.09         9.09 o
  -4  16   6         12.88          5.77         6.15 o
  -3  16   6         15.86         10.78         6.17 o
  -2  16   6        167.03        180.30        13.45 o
  -1  16   6         32.65         38.37         7.96 o
   0  16   6         14.86         22.72        12.59 o
   1  16   6        153.45        171.81        17.39 o
 -11   0   7        794.51        823.40        30.81 o
  -9   0   7        552.82        544.50        22.00 o
  -7   0   7        430.86        448.92        18.92 o
  -5   0   7        337.68        368.06        11.98 o
  -3   0   7       1424.41       1410.36        23.36 o
  -1   0   7        198.98        185.57        11.03 o
   1   0   7        356.20        359.73        10.55 o
   3   0   7        121.30        136.02         8.38 o
   5   0   7         47.20         42.25         8.33 o
   7   0   7         24.60         27.34         8.48 o
 -11   1   7         40.47         26.82         7.19 o
 -10   1   7          6.97         10.77         9.53 o
  -9   1   7         13.66          5.14         5.19 o
  -8   1   7        377.15        388.83        11.41 o
  -7   1   7        576.07        548.34        14.18 o
  -6   1   7          0.87          1.34         2.95 o
  -5   1   7        133.89        138.76         6.18 o
  -4   1   7       1119.77       1130.24        14.71 o
  -3   1   7        730.04        721.46        11.87 o
  -2   1   7          1.87         -0.86         2.15 o
  -1   1   7          2.94          3.74         1.88 o
   0   1   7         74.99         85.22         4.16 o
   1   1   7        190.43        207.42         5.93 o
   2   1   7          6.85          6.14         2.62 o
   3   1   7          0.75          0.21         2.73 o
   4   1   7        169.01        167.08        10.34 o
   5   1   7         20.24         18.91         5.04 o
   6   1   7        162.60        154.01         9.44 o
   7   1   7          3.59          5.40         5.09 o
   8   1   7          1.72         -1.41         6.63 o
 -11   2   7         16.82         12.24         9.28 o
 -10   2   7         16.41         21.84         6.61 o
  -9   2   7        430.17        433.18        14.39 o
  -8   2   7        885.15        861.77        16.47 o
  -7   2   7        170.76        165.00         7.25 o
  -6   2   7         76.42         63.82         4.72 o
  -5   2   7         21.20         22.88         3.31 o
  -4   2   7          0.00         -2.19         2.65 o
  -3   2   7        694.47        731.75        10.85 o
  -2   2   7        865.19        857.95        11.63 o
  -1   2   7        223.32        205.43         4.71 o
   0   2   7         22.00         28.97         2.81 o
   1   2   7        839.25        800.32        11.32 o
   2   2   7         73.80         65.01         4.78 o
   3   2   7        114.99        133.12         7.30 o
   4   2   7         98.53         84.90         5.91 o
   5   2   7         22.69         25.26         4.45 o
   6   2   7          2.12         -1.08         4.28 o
   7   2   7          2.28          2.70         5.13 o
 -11   3   7         45.54         43.34        10.70 o
 -10   3   7          6.26         -1.98         5.04 o
  -9   3   7        570.72        599.43        14.55 o
  -8   3   7        155.65        169.68         8.86 o
  -7   3   7         70.96         58.80         4.90 o
  -6   3   7        238.05        234.55         7.50 o
  -5   3   7        117.00        133.16         7.42 o
  -4   3   7        571.89        573.95        10.66 o
  -3   3   7          0.13          3.10         2.26 o
  -2   3   7        122.93        123.87         4.63 o
  -1   3   7        216.65        213.62         4.59 o
   0   3   7         52.44         57.83         3.37 o
   1   3   7        251.13        257.81         6.21 o
   2   3   7         13.14         10.42         4.66 o
   3   3   7         43.93         45.66         4.52 o
   4   3   7          2.86          4.19         3.39 o
   5   3   7        194.01        192.76         8.68 o
   6   3   7         75.31         85.81         6.88 o
   7   3   7         53.81         54.63        11.96 o
 -10   4   7         15.35         14.69         5.87 o
  -9   4   7          5.68          4.82         5.03 o
  -8   4   7         56.10         58.21         5.67 o
  -7   4   7         72.67         77.24         5.43 o
  -6   4   7         32.87         29.64         3.79 o
  -5   4   7         10.45          6.50         2.84 o
  -4   4   7        499.43        473.37         9.00 o
  -3   4   7        457.49        494.26         8.60 o
  -2   4   7        122.29        125.12         4.51 o
  -1   4   7        588.65        590.20        14.31 o
   0   4   7         79.44         94.43         4.14 o
   1   4   7        352.32        329.02         6.52 o
   2   4   7        152.99        150.31         9.13 o
   3   4   7        247.18        239.12         7.92 o
   4   4   7         13.54          8.20         3.64 o
   5   4   7        168.84        183.21        13.84 o
   6   4   7          5.44          2.03         4.01 o
   7   4   7          0.34         -4.17         4.17 o
 -10   5   7         56.41         63.19         7.86 o
  -9   5   7        126.48        121.01         9.53 o
  -8   5   7        239.21        236.69        10.51 o
  -7   5   7        143.21        114.69         6.25 o
  -6   5   7         39.47         35.24         3.94 o
  -5   5   7         42.94         47.44         4.48 o
  -4   5   7        204.27        172.86         6.71 o
  -3   5   7         33.31         28.17         3.45 o
  -2   5   7       1740.23       1730.12        22.85 o
  -1   5   7          8.16          8.18         3.37 o
   0   5   7        334.06        304.73         9.71 o
   1   5   7        752.81        747.38        15.43 o
   2   5   7          6.53          5.34         3.75 o
   3   5   7        632.96        611.83        11.98 o
   4   5   7         81.00         88.69         6.05 o
   5   5   7         67.73         71.60         6.01 o
   6   5   7          0.26          1.68         4.35 o
   7   5   7         72.27         81.69         8.06 o
 -10   6   7         66.49         71.18         9.87 o
  -9   6   7          7.53          9.09         4.79 o
  -8   6   7          1.06          1.00         3.93 o
  -7   6   7         46.07         40.37         5.40 o
  -6   6   7          0.61          3.26         3.23 o
  -5   6   7        126.35        121.97         6.33 o
  -4   6   7        753.83        737.60        12.78 o
  -3   6   7        261.00        276.15         7.36 o
  -2   6   7         87.46         98.01         7.22 o
  -1   6   7        237.28        251.87         8.26 o
   0   6   7         23.03         15.36         4.10 o
   1   6   7        503.94        506.46        16.38 o
   2   6   7         11.51          7.29         4.25 o
   3   6   7         21.09         16.79         3.37 o
   4   6   7          0.01          8.60         3.36 o
   5   6   7        139.05        145.84         8.39 o
   6   6   7          6.64          0.86         4.30 o
   7   6   7         18.69         34.52         6.13 o
 -10   7   7         11.63         16.32         8.35 o
  -9   7   7         21.11         17.04         6.90 o
  -8   7   7        261.42        258.06        13.81 o
  -7   7   7         97.24         91.70         6.39 o
  -6   7   7        131.67        138.46         6.95 o
  -5   7   7          7.92          7.09         4.01 o
  -4   7   7         23.09         22.04         3.50 o
  -3   7   7        442.43        412.48        11.11 o
  -2   7   7         86.84         84.00         6.29 o
  -1   7   7        194.58        198.39         8.14 o
   0   7   7         40.75         32.33         4.82 o
   1   7   7        245.02        222.94        10.53 o
   2   7   7          3.24          4.35         4.16 o
   3   7   7         14.44         17.73         5.25 o
   4   7   7        146.39        154.90         8.51 o
   5   7   7         56.76         55.02         6.89 o
   6   7   7        108.50        125.99         8.79 o
   7   7   7        225.18        244.81        12.76 o
  -9   8   7         12.96         15.79         6.75 o
  -8   8   7         56.72         65.94         7.51 o
  -7   8   7         22.00         26.26         5.68 o
  -6   8   7          0.08          3.69         4.23 o
  -5   8   7          6.90         12.32         3.34 o
  -4   8   7        184.47        162.02         9.78 o
  -3   8   7        205.57        185.71         8.15 o
  -2   8   7        803.44        756.74        15.37 o
  -1   8   7       1225.47       1131.10        19.76 o
   0   8   7        131.59        112.43         8.02 o
   1   8   7        702.98        686.66        15.66 o
   2   8   7        295.41        297.38        11.26 o
   3   8   7         31.27         39.66         6.11 o
   4   8   7        227.11        242.24         8.08 o
   5   8   7         64.36         61.16         5.95 o
   6   8   7         30.61         37.76         5.92 o
  -9   9   7         67.46         78.13         9.71 o
  -8   9   7          1.44          2.34         5.03 o
  -7   9   7         72.69         64.47         7.27 o
  -6   9   7          8.44          6.11         4.57 o
  -5   9   7         96.01        106.78         9.69 o
  -4   9   7          0.01          3.37         4.01 o
  -3   9   7        346.48        332.54        10.39 o
  -2   9   7        284.41        275.24         9.02 o
  -1   9   7        879.27        882.65        15.82 o
   0   9   7         21.89         31.30         5.11 o
   1   9   7         14.20          6.09         4.17 o
   2   9   7          1.33          2.00         8.19 o
   3   9   7         13.19          8.92         5.81 o
   4   9   7         13.93         12.78         6.25 o
   5   9   7         23.43          9.37         8.37 o
   6   9   7         87.32         84.56         7.46 o
  -9  10   7          0.71          7.90         5.73 o
  -8  10   7         12.11         12.87         6.14 o
  -7  10   7         50.30         58.36         7.29 o
  -6  10   7         81.87         75.11         7.07 o
  -5  10   7        137.19        115.84         7.75 o
  -4  10   7         10.90         11.31         3.84 o
  -3  10   7        392.74        413.59        16.02 o
  -2  10   7        342.01        311.42         9.96 o
  -1  10   7         71.19         72.74         7.02 o
   0  10   7          0.27         -3.69         3.69 o
   1  10   7        482.78        461.81        13.53 o
   2  10   7         32.83         29.36         6.76 o
   3  10   7         52.11         40.79         8.05 o
   4  10   7         14.69         23.14         8.87 o
   5  10   7        369.70        427.71        18.29 o
  -8  11   7         69.62         58.13         7.81 o
  -7  11   7        111.03        101.35         9.99 o
  -6  11   7         75.89         66.14         9.66 o
  -5  11   7         13.92         10.41         4.43 o
  -4  11   7         10.04         20.17         4.18 o
  -3  11   7          4.79         12.28         6.40 o
  -2  11   7        130.44        123.09         9.27 o
  -1  11   7         42.03         46.09         7.52 o
   0  11   7         57.59         31.29         7.35 o
   1  11   7          0.88         -1.12         5.02 o
   2  11   7         15.35         21.21         6.71 o
   3  11   7        200.88        178.13        18.58 o
   4  11   7          0.72          2.36         5.90 o
   5  11   7         14.78         16.13         7.02 o
  -7  12   7         44.35         50.06         9.35 o
  -6  12   7          0.44          8.46         4.77 o
  -5  12   7          0.01          0.35         3.92 o
  -4  12   7         79.47        103.15         6.64 o
  -3  12   7         52.09         44.68         8.01 o
  -2  12   7         42.24         48.54         6.70 o
  -1  12   7        124.16        124.93        10.81 o
   0  12   7        353.45        339.14        22.62 o
   1  12   7          0.12         -0.56         5.54 o
   2  12   7          0.52         -2.08         5.30 o
   3  12   7          0.00          0.00         5.91 o
   4  12   7         41.21         46.52         8.77 o
  -7  13   7         27.61         29.82         6.52 o
  -6  13   7         22.38         20.59         5.59 o
  -5  13   7          2.80          2.17         4.64 o
  -4  13   7          5.42          4.09         6.01 o
  -3  13   7         72.94         77.52        11.41 o
  -2  13   7        229.91        272.66        13.33 o
  -1  13   7        115.18        100.22        10.18 o
   0  13   7         75.96         96.43        10.30 o
   1  13   7          3.57          8.03         7.96 o
   2  13   7         65.65         63.88         9.45 o
   3  13   7         13.97         15.05         6.83 o
  -6  14   7         23.57         20.81         5.83 o
  -5  14   7         19.17         21.76         5.21 o
  -4  14   7         14.10         25.74         7.86 o
  -3  14   7        127.04        133.82        10.97 o
  -2  14   7         10.29         11.80         7.28 o
  -1  14   7          0.03         -5.57         5.57 o
   0  14   7          1.02          0.40         6.59 o
   1  14   7        259.33        271.80        28.32 o
   2  14   7         81.81         80.57        10.33 o
  -4  15   7          8.89          3.62         5.93 o
  -3  15   7         57.68         41.25         7.57 o
  -2  15   7          1.06         -6.12         6.12 o
  -1  15   7         36.60         38.16         8.29 o
   0  15   7          5.54         13.68         6.75 o
   1  15   7          1.13         -0.53         6.27 o
 -10   0   8         16.02         17.25         7.29 o
  -8   0   8         28.59         28.38        10.16 o
  -6   0   8        302.78        323.01        12.24 o
  -4   0   8        122.23        131.19        12.43 o
  -2   0   8        179.11        167.73         8.26 o
   0   0   8        651.22        703.69        15.66 o
   2   0   8         17.30         25.88         6.33 o
   4   0   8        236.84        232.91        19.54 o
   6   0   8         43.89         32.22         9.70 o
 -10   1   8         30.10         34.73         5.57 o
  -9   1   8         13.64         17.25         4.60 o
  -8   1   8        658.23        665.46        13.49 o
  -7   1   8          2.54          1.60         3.31 o
  -6   1   8        302.98        262.00         8.13 o
  -5   1   8        477.60        467.52        13.23 o
  -4   1   8         21.46         19.45         3.71 o
  -3   1   8        477.00        437.86         8.84 o
  -2   1   8        626.74        598.64        10.13 o
  -1   1   8        313.69        332.13         6.92 o
   0   1   8          0.41          2.32         2.51 o
   1   1   8          3.11          1.15         2.91 o
   2   1   8        110.73         84.58         5.51 o
   3   1   8         89.46         81.75         8.90 o
   4   1   8         19.27         26.13         5.07 o
   5   1   8         41.21         45.79         6.03 o
   6   1   8          0.18         -4.35         4.35 o
   7   1   8         16.57         15.77         5.97 o
 -10   2   8        109.78        114.47         8.95 o
  -9   2   8         36.51         40.07         7.30 o
  -8   2   8         72.40         74.94         6.00 o
  -7   2   8        109.07        102.99         6.22 o
  -6   2   8          0.21         -1.03         3.50 o
  -5   2   8        229.99        220.15         7.16 o
  -4   2   8        127.73        114.94         5.42 o
  -3   2   8        230.21        225.63         6.66 o
  -2   2   8       1062.31       1060.00        14.00 o
  -1   2   8          1.75          1.31         2.44 o
   0   2   8         13.75          7.73         3.06 o
   1   2   8        153.72        126.10         6.17 o
   2   2   8          5.41         -0.91         3.02 o
   3   2   8         84.92         86.17         5.96 o
   4   2   8       1795.48       1778.86        27.50 o
   5   2   8          0.89         -2.87         4.11 o
   6   2   8          4.80          4.95         4.99 o
   7   2   8         65.38         56.55         7.38 o
 -10   3   8         95.60         98.86         8.14 o
  -9   3   8        112.71        111.99         7.88 o
  -8   3   8          5.73          5.35         3.80 o
  -7   3   8        513.35        477.72        10.96 o
  -6   3   8         30.48         27.49         3.94 o
  -5   3   8         30.03         34.16         3.92 o
  -4   3   8       1042.12        978.03        15.67 o
  -3   3   8          3.80          3.09         2.92 o
  -2   3   8         50.35         51.13         4.21 o
  -1   3   8        210.35        199.85         6.34 o
   0   3   8          0.27          3.70         2.69 o
   1   3   8        225.49        230.56         7.34 o
   2   3   8        224.93        223.69         7.82 o
   3   3   8         56.59         59.30         5.14 o
   4   3   8        181.88        175.38         8.28 o
   5   3   8         11.56          9.63         4.75 o
   6   3   8        186.33        191.27        10.88 o
   7   3   8          1.70         -2.50         5.44 o
 -10   4   8         75.96         69.95         7.66 o
  -9   4   8         21.55         16.78         5.03 o
  -8   4   8         89.27         83.32         6.72 o
  -7   4   8        200.11        191.35         8.59 o
  -6   4   8          0.00         -0.61         3.31 o
  -5   4   8         32.81         35.32         6.25 o
  -4   4   8        118.96        122.41         6.34 o
  -3   4   8        897.19        825.29        15.43 o
  -2   4   8         97.80        110.90         6.14 o
  -1   4   8          9.19          7.21         3.06 o
   0   4   8        200.43        205.10         9.02 o
   1   4   8          2.12         -0.03         2.54 o
   2   4   8         34.29         29.40         3.88 o
   3   4   8        567.85        551.30        12.04 o
   4   4   8          9.95          5.16         3.83 o
   5   4   8         25.94         18.79         4.68 o
   6   4   8         77.64         83.24         7.93 o
 -10   5   8        118.80        128.98         8.82 o
  -9   5   8        223.95        224.70        12.38 o
  -8   5   8         27.60         24.21         5.63 o
  -7   5   8          2.12         -3.43         3.43 o
  -6   5   8        240.80        251.39         9.09 o
  -5   5   8         53.04         59.60         5.19 o
  -4   5   8        901.90        827.13        14.15 o
  -3   5   8       1520.93       1514.20        20.05 o
  -2   5   8        144.19        141.08         5.79 o
  -1   5   8         13.24         11.42         3.77 o
   0   5   8        156.10        144.58         8.20 o
   1   5   8         16.80          9.28         5.81 o
   2   5   8          7.40          9.74         2.89 o
   3   5   8        295.60        264.23        12.54 o
   4   5   8          2.04          3.98         4.13 o
   5   5   8         90.64         84.06         7.53 o
   6   5   8         20.74         26.68         9.97 o
 -10   6   8         35.77         47.89         7.86 o
  -9   6   8        291.43        321.30        14.29 o
  -8   6   8          3.07         -0.68         3.90 o
  -7   6   8         64.19         62.75         5.68 o
  -6   6   8         41.41         38.92         4.87 o
  -5   6   8         28.87         35.20         4.36 o
  -4   6   8        566.88        550.63        17.19 o
  -3   6   8        830.93        809.01        13.34 o
  -2   6   8         58.67         75.34         8.36 o
  -1   6   8         53.57         54.43         7.30 o
   0   6   8        189.19        180.37         9.10 o
   1   6   8          0.84         -1.74         5.22 o
   2   6   8        527.06        498.98        14.07 o
   3   6   8         50.32         56.15         4.51 o
   4   6   8        100.15         89.76         6.13 o
   5   6   8         38.49         29.88         5.01 o
   6   6   8          3.41         -4.33         4.33 o
  -9   7   8         55.75         45.77         7.39 o
  -8   7   8         47.53         56.94         7.02 o
  -7   7   8        140.73        156.67         8.90 o
  -6   7   8         38.80         37.15         4.64 o
  -5   7   8        191.12        181.28         7.60 o
  -4   7   8          1.57         -0.51         2.82 o
  -3   7   8         12.12         11.86         2.81 o
  -2   7   8        420.81        420.22        11.36 o
  -1   7   8         56.50         48.56         5.68 o
   0   7   8         30.02         35.88         5.73 o
   1   7   8        458.52        460.32        13.45 o
   2   7   8        545.82        542.81        14.90 o
   3   7   8        143.87        139.26         9.38 o
   4   7   8         12.23         11.33         5.06 o
   5   7   8         26.11         17.61         4.77 o
   6   7   8         84.93         96.87         9.37 o
  -9   8   8         62.23         63.58         8.12 o
  -8   8   8          2.75          6.14         6.06 o
  -7   8   8          2.11          5.07         5.01 o
  -6   8   8         60.45         58.87         7.76 o
  -5   8   8        133.30        142.35         9.73 o
  -4   8   8         49.10         57.23         4.62 o
  -3   8   8        314.54        310.22        10.81 o
  -2   8   8        132.96        125.44         7.08 o
  -1   8   8         12.96         13.63         4.68 o
   0   8   8        188.38        188.30         9.80 o
   1   8   8        312.14        296.06        13.37 o
   2   8   8          7.06          3.16         5.93 o
   3   8   8        214.95        212.06        11.50 o
   4   8   8         42.65         41.21         8.05 o
   5   8   8        167.16        200.67        14.14 o
  -9   9   8          8.44         20.89         6.48 o
  -8   9   8        205.22        221.39        13.56 o
  -7   9   8          4.72         -0.69         5.47 o
  -6   9   8          0.13         -1.55         4.93 o
  -5   9   8          3.47          6.70         4.06 o
  -4   9   8        300.06        301.48         9.62 o
  -3   9   8          2.71          5.75         4.19 o
  -2   9   8        131.09        132.76         7.68 o
  -1   9   8         19.89         18.88         4.72 o
   0   9   8         53.28         42.84         5.95 o
   1   9   8        250.85        250.80        11.22 o
   2   9   8         37.27         30.84         5.92 o
   3   9   8          6.62          0.92         4.85 o
   4   9   8         73.71         82.02        10.24 o
   5   9   8          6.92         12.49        10.29 o
  -8  10   8          3.85          6.20         5.54 o
  -7  10   8        351.86        374.86        13.95 o
  -6  10   8        266.71        293.32        12.36 o
  -5  10   8          2.09         -3.97         4.43 o
  -4  10   8        177.51        180.19         7.16 o
  -3  10   8         49.86         27.96         7.13 o
  -2  10   8        166.69        143.64         9.79 o
  -1  10   8         84.54         75.53        11.83 o
   0  10   8        100.57        115.79         8.48 o
   1  10   8          1.28          5.84         4.68 o
   2  10   8          0.01          4.06         4.79 o
   3  10   8         83.60        103.93        11.01 o
   4  10   8         46.01         37.46         8.29 o
  -7  11   8         23.25         38.57         6.26 o
  -6  11   8         42.14         52.78         6.76 o
  -5  11   8        133.74        146.96        10.67 o
  -4  11   8          3.53         -0.88         5.88 o
  -3  11   8         16.27         19.78         6.19 o
  -2  11   8        314.92        290.47        15.64 o
  -1  11   8        243.79        214.01        13.38 o
   0  11   8          2.23         -2.04         4.17 o
   1  11   8          0.01         -3.77         5.60 o
   2  11   8          0.08         -5.45         5.45 o
   3  11   8         35.00         36.82         7.96 o
   4  11   8        286.89        349.52        18.15 o
  -7  12   8          0.02          3.81         5.19 o
  -6  12   8          0.06          0.15         4.77 o
  -5  12   8         21.65         18.15         7.80 o
  -4  12   8          4.34         -8.04         8.75 o
  -3  12   8         12.76          6.05         5.76 o
  -2  12   8          3.00         -5.62         5.62 o
  -1  12   8          0.06         -5.45         5.45 o
   0  12   8        153.59        131.58        11.42 o
   1  12   8          2.46          0.86         5.80 o
   2  12   8          3.93         -0.71         6.22 o
   3  12   8         15.50         11.64         8.10 o
  -6  13   8          6.79          8.94         5.10 o
  -5  13   8         30.69         42.06         9.23 o
  -4  13   8          7.97          1.21         9.61 o
  -3  13   8          3.79          4.07         5.93 o
  -2  13   8         80.08         87.90        13.83 o
  -1  13   8         75.62         63.13        12.42 o
   0  13   8          0.00         -1.57         7.74 o
   1  13   8         21.33         20.36         9.10 o
   2  13   8         19.08         20.43         7.56 o
  -4  14   8          0.41         -5.56         5.56 o
  -3  14   8          0.42         -3.22         8.33 o
  -2  14   8        121.84        135.92        14.36 o
  -1  14   8          2.37         -7.59         7.59 o
   0  14   8          0.88         -2.02         6.45 o
   1  14   8         33.01         33.80        11.96 o
  -9   0   9         47.42         42.25         7.57 o
  -7   0   9          3.70          0.34         4.96 o
  -5   0   9        587.19        544.90        15.66 o
  -3   0   9        271.26        258.68        10.63 o
  -1   0   9        181.34        185.30        12.59 o
   1   0   9        146.95        133.56        10.99 o
   3   0   9        577.05        545.00        20.16 o
   5   0   9        895.54        972.85       104.07 o
 -10   1   9         39.91         27.98         6.01 o
  -9   1   9         13.19         13.65         4.52 o
  -8   1   9         36.07         43.93         5.32 o
  -7   1   9        837.35        795.74        18.63 o
  -6   1   9         29.89         31.01         4.19 o
  -5   1   9          1.15          5.53         3.13 o
  -4   1   9          0.32          5.69         3.52 o
  -3   1   9         17.48         14.71         3.68 o
  -2   1   9        133.37        130.90         6.51 o
  -1   1   9          1.50         -0.26         2.95 o
   0   1   9          2.48         -0.21         3.36 o
   1   1   9         78.47         70.22         5.97 o
   2   1   9          9.77          1.41         3.89 o
   3   1   9        143.03        141.78         8.73 o
   4   1   9        201.31        218.83        11.44 o
   5   1   9         21.53         21.60         5.63 o
   6   1   9         21.81         12.83         5.58 o
 -10   2   9          2.20         10.26         5.08 o
  -9   2   9         47.93         48.73         6.13 o
  -8   2   9          1.99          1.01         4.15 o
  -7   2   9          0.12         -1.30         3.61 o
  -6   2   9          0.79         -3.17         3.85 o
  -5   2   9         44.83         56.96         5.22 o
  -4   2   9        631.94        619.86        17.04 o
  -3   2   9         74.57         86.70         5.74 o
  -2   2   9        619.83        592.54        11.86 o
  -1   2   9        273.47        274.81         9.85 o
   0   2   9         83.19         64.47         6.64 o
   1   2   9        312.50        336.60        12.61 o
   2   2   9        271.66        255.17         9.96 o
   3   2   9        698.57        660.90        15.54 o
   4   2   9          0.13          0.21         4.19 o
   5   2   9        167.92        151.41         9.74 o
   6   2   9         15.11         11.39         5.60 o
 -10   3   9         14.09         17.61         5.60 o
  -9   3   9        201.14        195.39        14.45 o
  -8   3   9         24.68         17.95         4.83 o
  -7   3   9        428.31        435.29        11.98 o
  -6   3   9          0.98          4.33         3.91 o
  -5   3   9        252.39        268.96         9.12 o
  -4   3   9        381.74        366.95         9.93 o
  -3   3   9         25.62         30.79         4.11 o
  -2   3   9        122.00        130.66         6.04 o
  -1   3   9        169.98        178.11         7.13 o
   0   3   9        312.96        310.07         8.73 o
   1   3   9         10.39          7.72         3.39 o
   2   3   9         31.78         33.20         4.40 o
   3   3   9          6.39          7.32         6.52 o
   4   3   9         27.77         20.78         5.06 o
   5   3   9          1.65          1.48         4.54 o
   6   3   9         54.46         42.15         6.71 o
 -10   4   9        118.04        140.14        10.48 o
  -9   4   9        209.84        215.03        10.55 o
  -8   4   9         48.51         48.24         5.84 o
  -7   4   9         41.68         34.03         4.97 o
  -6   4   9          2.54         -1.16         3.49 o
  -5   4   9          0.19         -3.34         3.34 o
  -4   4   9        131.94        154.51         7.54 o
  -3   4   9         45.20         44.45         4.88 o
  -2   4   9         29.23         30.58         3.73 o
  -1   4   9          2.66          1.57         2.91 o
   0   4   9         16.90         11.51         3.47 o
   1   4   9         56.90         60.88         7.61 o
   2   4   9         81.33         86.00         5.71 o
   3   4   9          0.00         -1.66         3.37 o
   4   4   9          0.01          2.71         4.81 o
   5   4   9        105.58        107.81        13.95 o
  -9   5   9        250.36        258.14        11.95 o
  -8   5   9        199.71        200.95         9.89 o
  -7   5   9        578.28        592.03        13.93 o
  -6   5   9        154.97        151.71         8.01 o
  -5   5   9        102.55        115.42         6.80 o
  -4   5   9         45.21         41.07         5.27 o
  -3   5   9        668.39        629.97        14.22 o
  -2   5   9          1.71          2.99         2.88 o
  -1   5   9          7.53          4.92         4.27 o
   0   5   9        445.64        437.72        16.67 o
   1   5   9        121.74        102.76         8.44 o
   2   5   9        161.98        169.96         6.83 o
   3   5   9          2.66          4.63         3.71 o
   4   5   9        155.70        149.99         8.71 o
   5   5   9        207.33        213.67        10.48 o
  -9   6   9         37.89         37.87         6.87 o
  -8   6   9         44.45         46.53         5.81 o
  -7   6   9         65.66         65.41         6.06 o
  -6   6   9         16.82         18.21         4.40 o
  -5   6   9         31.33         35.36         4.83 o
  -4   6   9         11.53          9.19         3.34 o
  -3   6   9          1.47          4.25         3.95 o
  -2   6   9          9.50          6.80         4.65 o
  -1   6   9        210.45        207.38        11.57 o
   0   6   9         22.38         14.60         4.74 o
   1   6   9        155.02        145.61         9.14 o
   2   6   9          2.83          7.25         5.22 o
   3   6   9         15.20         20.31         5.84 o
   4   6   9          0.65         -2.73         3.44 o
   5   6   9         24.58         28.68         5.49 o
  -9   7   9          1.31          2.11         5.41 o
  -8   7   9          0.92          2.13         5.44 o
  -7   7   9        161.28        170.26        10.42 o
  -6   7   9          6.05          6.39         3.80 o
  -5   7   9         53.22         64.32         5.53 o
  -4   7   9          0.56          2.60         3.10 o
  -3   7   9          0.33          4.91         4.27 o
  -2   7   9        637.06        649.24        14.39 o
  -1   7   9         14.16         20.55         5.12 o
   0   7   9         23.03         22.84         5.31 o
   1   7   9         15.43         15.88         5.09 o
   2   7   9          0.93         -3.08         4.47 o
   3   7   9          8.55         18.97         5.75 o
   4   7   9          2.92          1.35         5.17 o
   5   7   9         43.21         39.32         8.85 o
  -8   8   9          2.37          7.17         8.15 o
  -7   8   9          1.09         -0.61         4.78 o
  -6   8   9         51.31         55.69         6.68 o
  -5   8   9         18.36         15.59         4.56 o
  -4   8   9         93.27         89.03        10.21 o
  -3   8   9         85.09         83.68         7.25 o
  -2   8   9         99.64         94.24         8.18 o
  -1   8   9         21.28         12.54         4.91 o
   0   8   9         57.03         51.81         7.02 o
   1   8   9         68.21         64.43         7.29 o
   2   8   9         94.98        101.35         8.44 o
   3   8   9         20.12         26.00         6.16 o
   4   8   9          5.64          0.91         5.43 o
  -8   9   9         67.51         81.87         8.82 o
  -7   9   9        463.24        480.52        15.41 o
  -6   9   9         91.13         80.71         8.61 o
  -5   9   9         27.82         15.20         4.66 o
  -4   9   9        107.94        106.30        10.66 o
  -3   9   9         13.01          7.48         4.35 o
  -2   9   9         32.73         30.50         5.18 o
  -1   9   9         30.71         19.89         5.31 o
   0   9   9         26.32         29.42         5.64 o
   1   9   9         58.05         62.62         7.07 o
   2   9   9         21.68         15.98         8.02 o
   3   9   9         95.82        113.60         9.75 o
   4   9   9        130.82        161.18        16.16 o
  -7  10   9         39.63         36.87        10.29 o
  -6  10   9         77.89         83.08         7.60 o
  -5  10   9         20.85         24.84         4.72 o
  -4  10   9         29.99         22.39         7.35 o
  -3  10   9         16.10         14.26         7.52 o
  -2  10   9         49.50         47.32         6.73 o
  -1  10   9         12.96         27.58         6.06 o
   0  10   9         70.58         63.66         8.87 o
   1  10   9          1.46          4.45         4.83 o
   2  10   9         21.18         11.97         5.73 o
   3  10   9         37.55         40.29        10.50 o
  -6  11   9          1.42         -0.31         4.49 o
  -5  11   9         34.29         37.25         8.93 o
  -4  11   9         10.88          6.73         6.81 o
  -3  11   9        441.89        435.56        15.94 o
  -2  11   9         46.89         68.58        11.52 o
  -1  11   9          0.54         14.52         6.46 o
   0  11   9          2.52         19.44         7.02 o
   1  11   9          0.02         -4.83         4.83 o
   2  11   9         15.33         18.07         7.34 o
  -6  12   9          0.01          0.47         7.04 o
  -5  12   9         17.34         39.56        11.28 o
  -4  12   9         29.98         21.71         8.46 o
  -3  12   9          0.41          6.01         5.82 o
  -2  12   9          1.11          9.04         9.67 o
  -1  12   9        330.97        369.29        18.10 o
   0  12   9         62.68         72.61        10.07 o
   1  12   9          1.50         -0.71         6.39 o
  -4  13   9          1.15         -0.37         6.21 o
  -3  13   9         83.91         87.00         9.74 o
  -2  13   9          6.32         11.54         7.59 o
  -1  13   9          1.47         -7.67        10.34 o
   0  13   9         12.01          4.16         7.11 o
  -8   0  10          4.25         -5.99         6.22 o
  -6   0  10         13.36         20.70         7.16 o
  -4   0  10          0.00          0.40         7.09 o
  -2   0  10        179.38        164.05        12.08 o
   0   0  10        419.12        434.70        19.83 o
   2   0  10        129.11        115.26        11.34 o
   4   0  10        338.09        362.73        18.71 o
  -9   1  10         35.58         34.85         6.71 o
  -8   1  10          9.06          4.92         4.82 o
  -7   1  10          2.05          5.94         4.14 o
  -6   1  10         19.03         19.78         5.13 o
  -5   1  10          8.61          3.46         5.60 o
  -4   1  10          4.75         15.66         4.57 o
  -3   1  10        152.71        163.03         8.79 o
  -2   1  10         41.49         38.28         7.52 o
  -1   1  10        110.08        109.40         7.42 o
   0   1  10        312.42        315.05        10.75 o
   1   1  10        166.87        165.94         8.87 o
   2   1  10        347.02        346.57        11.86 o
   3   1  10        394.46        420.82        13.31 o
   4   1  10          3.26          0.20         4.68 o
   5   1  10          1.04         -0.26         4.78 o
  -9   2  10          0.44         -3.63         4.31 o
  -8   2  10        146.91        143.63         8.74 o
  -7   2  10          9.61          7.11         4.15 o
  -6   2  10         40.21         38.80         5.29 o
  -5   2  10        128.91        136.66         7.65 o
  -4   2  10          0.51          0.86         3.62 o
  -3   2  10        120.37        119.08         6.97 o
  -2   2  10        165.33        182.73         9.40 o
  -1   2  10          1.85          3.01         3.90 o
   0   2  10        888.49        907.05        17.65 o
   1   2  10         16.37         16.97         4.49 o
   2   2  10         80.48         69.75         7.52 o
   3   2  10        255.29        260.38        11.10 o
   4   2  10         16.21         18.03         5.32 o
   5   2  10         41.29         38.32         6.62 o
  -9   3  10        131.91        128.77         8.76 o
  -8   3  10          0.13          1.80         4.21 o
  -7   3  10         36.70         38.79         5.59 o
  -6   3  10          5.14          6.63         4.10 o
  -5   3  10         63.82         62.45         5.83 o
  -4   3  10        409.55        439.36        11.43 o
  -3   3  10        185.43        174.09         7.86 o
  -2   3  10          1.04          4.91         3.14 o
  -1   3  10         90.35         96.27         6.13 o
   0   3  10        303.83        304.60        10.31 o
   1   3  10         18.97         10.13         4.11 o
   2   3  10         54.08         59.84         8.23 o
   3   3  10          7.55         11.55         4.68 o
   4   3  10         25.46         19.72         6.85 o
  -9   4  10          7.48          6.01         4.87 o
  -8   4  10         14.19         19.31         5.05 o
  -7   4  10         19.66         22.50         8.56 o
  -6   4  10         51.87         54.01         5.79 o
  -5   4  10        464.92        457.55        12.01 o
  -4   4  10        561.79        545.13        12.59 o
  -3   4  10          0.37          2.88         3.51 o
  -2   4  10          1.65         -1.89         2.89 o
  -1   4  10          0.13          0.11         4.12 o
   0   4  10        211.33        211.37         7.86 o
   1   4  10         83.31         74.22         5.94 o
   2   4  10         16.97         23.69         4.54 o
   3   4  10         10.57          6.29         4.18 o
   4   4  10          3.19          7.73         4.75 o
  -9   5  10        143.82        136.85         9.53 o
  -8   5  10          0.88         -1.01         4.19 o
  -7   5  10          2.00          2.97         4.06 o
  -6   5  10         75.36         78.28         6.38 o
  -5   5  10        170.79        163.20         8.16 o
  -4   5  10         13.92         19.74         4.82 o
  -3   5  10        140.43        149.60         7.07 o
  -2   5  10          3.64          3.08         3.20 o
  -1   5  10          4.26         -0.14         4.27 o
   0   5  10         58.35         72.74        10.91 o
   1   5  10        158.98        154.71         9.79 o
   2   5  10          0.59          3.53         7.56 o
   3   5  10          1.78         -1.91        10.34 o
   4   5  10         95.65        104.71         7.99 o
  -8   6  10         41.63         40.03         6.98 o
  -7   6  10          1.93         -1.26         4.05 o
  -6   6  10         31.97         49.75         6.91 o
  -5   6  10         84.01         95.64         6.66 o
  -4   6  10        176.06        190.87         8.11 o
  -3   6  10        106.26         92.79         6.24 o
  -2   6  10         28.21         23.00         4.82 o
  -1   6  10         72.00         70.87         7.04 o
   0   6  10          7.63          9.19         4.89 o
   1   6  10         87.57         74.04        10.86 o
   2   6  10        141.95        140.36        10.18 o
   3   6  10          5.04          3.36         6.01 o
   4   6  10         60.01         58.08         9.30 o
  -8   7  10         61.68         81.97         8.74 o
  -7   7  10         53.78         44.11         6.69 o
  -6   7  10         19.73         21.29         4.70 o
  -5   7  10         37.18         43.96         5.14 o
  -4   7  10        326.61        316.27        12.38 o
  -3   7  10         75.66         61.38         6.22 o
  -2   7  10         70.65         67.20         6.47 o
  -1   7  10          7.98          0.89         5.26 o
   0   7  10        297.08        297.07        12.74 o
   1   7  10         41.49         44.82         6.88 o
   2   7  10        210.41        226.26        14.29 o
   3   7  10         10.16         28.86         6.76 o
  -7   8  10         34.27         34.26         9.28 o
  -6   8  10        230.70        238.24        12.04 o
  -5   8  10          0.32         -1.15         3.94 o
  -4   8  10        239.69        250.89        11.71 o
  -3   8  10         11.32         10.95         5.00 o
  -2   8  10         15.28          6.95         4.78 o
  -1   8  10          7.40         -0.44         4.63 o
   0   8  10         97.60         90.38         8.19 o
   1   8  10         24.17         14.88         5.71 o
   2   8  10         60.48         56.29         7.71 o
   3   8  10         22.81         27.20         6.94 o
  -7   9  10          0.75          0.11         6.60 o
  -6   9  10          3.04          2.41         4.65 o
  -5   9  10         65.55         81.92        10.58 o
  -4   9  10         61.34         83.57        15.03 o
  -3   9  10         77.81         73.20         8.45 o
  -2   9  10        162.53        161.25        10.02 o
  -1   9  10        154.29        157.71        10.20 o
   0   9  10         28.40         29.66         6.27 o
   1   9  10          0.20         -3.27         6.24 o
   2   9  10         41.38         29.90         8.17 o
  -6  10  10          6.73         -2.03         6.56 o
  -5  10  10         30.86         37.34         9.03 o
  -4  10  10         21.08         12.78         7.33 o
  -3  10  10        420.23        386.86        15.57 o
  -2  10  10        605.47        595.60        26.02 o
  -1  10  10          5.50          4.11         5.19 o
   0  10  10          9.39         13.32         5.76 o
   1  10  10         90.27        118.55         9.69 o
  -5  11  10         31.14         41.92         9.49 o
  -4  11  10          0.57          0.60         6.19 o
  -3  11  10        401.53        356.07        15.92 o
  -2  11  10        551.40        559.48        21.05 o
  -1  11  10         10.84          0.71         6.77 o
   0  11  10         52.21         55.53        10.11 o
  -3  12  10         41.55         48.76         8.37 o
  -2  12  10         17.20         26.87         8.38 o
  -1  12  10         17.50         24.84        11.14 o
  -7   0  11         52.13         42.47         9.31 o
  -5   0  11        132.66        156.44        19.83 o
  -3   0  11        229.03        252.31        15.30 o
  -1   0  11        167.92        172.37        30.40 o
   1   0  11         10.02          1.56         6.48 o
   3   0  11        897.73        855.97        27.89 o
  -8   1  11        123.01        125.95         9.52 o
  -7   1  11          8.78         10.04         5.14 o
  -6   1  11          0.41         -0.60         4.38 o
  -5   1  11         30.20         27.25         5.72 o
  -4   1  11        213.76        217.90        10.57 o
  -3   1  11         52.77         66.86         6.90 o
  -2   1  11          8.96         10.58         4.68 o
  -1   1  11          2.88          0.63         4.26 o
   0   1  11          0.32          6.14         4.45 o
   1   1  11        103.57        122.03        13.92 o
   2   1  11        201.39        198.69        10.32 o
   3   1  11        151.94        171.13        10.24 o
  -8   2  11         17.58         14.40         5.74 o
  -7   2  11         37.83         51.12         6.80 o
  -6   2  11          0.28         10.05         4.80 o
  -5   2  11         74.78         88.12         7.74 o
  -4   2  11         55.89         50.96         7.10 o
  -3   2  11         78.02         87.62         7.21 o
  -2   2  11          7.52         -0.55         6.26 o
  -1   2  11         59.16         60.05         6.48 o
   0   2  11         51.96         49.18         5.85 o
   1   2  11         44.45         53.05         6.16 o
   2   2  11         62.94         66.75         6.91 o
   3   2  11        144.27        146.97         9.46 o
  -8   3  11         33.01         28.58         6.24 o
  -7   3  11          7.91         12.00         5.19 o
  -6   3  11         82.09         77.19         7.51 o
  -5   3  11        428.84        419.73        13.40 o
  -4   3  11        624.53        688.50        16.51 o
  -3   3  11         28.49         19.76         5.26 o
  -2   3  11          0.17          0.34         4.06 o
  -1   3  11         66.77         73.40         6.40 o
   0   3  11         59.00         64.16         6.20 o
   1   3  11          4.51          3.00         6.03 o
   2   3  11         70.84         71.97        10.32 o
   3   3  11        117.92        128.01         8.76 o
  -8   4  11         54.16         59.97         6.77 o
  -7   4  11          2.39          2.89         4.60 o
  -6   4  11          0.09          2.61         4.26 o
  -5   4  11         18.10         18.22         6.89 o
  -4   4  11         32.11         28.07         5.40 o
  -3   4  11          5.60          7.27         7.97 o
  -2   4  11        271.84        273.05        10.20 o
  -1   4  11        128.53        130.11         7.35 o
   0   4  11         89.04         92.86         6.47 o
   1   4  11          3.44          6.39         3.69 o
   2   4  11          7.99          3.84         4.24 o
   3   4  11        466.17        489.53        23.61 o
  -8   5  11        186.78        198.01        24.90 o
  -7   5  11          0.27          5.95         4.55 o
  -6   5  11          0.71          6.03         4.29 o
  -5   5  11          4.24          4.45         4.11 o
  -4   5  11         26.36         24.60         6.31 o
  -3   5  11        148.79        154.23         7.13 o
  -2   5  11         68.10         81.95         9.14 o
  -1   5  11         87.10         92.80        10.07 o
   0   5  11         29.07         26.50        11.77 o
   1   5  11         66.92         58.18         8.91 o
   2   5  11         10.40         13.79         7.06 o
   3   5  11          0.02          2.89        10.42 o
  -7   6  11          8.73         14.53         5.15 o
  -6   6  11          2.72          3.12         4.26 o
  -5   6  11         21.52         22.42         4.66 o
  -4   6  11         46.75         50.64         5.27 o
  -3   6  11         41.58         33.26         5.91 o
  -2   6  11          9.77         11.83         5.30 o
  -1   6  11          0.21         -3.06         4.63 o
   0   6  11        137.41        124.05        11.70 o
   1   6  11          2.04         -5.93         5.93 o
   2   6  11          0.05         10.23         6.80 o
  -7   7  11         51.82         45.08         7.09 o
  -6   7  11         80.60         80.75         7.70 o
  -5   7  11        103.46        122.62        12.26 o
  -4   7  11         48.27         46.78         8.02 o
  -3   7  11          5.89          2.57         4.56 o
  -2   7  11         27.47         32.24         9.82 o
  -1   7  11          0.47         -2.76         4.85 o
   0   7  11        101.93        105.07         9.07 o
   1   7  11         17.05          8.67         6.82 o
   2   7  11         57.28         53.30         9.31 o
  -6   8  11         50.14         54.25         6.80 o
  -5   8  11          0.17         -0.57         6.61 o
  -4   8  11          1.93          4.85         5.33 o
  -3   8  11         43.05         46.36         6.32 o
  -2   8  11         11.49         13.59         7.35 o
  -1   8  11         18.12         17.34         5.91 o
   0   8  11          1.05         -2.48         6.86 o
   1   8  11          2.53          3.14         5.68 o
  -5   9  11        294.59        339.55        18.82 o
  -4   9  11         21.40         16.37         6.63 o
  -3   9  11          0.40         -5.16         5.16 o
  -2   9  11         27.08         24.40         6.51 o
  -1   9  11         61.41         80.75         8.62 o
   0   9  11          1.68          3.08         5.48 o
  -4  10  11          1.58         -0.01         6.30 o
  -3  10  11        110.58        132.97        11.88 o
  -2  10  11         13.07          9.02         7.51 o
  -1  10  11        229.81        186.97        19.66 o
  -6   0  12        216.09        221.59        33.29 o
  -4   0  12        171.90        181.52        14.40 o
  -2   0  12         13.41         17.01         7.79 o
   0   0  12         96.19        130.85        12.86 o
   2   0  12          0.02         -3.76         7.82 o
  -7   1  12         23.95         27.39         6.17 o
  -6   1  12        161.70        157.44        10.23 o
  -5   1  12        348.47        353.89        13.19 o
  -4   1  12          0.23          3.42         4.74 o
  -3   1  12         48.15         50.96        11.95 o
  -2   1  12         71.50         73.71         7.28 o
  -1   1  12          0.02          3.14         4.62 o
   0   1  12          9.32          5.38         4.88 o
   1   1  12         50.01         59.01        11.77 o
  -7   2  12          6.40          0.79         5.07 o
  -6   2  12         14.33         30.16         6.13 o
  -5   2  12          4.05          5.77         4.87 o
  -4   2  12        449.96        490.70        14.76 o
  -3   2  12         32.76         24.64         8.45 o
  -2   2  12        120.55        125.19         9.11 o
  -1   2  12         14.78         19.66         8.32 o
   0   2  12          9.14         11.10         5.18 o
   1   2  12         33.20         30.76         5.77 o
  -7   3  12         29.00         25.16         6.12 o
  -6   3  12         31.60         23.31         6.03 o
  -5   3  12        237.62        260.62        12.13 o
  -4   3  12        102.63        111.47         9.11 o
  -3   3  12        157.68        160.26         9.56 o
  -2   3  12         78.94         68.71         7.27 o
  -1   3  12        171.93        160.22         9.90 o
   0   3  12          8.47          8.76         4.48 o
   1   3  12          1.44         -1.94         4.28 o
  -6   4  12          3.09          0.91         4.85 o
  -5   4  12          2.79         -3.51         4.59 o
  -4   4  12         80.68         84.04         7.53 o
  -3   4  12         52.91         57.59         6.51 o
  -2   4  12         19.42         23.62         5.84 o
  -1   4  12          0.93         -9.72        10.06 o
   0   4  12          5.95          6.44         6.38 o
   1   4  12         37.13         24.02         8.19 o
  -6   5  12        172.69        176.62        10.59 o
  -5   5  12         28.41         25.58         5.73 o
  -4   5  12         49.71         57.12         6.54 o
  -3   5  12         34.03         50.84         8.55 o
  -2   5  12          0.53          8.86         6.38 o
  -1   5  12         15.54         20.55         7.19 o
   0   5  12         56.33         46.15         8.53 o
  -5   6  12          4.41          3.60         4.63 o
  -4   6  12          0.09         -5.87         5.87 o
  -3   6  12          2.22          0.07         6.10 o
  -2   6  12         15.62         18.91         7.07 o
  -1   6  12         10.77         16.77         8.18 o
   0   6  12         26.78         23.54         7.70 o
  -4   7  12         98.97        128.82        13.85 o
  -3   7  12          0.02          6.04         6.36 o
  -2   7  12          0.23         -0.04         6.29 o
  -1   7  12         61.06         62.78         9.49 o
  -3   0  13        154.72        173.08        14.95 o
  -1   0  13        776.28        853.13        35.90 o
  -4   1  13        647.47        646.19        17.71 o
  -3   1  13         22.58         21.52         8.36 o
  -2   1  13         13.13         10.41         7.94 o
  -4   2  13         57.30         65.90         7.69 o
  -3   2  13          8.48         10.50         5.22 o
  -2   2  13         11.49          4.91         8.02 o
  -3   3  13        107.11        126.52         9.13 o
                                                
